# Supplementary material for: Global scale phylogeography of functional traits and microdiversity in Prochlorococcus
Source: ISME J. 2023 Jul 15;17(10):1671–9. doi: 10.1038/s41396-023-01469-y (PMC10504305; doi:10.1038/s41396-023-01469-y)
Supplement: Supplementary file 2 — Dataset 1 [file 41396_2023_1469_MOESM2_ESM.csv]

Sample	Cruise	Cruise_Station	Depth_m_	Year	Month	Day	Local_Hour	LatitudeDegN	LongitudeDegE	SRA_Accession	Omega_P	Omega_N	Omega_Fe	SST	rpoC1_read_count	HLII_SCCG_coverage	TotalPro_SCCG_coverage	Relative_abundance_HLII	rpoC1_consensus_cluster	rpoC1_consensus_seq
A392013_247_meta	AE1319	11	5	2013	9	2	17.7	41.00175	-50.0005	SAMN15782449	2.213669421	-0.830778478	-0.643545574	23.7406	14966	312.4002322	324.9320387	0.96143253	1	NTGACAAACAGCAACTTAAGAACNGAAAATCACTTTGATTACGTCAAAATTTCNATAGCNTCTCCACAAAGAATAATGGATTGGGGNCAGAGNACATTNCCNAATGGACAAGTNGTNGGTGAAGTTACNAAACCNGANACTATNAANTACAGNACACTTAAACCNGAAATGGATGGNTTNTTTTGTGAAAAGATTTTTGGNCCNTCTAAAGATTGGGAATGNCATTGTGGNAANTANAAAAGNGTNAGACATNGNGGNATTGTTTGTGANAGATGTGGNGTTGAAGTAACTGAAAGTAGAGTNAGAAGACATAGGATGGGNTANATAAAACTNGCTGCGCCAGTTTCNCATGTTTGGTATTTNAAAGGAATNCCTAGTTANGTTGCAATNCTTTTGGAT…
A392013_269_meta	AE1319	12	5	2013	9	3	18.7	39.0007167	-52.50055	SAMN15782450	1.249579211	-0.125880048	-0.632225722	26.2854	9180	176.8340824	180.5317808	0.979517743	HLII-P	NTGACAAACAGCAACTTAAGAACTGAAAANCACTTTGATTACGTCAAAATTTCNATAGCTTCNCCNCAAAGAATAATGGATTGGGGTCAGAGNACATTNCCNAATGGACAAGTNGTTGGTGAAGTTACNAAACCTGAAACNATNAATTACAGNACACTTAAACCAGAAATGGATGGNTTNTTTTGTGAAAAGATTTTTGGNCCATCTAAAGATTGGGAATGNCATTGTGGNAAGTANAAAAGNGTNAGACATNGNGGNATNGTTTGTGANAGATGTGGNGTTGANGTAACTGAAAGTAGAGTNAGAAGACATAGGATGGGNTANATAAAACTNGCTGCGCCAGTNTCCCATGTTTGGTANTTNAAAGGNATNCCTAGTTANGTTGCAATNCTTTTGGAT…
A392013_303_meta	AE1319	13	5	2013	9	4	20.98	37.0045167	-55.0018333	SAMN15782451	1.66162272	0.336664216	-0.655666532	26.9947	8702	158.9466851	165.7244342	0.959102295	HLII-P	NTGACNAACAGCAACTTAAGAACTGAAAANCACTTTGATTACGTCAAAATTTCNATAGCTTCNCCNCAAAGAATAATGGATTGGGGTCAGAGNACATTNCCNAATGGACAAGTAGTTGGTGAAGTTACNAAACCTGAAACTATNAATTACAGGACACTTAAACCAGAAATGGATGGATTNTTTTGTGAAAAGATTTTTGGGCCATCTAAAGATTGGGAATGNCATTGTGGAAAGTANAAAAGNGTAAGACATCGNGGCATTGTTTGTGAGAGATGTGGNGTTGAAGTAACTGAAAGTAGAGTNAGAAGACATAGGATGGGNTANATAAAACTNGCTGCGCCAGTTTCCCATGTTTGGTANTTGAAAGGAATNCCTAGTTANGTTGCAATNCTTTTGGAT…
A392013_325_meta	AE1319	14	5	2013	9	5	18.13	35.0006167	-57.5049	SAMN15782452	1.29763305	0.097048714	-0.680505112	26.6338	9874	203.6050793	206.7273875	0.984896495	HLII-P	NTGACAAACAGCAACNTAAGAACNGAAAATCACTTTGATTACGTCAAAATTTCNATAGCTTCNCCNCAAAGAATAATGGATTGGGGNCAGAGNACATTNCCNAATGGACAAGTNGTTGGTGAAGTTACNAAACCTGAAACTATNAATTACAGNACACTTAAACCAGAAATGGATGGATTNTTTTGTGAAAAGATTTTTGGNCCATCTAAAGATTGGGAATGNCATTGTGGNAAGTANAAAAGNGTNAGACATNGNGGNATTGTTTGTGANAGATGTGGNGTTGANGTAACTGAAAGTAGAGTNAGAAGACATAGGATGGGNTANATAAAACTNGCTGCGCCAGTNTCCCATGTTTGGTATTTNAAAGGAATNCCTAGTTANGTTGCAATNCTTTTGGAT…
A392013_360_meta	AE1319	15	5	2013	9	6	17.65	33.00055	-60.0001	SAMN15782453	1.430889147	0.015288693	-0.626818569	27.5169	21448	434.326986	445.9698895	0.973893073	HLII-P	NTGACNAACAGCAACTTAAGAACTGAAAATCACTTTGATTACGTCAAAATTTCNATAGCTTCTCCNCAAAGAATAATGGATTGGGGTCAGAGNACATTNCCNAATGGACAAGTNGTTGGNGAAGTTACNAAACCTGAAACTATCAATTACAGNACACTTAAACCAGAAATGGATGGATTNTTTTGTGAAAAGATTTTTGGNCCATCTAAAGATTGGGAATGNCATTGTGGNAAGTANAAAAGNGTNAGACATNGNGGNATTGTTTGTGANAGATGTGGNGTTGANGTAACTGAAAGTAGAGTNAGAAGACATAGGATGGGNTANATAAAACTNGCTGCGCCAGTNTCCCATGTTTGGTANTTNAAAGGAATNCCTAGTTANGTTGCAATNCTTTTGGAT…
A392013_424_meta	AE1319	16	5	2013	9	9	14.8	31.6680333	-64.1715333	SAMN15782454	1.431400037	-0.189365207	-0.642907186	27.8573	8168	159.6822142	162.9987128	0.979653222	HLII-P	NTGACAAACAGCAACTTAAGAACTGAAAATCACTTTGATTACGTNAAAATTTCNATAGCTTCNCCACAAAGAATAATGGATTGGGGTCAGAGNACATTNCCNAATGGACAAGTAGTTGGTGAAGTTACNAAACCTGAAACTATNAATTACAGNACACTTAAACCAGAAATGGATGGNTTNTTTTGTGAAAAGATTTTTGGNCCATCTAAAGATTGGGAATGNCATTGTGGNAANTANAAAAGNGTNAGACATNGNGGNATNGTTTGTGANAGATGTGGNGTTGANGTAACTGAAAGTAGAGTNAGAAGACATAGGATGGGCTANATAAAACTNGCTGCGCCAGTNTCCCATGTTTGGTANTTNAAAGGNATNCCTAGTTANGTTGCAATNCTTTTGGAT…
AMT2018_031_meta	AMT28	16	7	2018	10	3	5	26.2037667	-25.52105	SAMN15782470	1.064504027	0.043211347	-0.673539689	25.19	14818	335.7638948	372.6524437	0.901010849	HLII-P	NTGACAAACAGCAACTTAAGAACTGAAAATCACTTTGATTACGTCAAAATTTCNATAGCTTCTCCACANAGAATAATGGATTGGGGNCAGAGNACATTNCCNAATGGACAAGTNGTTGGTGAAGTNACNAAACCNGANACTATNAATTACAGGACACTTAAACCNGAAATGGATGGATTNTTTTGTGAAAAGATTTTTGGNCCNTCNAAAGATTGGGAATGNCATTGTGGNAAGTANAAAAGNGTNAGACATNGNGGNATTGTTTGTGANAGATGTGGNGTTGAAGTAACTGAAAGTAGAGTNAGAAGACATAGGATGGGNTANATAAAACTNGCTGCGCCAGTTTCNCATGTTTGGTATTTNAAAGGAATNCCTAGTTANGTTGCAATNCTTTTGGAT…
AMT2018_033_meta	AMT28	17	7	2018	10	3	12	25.1789667	-26.005867	SAMN15782471	1.371444325	0.256544105	-0.686708727	25.48	6782	154.2931236	169.4995095	0.910286549	HLII-P	NNNACAAACAGCAACNTAAGAACTGAAAATCACTTTGATTACGTNAAAATTTCNATAGCTTCTCCACANAGAATAATGGATTGGGGNCAGAGNACATTNCCNAATGGACAAGTNGTNGGTGAAGTTACNAAACCTGAAACTATNAATTACAGGACACTTAAACCNGAAATGGATGGATTNTTTTGTGAAAAGATTTTTGGGCCNTCTAAAGATTGGGAATGNCATTGTGGNAAGTANAAAAGNGTNAGACATNGNGGNATTGTTTGTGANAGATGTGGNGTTGAAGTAACTGAAAGTAGAGTNAGAAGACATAGGATGGGNTANATAAAACTNGCTGCGCCAGTTTCCCATGTTTGGTATTTNAANGGAATNCCTAGTTANGTTGCAATNCTTTTGGAT…
AMT2018_035_meta	AMT28	18	7	2018	10	4	5	22.5996667	-27.21345	SAMN15782472	0.532898188	-0.246049884	-0.670495926	25.81	6264	157.1437665	162.1034677	0.969404102	1	NTGACAAANAGCAACTTAAGAACNGAAAATCACTTTGATTACGTNAAAATTTCNATAGCNTCTCCACANAGAATAATGGATTGGGGNCANAGNACATTNCCNAATGGACAAGTNGTNGGTGAAGTTACNAAACCNGANACTATNAANTACAGNACACTTAAACCAGAAATGGATGGATTNTTTTGTGAAAAGATTTTTGGNCCNTCTAAAGATTGGGAATGNCATTGTGGNAANTANAAAAGNGTNAGACATNGNGGNATTGTTTGTGANAGATGTGGNGTTGANGTAACTGAAAGTAGAGTNAGAAGACATAGGATGGGNTANATAAAACTNGCTGCNCCAGTTTCNCATGTTTGGTATTTNAAAGGAATNCCTAGTTANGTTGCAATNCTTTTGGAT…
AMT2018_037_meta	AMT28	19	7	2018	10	4	14	21.44625	-27.740267	SAMN15782473	0.21043325	-0.492911563	-0.670877115	26.12	6954	159.6716486	164.4309792	0.971055755	1	NTGACNAACAGCAACTTAAGAACNGAAAATCACTTTGATTACGTNAAAATTTCNATAGCTTCTCCACAAAGAATAATGGATTGGGGNCANAGNACATTNCCNAATGGACAAGTNGTNGGTGAAGTTACNAAACCTGANACTATNAANTACAGNACACTTAAACCAGAAATGGATGGATTNTTTTGTGAAAANATTTTTGGNCCNTCNAAAGATTGGGAATGNCATTGTGGNAANTANAAAAGNGTNAGACATNGNGGNATTGTTTGTGANAGATGTGGNGTTGANGTAACTGAAAGTAGAGTNAGAAGACATAGGATGGGNTANATAAAACTNGCTGCGCCAGTTTCNCATGTTTGGTATTTNAANGGAATNCCTAGTTANGTTGCNATNCTTTTGGAT…
AMT2018_039_meta	AMT28	20	7	2018	10	5	5	19.0777667	-28.816733	SAMN15782474	0.108931783	-0.673265255	-0.639442581	26.2	16906	389.5309051	397.4587271	0.980053723	1	ATGACNAACAGCAACTTAAGAACTGAAAATCACTTTGATTACGTNAAAATTTCAATAGCNTCTCCACAAAGAATAATGGATTGGGGNCANAGNACATTNCCNAATGGACAAGTNGTTGGTGAAGTTACNAAACCTGAAACTATNAANTACAGNACACTTAAACCAGAAATGGATGGATTNTTTTGTGAAAAGATTTTTGGNCCNTCTAAAGATTGGGAATGNCATTGTGGNAAGTANAAAAGNGTNAGACATNGNGGNATTGTTTGTGANAGATGNGGNGTTGAAGTAACTGAAAGTAGAGTNAGAAGACATAGGATGGGNTANATAAAACTNGCTGCGCCAGTTTCNCATGTTTGGTATTTNAAAGGAATNCCTAGTTANGTTGCNATNCTTTTGGAT…
AMT2018_041_meta	AMT28	21	7	2018	10	5	14	17.74185	-28.929883	SAMN15782475	0.233854057	-0.942218461	-0.556813071	26.78	16312	386.1837301	395.738817	0.975855068	1	NTGACAAACAGCAACNTAAGAACNGAAAANCACTTTGATTACGTCAAAATTTCAATAGCNTCTCCNCAAAGAATAATGGATTGGGGNCANAGNACATTNCCNAATGGACAAGTNGTNGGTGAAGTTACNAAACCTGAAACNATNAANTACAGNACACTTAAACCAGAAATGGATGGNTTNTTTTGTGAAAAGATTTTTGGNCCNTCNAAAGATTGGGAATGNCATTGTGGNAAGTANAAAAGNGTNAGACATNGNGGNATTGTTTGTGANAGATGTGGNGTTGANGTAACTGAAAGTAGAGTNAGAAGACATAGNATGGGNTANATAAAACTNGCTGCGCCAGTNTCNCATGTTTGGTATTTNAAAGGAATNCCTAGTTANGTNGCAATNCTTTTGGAT…
AMT2018_043_meta	AMT28	22	7	2018	10	6	5	15.0760833	-28.61265	SAMN15782476	0.420500279	-0.974693775	-0.537369123	27.08	16018	370.6603382	378.6449411	0.978912691	1	NTGACAAACAGCAACNTAAGAACNGAAAATCACTTTGATTACGTNAAAATTTCAATAGCTTCTCCACAAAGAATAATGGATTGGGGNCANAGNACATTNCCNAATGGACAAGTNGTTGGTGAAGTTACNAAACCTGANACTATNAANTACAGNACACTTAAACCAGAAATGGATGGNTTNTTTTGTGAAAAGATTTTTGGNCCNTCTAAAGATTGGGAATGNCATTGTGGNAANTANAAAAGNGTNAGACATNGNGGNATTGTTTGTGANAGATGTGGNGTTGANGTAACTGAAAGTAGAGTNAGAAGACATAGGATGGGNTANATAAAACTNGCTGCNCCAGTNTCNCATGTTTGGTATTTNAAAGGAATNCCTAGTTANGTTGCNATNCTTTTNGAT…
AMT2018_045_meta	AMT28	23	7	2018	10	6	14	13.8117667	-28.293767	SAMN15782477	1.127724688	-0.556683921	-0.572401815	27.85	12448	296.45767	301.7061814	0.982603898	1	NTGACAAACAGCAACNTAAGAACNGAAAATCACTTTGATTACGTCAAAATTTCNATAGCNTCTCCACAAAGAATAATGGATTGGGGNCANAGNACATTNCCNAATGGACAAGTNGTTGGTGAAGTTACNAAACCNGANACTATNAANTACAGNACACTTAAACCAGAAATGGATGGNTTNTTTTGTGAAAAGATTTTTGGNCCNTCNAAAGATTGGGAATGNCATTGTGGNAANTANAAAAGNGTNAGACATNGNGGNATTGTTTGTGANAGATGTGGNGTTGANGTAACTGAAAGTAGAGTNAGAAGACATAGNATGGGNTANATAAAACTNGCTGCGCCAGTTTCNCATGTTTGGTATTTNAAAGGAATNCCNAGTTANGTTGCAATNCTTTTGGAT…
AMT2018_047_meta	AMT28	24	7	2018	10	7	5	11.4470167	-27.709033	SAMN15782478	0.677776294	-0.923886701	-0.49585287	28.1	20756	496.2276712	509.2792938	0.974372367	1	NTGACNAACAGCAACTTAAGAACTGAAAATCACTTTGATTACGTNAAAATTTCAATAGCNTCTCCACAAAGAATAATGGATTGGGGNCANAGNACATTNCCNAATGGACAAGTNGTNGGTGAAGTTACNAAACCNGAAACTATNAANTACAGNACNCTTAAACCAGAAATGGATGGNTTNTTTTGTGAAAAGATTTTTGGNCCNTCNAAAGATTGGGAATGNCATTGTGGNAANTANAAAAGNGTNAGACATNGNGGNATTGTTTGTGANAGATGTGGNGTTGANGTAACTGAAAGTAGAGTNAGAAGACATAGGATGGGNTANATAAAACTNGCTGCNCCAGTNTCNCATGTTTGGTATTTNAAAGGAATNCCTAGTTANGTTGCNATNCTTTTGGAT…
AMT2018_049_meta	AMT28	25	7	2018	10	7	14	10.0643333	-27.28305	SAMN15782479	1.281410016	-0.463291518	-0.553169262	28.83	10164	230.1000821	235.3517442	0.977685901	1	NTGACAAACAGCAACNTAAGAACNGAAAATCACTTTGATTACGTNAAAATTTCNATAGCTTCTCCNCAAAGAATAATGGATTGGGGNCAGAGNACATTNCCNAATGGACAAGTNGTTGGTGAAGTTACNAAACCNGANACTATNAATTACAGNACACTTAAACCNGAAATGGATGGNTTNTTTTGTGAAAAGATTTTTGGNCCNTCTAAAGATTGGGAATGNCATTGTGGNAAGTANAAAAGNGTNAGACATNGNGGNATTGTTTGTGANAGATGTGGNGTTGANGTAACTGAAAGTAGAGTNAGAAGACATAGGATGGGNTANATAAAACTNGCTGCGCCAGTTTCNCATGTTTGGTATTTNAAAGGAATNCCNAGTTANGTTGCNATNCTTTTGGAT…
AMT2018_051_meta	AMT28	27	7	2018	10	8	5	7.47126667	-26.650083	SAMN15782480	1.409582917	0.229376929	-0.470551932	28.77	10164	221.633856	225.5960763	0.982436661	HLII-P	NTGACNAANAGCAACTTAAGAACTGAAAANCACTTTGATTACGTCAAAATTTCNATNGCNTCTCCNCANAGAATAATGGATTGGGGNCAGAGNACATTNCCNAATGGACAAGTNGTTGGTGAAGTTACNAAACCTGAAACTATNAATTACAGNACACTTAAACCAGAAATGGATGGATTNTTTTGTGAAAAGATTTTTGGGCCATCTAAAGATTGGGAATGNCATTGTGGNAAGTANAAAAGNGTNAGACATNGNGGNATTGTTTGTGANAGATGTGGNGTTGAAGTAACTGAAAGTAGAGTNAGAAGACATAGGATGGGNTANATAAAACTNGCTGCGCCAGTNTCNCATGTTTGGTATTTNAAAGGAATNCCTAGTTANGTTGCAATNCTTTTGGAT…
AMT2018_053_meta	AMT28	28	7	2018	10	8	14	6.25555	-26.38115	SAMN15782481	1.408803659	0.117038445	-0.397150153	28.7	6176	121.5000943	123.9005464	0.980625976	1	NTGACNAACAGCAACTTAAGAACNGAAAATCACTTTGATTACGTNAANATTTCAATAGCNTCTCCNCAAAGAATAATGGATTGGGGNCAGAGNACATTNCCNAATGGACAAGTNGTTGGNGAAGTTACNAAACCNGANACTATNAANTACAGNACACTTAAACCAGAAATGGATGGNTTNTTTTGTGAAAAGATTTTTGGNCCNTCTAAAGATTGGGAATGNCATTGTGGNAAGTANAAAAGNGTNAGACATNGNGGNATTGTTTGTGANAGATGTGGNGTTGANGTAACTGAAAGTAGAGTNAGAAGACATAGGATGGGNTANATAAAACTNGCTGCGCCAGTNTCCCATGTTTGGTATTTNAAAGGAATNCCTAGTTANGTTGCAATNCTTTTGGAT…
AMT2018_055_meta	AMT28	29	7	2018	10	9	5	3.80775	-25.8358	SAMN15782482	1.36165815	0.63293267	-0.309743715	28.43	9380	201.4464071	206.1235507	0.977309029	HLII-P	NTGACAAACAGCAACTTAAGAACTGAAAANCACTTTGATTACGTCAAAATTTCNATAGCTTCTCCACAAAGAATAATGGATTGGGGNCAGAGNACATTNCCNAATGGACAAGTNGTTGGTGAAGTTACNAAACCNGANACTATNAANTACAGGACACTTAAACCAGAAATGGATGGATTNTTTTGTGAAAAGATTTTTGGGCCATCTAAAGATTGGGAATGNCATTGTGGNAANTANAAAAGNGTNAGACATNGNGGNATTGTTTGTGANAGATGTGGNGTTGANGTAACTGAAAGTAGAGTNAGAAGACATAGGATGGGNTANATAAAACTNGCTGCNCCAGTNTCNCATGTTTGGTATTTNAAAGGAATNCCTAGTTANGTTGCAATNCTTTTGGAT…
AMT2018_057_meta	AMT28	30	7	2018	10	10	5	0.00173333	-24.993033	SAMN15782483	0.775447886	0.542477363	-0.12379599	26.71	17616	413.7457099	447.7775089	0.923998418	1	NTGACNAACAGCAACNTAAGAACNGAAAANCACTTTGATTACGTNAAAATTTCAATAGCNTCTCCNCAAAGAATAATGGATTGGGGNCAGAGNACATTNCCNAATGGACAAGTNGTNGGNGAAGTTACNAAACCTGANACTATNAANTACAGNACNCTTAAACCAGAAATGGATGGATTNTTTTGTGAAAANATTTTTGGNCCNTCTAAAGATTGGGAATGNCATTGTGGNAANTANAAAAGNGTNAGACATNGNGGNATTGTTTGTGANAGATGTGGNGTTGANGTAACTGAAAGTAGAGTNAGAAGACATAGNATGGGNTANATAAAACTNGCTGCNCCAGTTTCNCATGTTTGGTATTTNAAAGGAATNCCTAGTTANGTTGCAATNCTTTTGGAT…
AMT2018_059_meta	AMT28	31	7	2018	10	10	14	-1.1504167	-24.98205	SAMN15782484	0.577935659	0.587223512	0.269646376	26.96	8974	204.3898201	212.2557441	0.96294129	1	NTGACNAACAGCAACTTAAGAACNGAAAANCACTTTGATTACGTNAAAATTTCNATAGCNTCTCCNCAAAGAATAATGGATTGGGGNCANAGNACATTNCCNAATGGACAAGTNGTTGGNGAAGTTACNAAACCNGAAACNATNAATTACAGNACNCTTAAACCAGAAATGGATGGATTNTTTTGTGAAAAGATTTTTGGNCCNTCTAAAGATTGGGAATGNCATTGTGGNAAGTANAAAAGNGTNAGACATNGNGGNATTGTTTGTGANAGATGTGGNGTTGANGTAACTGAAAGTAGAGTNAGAAGACATAGGATGGGNTANATAAAACTNGCTGCGCCAGTNTCNCATGTTTGGTATTTNAAAGGAATNCCTAGTTANGTTGCAATNCTTTTGGAT…
AMT2018_061_meta	AMT28	32	7	2018	10	11	5	-3.689	-24.979533	SAMN15782485	-0.345224604	0.008468004	1.831953523	26.51	20042	494.3217883	534.7980767	0.924314821	1	NTGACAAACAGCAACTTAAGAACNGAAAATCACTTTGATTACGTCAAAATTTCAATAGCTTCTCCACAAAGAATAATGGATTGGGGNCAGAGNACATTNCCNAATGGACAAGTNGTTGGTGAAGTTACNAAACCTGAAACTATNAANTACAGNACNCTTAAACCAGAAATGGATGGATTNTTTTGTGAAAAGATTTTTGGNCCNTCTAAAGATTGGGAATGNCATTGTGGNAANTANAAAAGNGTNAGACATNGNGGNATTGTTTGTGANAGATGTGGNGTTGANGTAACTGAAAGTAGAGTNAGAAGACATAGGATGGGNTANATAAAACTNGCTGCNCCAGTNTCNCATGTTTGGTATTTNAAAGGAATNCCTAGTTANGTTGCAATNCTTTTGGAT…
AMT2018_063_meta	AMT28	33	7	2018	10	11	14	-4.9847	-24.9729	SAMN15782486	-0.326857322	-0.071743873	1.235932765	26.35	17744	436.8648236	465.5268327	0.938431027	1	NTGACAAACAGCAACNTAAGAACNGAAAATCACTTTGATTACGTNAAAATTTCNATAGCNTCTCCACAAAGAATNATGGATTGGGGNCANAGNACATTNCCNAATGGACAAGTNGTNGGNGAAGTTACNAAACCNGANACTATNAANTACAGNACNCTTAAACCAGAAATGGATGGATTNTTTTGTGAAAANATTTTTGGNCCNTCTAAAGATTGGGAATGNCATTGTGGNAANTANAAAAGNGTNAGACATNGNGGNATTGTTTGTGANAGATGTGGNGTTGANGTAACTGAAAGTAGAGTNAGAAGACATAGGATGGGNTANATAAAACTNGCTGCNCCAGTNTCNCATGTTTGGTATTTNAAAGGAATNCCTAGTTANGTTGCAATNCTTNTNGAT…
AMT2018_065_meta	AMT28	34	7	2018	10	12	5	-7.5485667	-24.95865	SAMN15782487	-0.267620741	0.188214054	1.416305324	26.11	21472	534.0788392	548.3355222	0.974000074	1	NTGACNAACAGCAACTTAAGAACNGAAAATCACTTTGATTACGTCAAAATTTCAATAGCTTCTCCACAAAGAATAATGGATTGGGGNCANAGNACATTNCCNAATGGACAAGTNGTNGGTGAAGTTACNAAACCNGANACTATNAANTACAGNACACTTAAACCAGAAATGGATGGATTNTTTTGTGAAAAGATTTTTGGNCCNTCTAAAGATTGGGAATGNCATTGTGGNAAGTANAAAAGNGTNAGACATNGNGGNATTGTTTGTGANAGATGTGGNGTTGANGTNACTGAAAGTAGAGTNAGAAGACATAGGATGGGNTANATAAAACTNGCTGCNCCAGTNTCNCATGTTTGGTATTTNAAAGGAATNCCTAGTTANGTTGCAATNCTTTTNGAT…
AMT2018_067_meta	AMT28	35	7	2018	10	12	14	-8.7627	-24.948133	SAMN15782488	-0.209806069	0.521313974	0.893006049	26.07	27754	707.0054078	726.7833626	0.972787001	1	NTGACNAACAGCAACTTAAGAACNGAAAATCACTTTGATTACGTCAAAATTTCAATAGCTTCTCCACAAAGAATAATGGATTGGGGNCANAGNACATTNCCNAATGGACAAGTNGTNGGTGAAGTTACNAAACCTGANACTATNAATTACAGNACACTTAAACCAGAAATGGATGGATTNTTTTGTGAAAAGATTTTTGGNCCNTCTAAAGATTGGGAATGNCATTGTGGNAANTANAAAAGNGTNAGACATNGNGGNATTGTTTGTGANAGATGTGGNGTTGANGTAACTGAAAGTAGAGTNAGAAGACATAGGATGGGNTANATAAAACTNGCTGCNCCAGTTTCNCATGTTTGGTATTTNAAAGGAATNCCTAGTTANGTTGCAATNCTTNTGGAT…
AMT2018_069_meta	AMT28	36	7	2018	10	13	5	-11.26175	-24.939317	SAMN15782489	-0.216827443	0.315620953	0.054469308	25.52	15500	378.546838	391.715436	0.966382234	1	NTGACAAACAGCAACNTAAGAACNGAAAATCACTTTGATTACGTNAAAATTTCAATAGCNTCTCCACAAAGAATAATGGATTGGGGNCAGAGNACATTNCCNAATGGACAAGTNGTNGGTGAAGTTACNAAACCNGANACTATNAANTACAGNACACTTAAACCAGAAATGGATGGATTNTTTTGTGAAAAGATTTTTGGNCCNTCTAAAGATTGGGAATGNCATTGTGGNAANTANAAAAGNGTNAGACATNGNGGNATTGTTTGTGANAGATGTGGNGTTGANGTAACTGAAAGTAGAGTNAGAAGACATAGGATGGGNTANATAAAACTNGCTGCNCCAGTTTCNCATGTTTGGTATTTNAAAGGAATNCCTAGTTANGTTGCNATNCTTTTNGAT…
AMT2018_071_meta	AMT28	37	7	2018	10	13	14	-12.102467	-24.928117	SAMN15782490	-0.302106007	0.459597738	0.086757186	25.33	27484	709.906662	738.5998452	0.961151924	1	ATGACAAACAGCAANTTAAGAACNGAAAATCACTTTGATTACGTNAAAATTTCAATAGCTTCTCCACAAAGAATAATGGATTGGGGNCANAGNACATTNCCNAATGGACAAGTNGTNGGTGAAGTTACNAAACCTGANACTATNAANTACAGNACACTTAAACCAGAAATGGATGGATTNTTTTGTGAAAAGATTTTTGGNCCNTCTAAAGATTGGGAATGNCATTGTGGNAANTANAAAAGNGTNAGACATNGNGGNATTGTTTGTGANAGATGTGGNGTTGANGTAACTGAAAGTAGAGTNAGAAGACATAGNATGGGNTANATAAAACTNGCTGCNCCAGTNTCNCATGTTTGGTATTTNAAAGGAATNCCTAGTTANGTTGCAATNCTTNTNGAT…
AMT2018_073_meta	AMT28	38	7	2018	10	14	5	-14.778733	-24.985917	SAMN15782491	-0.6540598	0.381299748	0.32140223	23.96	19010	469.9373073	503.8747319	0.9326471	1	NTGACNAACAGCAACTTAAGAACNGAAAATCACTTTGATTACGTNAAAATTTCAATAGCNTCTCCACAAAGAATAATGGATTGGGGNCANAGNACATTNCCNAATGGACAAGTNGTNGGTGAAGTTACNAAACCTGANACTATNAATTACAGNACACTTAAACCAGAAATGGATGGNTTNTTTTGTGAAAAGATTTTTGGNCCNTCTAAAGATTGGGAATGNCATTGTGGNAAGTANAAAAGNGTNAGACATNGNGGNATTGTTTGTGANAGATGTGGNGTTGANGTAACTGAAAGTAGAGTNAGAAGACATAGGATGGGNTANATAAAACTNGCTGCNCCAGTNTCNCATGTTTGGTATTTNAAAGGAATNCCTAGTTANGTTGCAATNCTTTTGGAT…
AMT2018_075_meta	AMT28	39	7	2018	10	14	14	-16.032417	-25.023567	SAMN15782492	-0.675965785	0.164355907	-0.05076824	24.04	16784	421.1261228	457.2110808	0.921075933	1	NTGACAAANAGCAACTTAAGAACNGAAAATCACTTTGATTACGTCAAAATTTCNATAGCTTCTCCNCAAAGAATAATGGATTGGGGNCAGAGGACNTTNCCNAATGGACAAGTNGTNGGNGAAGTTACNAAACCNGAAACTATNAATTACAGNACACTTAAACCAGAAATGGATGGATTNTTTTGTGAAAAGATTTTTGGGCCNTCTAAAGATTGGGAATGNCATTGNGGNAANTANAAAAGNGTNAGACATNGNGGNATTGTTTGTGANAGATGTGGNGTTGANGTAACTGAAAGTAGAGTNAGAAGACATAGGATGGGNTANATAAAACTNGCTGCNCCAGTTTCCCATGTTTGGTATTTNAAAGGAATNCCTAGTTANGTTGCAATNCTTTTNGAT…
B462011_023_meta	BVAL46	1	4	2011	9	29	1.04	33.664	-64.17	SAMN15782518	1.639173142	-0.535003172	-0.619187018	27.73	14466	276.6804383	282.1804928	0.980508736	HLII-P	NTGACAAACAGCAACTTAAGAACTGAAAANCACTTTGATTACGTCAAAATTTCNATAGCTTCTCCNCAAAGAATAATGGATTGGGGTCAGAGNACATTNCCNAATGGACAAGTNGTTGGTGAAGTTACNAAACCTGAAACNATCAATTACAGGACACTTAAACCAGAAATGGATGGNTTNTTTTGTGAAAAGATTTTTGGGCCATCTAAAGATTGGGAATGNCATTGTGGNAANTANAAAAGNGTNAGACATNGNGGNATNGTTTGTGANAGATGTGGNGTTGANGTAACTGAAAGTAGAGTNAGAAGACATAGGATGGGCTANATAAAACTNGCTGCGCCAGTNTCCCATGTCTGGTANTTNAAAGGNATNCCTAGTTANGTTGCAATNCTTTTGGAT…
B462011_061_meta	BVAL46	16	6	2011	9	29	19.09	35.665	-64.168	SAMN15782519	1.283723856	-0.236556553	-0.647387172	27.39	5938	145.6269001	149.4480107	0.97443184	HLII-P	NTGACAAANAGCAACNTAAGAACNGAAAANCACTTTGATTACGTCAAAATTTCNATNGCNTCNCCNCAAAGAATAATGGATTGGGGNCAGAGNACATTNCCNAATGGACAAGTNGTTGGNGAAGTTACNAAACCTGAAACTATNAATTACAGNACACTTAAACCAGAAATGGATGGATTNTTTTGTGAAAAGATTTTTGGNCCATCTAAAGATTGGGAATGNCATTGTGGNAANTANAAAAGNGTNAGACATNGNGGNATTGTTTGTGANAGATGTGGNGTTGANGTAACTGAAAGTAGAGTNAGAAGACATAGGATGGGNTANATAAAACTNGCTGCGCCAGTNTCCCATGTTTGGTANTTNAAAGGAATNCCTAGTTANGTTGCAATNCTTTTGGAT…
B462011_099_meta	BVAL46	18	6	2011	9	30	11.44	37.664	-64.161	SAMN15782520	2.247258351	-0.832644672	-0.695463098	24.97	17992	441.3211537	447.6242519	0.985918774	1	NTGACAAACAGCAACTTAAGAACNGAAAATCACTTTGATTACGTNAAAATTTCAATAGCNTCTCCACAAAGAATAATGGATTGGGGNCAGAGNACATTNCCNAATGGACAAGTNGTNGGTGAAGTTACNAAACCTGANACTATNAANTACAGNACACTTAAACCAGAAATGGATGGATTNTTTTGTGAAAAGATTTTTGGNCCNTCTAAAGATTGGGAATGNCATTGTGGNAANTANAAAAGNGTNAGACATNGNGGNATTGTTTGTGANAGATGTGGNGTTGANGTAACTGAAAGTAGAGTNAGAAGACATAGGATGGGNTANATAAAACTNGCTGCGCCAGTTTCNCATGTTTGGTATTTNAAAGGAATNCCTAGTTANGTTGCAATNCTTTTGGAT…
B462011_152_meta	BVAL46	20	8	2011	10	1	13.38	39.453	-64.148	SAMN15782521	1.599194716	-0.363975633	-0.601208735	26.49	5770	118.4948995	122.1249807	0.970275687	HLII-P	NTGACAAACAGCAACNTAAGAACTGAAAANCACTTTGATTACGTCAANATTTCNATAGCTTCNCCNCANAGAATAATGGATTGGGGTCAGAGNACATTNCCNAATGGACAAGTNGTTGGNGAAGTTACNAAACCTGAAACNATNAATTACAGNACACTTAAACCAGAAATGGATGGATTNTTTTGTGAAAANATTTTTGGNCCATCTAAAGATTGGGAATGNCATTGTGGNAANTANAAAAGNGTNAGACATNGNGGNATTGTTTGTGANAGATGTGGNGTTGANGTAACTGAAAGTAGAGTNAGAAGACATAGGATGGGCTANATAAAACTNGCTGCGCCAGTNTCCCATGTTTGGTANTTNAAAGGAATNCCTAGTTANGTTGCAATNCTTTTGGAT…
B462011_195_meta	BVAL46	BATS	3	2011	10	5	9.32	31.665	-64.167	SAMN15782522	1.406774467	-0.656088049	-0.531149643	27.45	4056	77.4735699	79.99566368	0.968472119	HLII-P	NTGACNANCAGCAACTTAAGAACTGAAAANCACTTTGATTACGTCAAAATTTCNATAGCTTCNCCNCANAGAATAATGGATTGGGGNCAGAGNACATTNCCNAATGGACAAGTNGTTGGNGAAGTTACNAAACCTGAAACNATNAATTACAGNACACTTAAACCAGAAATGGATGGNTTNTTTTGTGAAAANATTTTTGGNCCATCTAAAGATTGGGAATGNCATTGTGGNAANTANAAAAGNGTNAGACANNGNGGNATNGTTTGTGANAGATGTGGNGTTGANGTNACTGAAAGTAGAGTNAGAAGACATAGGATGGGNTANATAAAACTNGCTGCGCCAGTNTCCCATGTTTGGTANTTNAAAGGNATNCCTAGTTANGTTGCAATNCTTTTGGAT…
B462011_249_meta	BVAL46	4	4	2011	10	6	10.22	29.669	-64.465	SAMN15782525	1.75126323	-0.61797266	-0.615263647	26.64	3316	69.35509556	72.0208699	0.962986085	HLII-P	NNNNNNNNNNNNNNNTTAAGAACNGAAAATCACTTTGATTACGTCAAAATTTCNATNGCTTCNCCNCANAGAATAATGGATTGGGGTCAGAGNACATTNCCNAATGGACAAGTNGTTGGTGAAGTTACGAAACCTGAAACTATNAATTACAGGACACTTAAACCAGAAATGGATGGNTTNTTTTGTGAAAANATTTTTGGGCCATCTAAAGATTGGGAATGNCATTGTGGNAANTANAAAAGNGTNAGACATNGNGGCATNGTTTGTGANAGATGTGGNGTTGANGTAACTGAAAGTAGAGTNAGAAGACATAGGATGGGCTANATAAAACTNGCTGCGCCAGTNTCCCATGTNTGGTANTTNAAAGGNATNCCTAGTTANGTTGCAATNCTTTTGGAT…
B462011_306_meta	BVAL46	6	4	2011	10	9	14.14	27.668	-64.768	SAMN15782526	1.640393517	-0.264396464	-0.540901826	26.77	2844	58.31801157	64.3111936	0.906809659	HLII-P	NTGACNAANAGCAACNTAAGAACTGAAAANCACTTTGATTACGTCAAAATNTCNATAGCNTCTCCNCAAAGAATAATGGATTGGGGTCAGAGNACATTNCCCAATGGACAAGTAGTTGGTGAAGTTACNAAACCNGAAACNATNAATTACAGGACACTTAAACCAGAAATGGATGGNTTNTTTTGTGAAAANATTTTTGGNCCATCTAAAGATTGGGAATGNCATTGTGGNAANTANAAAAGNGTNAGACATNGNGGNATNGTNTGTGANAGATGTGGNGTTGANGTAACTGAAAGTAGAGTNAGAAGACATAGGATGGGCTANATAAAACTNGCTGCGCCAGTNTCCCATGTNTGGTANTTGAAAGGNATNCCTAGTTANGTTGCAATACTTTTGGAT…
B462011_420_meta	BVAL46	12	3	2011	10	12	12.42	21.668	-65.665	SAMN15782531	1.396452623	-0.010910277	-0.572083858	28.42	6988	161.8341288	164.6190426	0.983082675	HLII-P	NTGACNNACAGCAACTTAAGAACNGAAAATCACTTTGATTACGTNAAAATTTCNATAGCNTCTCCNCANAGAATAATGGATTGGGGNCAGAGNACATTNCCNAATGGACAAGTNGTTGGTGAAGTTACNAAACCTGAAACTATNAATTACAGGACACTTAAACCAGAAATGGATGGATTNTTTTGTGAAAAGATTTTTGGNCCATCTAAAGATTGGGAATGNCATTGTGGNAAGTANAAAAGNGTNAGACATNGNGGNATNGTTTGTGANAGATGTGGNGTTGANGTAACTGAAAGTAGAGTNAGAAGACATAGGATGGGNTANATAAAACTNGCTGCGCCAGTNTCCCATGTTTGGTANTTNAAAGGAATNCCTAGTTANGTTGCAATNCTTTTGGAT…
B462011_474_meta	BVAL46	13	3	2011	10	12	23.22	20.666	-65.816	SAMN15782532	1.320601295	-0.234007294	-0.591197313	28.97	6358	125.7004204	127.985094	0.982148909	HLII-P	NTGACNAACAGCAACNTAAGAACTGAAAATCACTTTGATTACGTCAAAATTTCNATAGCTTCTCCNCAAAGAATAATGGATTGGGGTCAGAGNACATTNCCNAATGGACAAGTNGTTGGTGAAGTTACNAAACCNGANACTATNAANTACAGNACACTTAAACCAGAAATGGATGGATTNTTTTGTGAAAAGATTTTTGGNCCATCTAAAGATTGGGAATGNCATTGTGGNAANTANAAAAGNGTNAGACATNGNGGNATNGTTTGTGANAGATGTGGNGTTGANGTAACTGAAAGTAGAGTNAGAAGACATAGGATGGGCTANATAAAACTNGCTGCGCCAGTNTCCCATGTTTGGTANTTNAAAGGAATNCCTAGTTANGTTGCAATNCTTTTGGAT…
B462011_512_meta	BVAL46	14	4	2011	10	13	8.07	19.667	-65.967	SAMN15782533	1.141670202	0.442986157	-0.527729746	28.71	6544	167.3288872	169.2685678	0.98854081	HLII-P	NTGACAAACAGCAACTTAAGAACNGAAAATCACTTTGATTACGTCAAAATTTCNATAGCTTCTCCNCAAAGAATAATGGATTGGGGNCAGAGNACATTNCCNAATGGACAAGTNGTTGGNGAAGTTACNAAACCTGAAACTATNAATTACAGNACACTTAAACCAGAAATGGATGGATTNTTTTGTGAAAAGATTTTTGGNCCNTCTAAAGATTGGGAATGNCATTGTGGNAAGTANAAAAGNGTNAGACATNGNGGNATNGTTTGTGANAGATGTGGNGTTGAAGTAACTGAAAGTAGAGTNAGAAGACATAGGATGGGNTANATAAAACTNGCTGCGCCAGTNTCNCATGTTTGGTANTTGAAAGGNATNCCTAGTTANGTTGCAATNCTTTTGGAT…
C132020_043_META	C13.5/A13.5	43	7	2020	3	29	20	-26.49841667	-7.449441667	SAMN16861246	-0.679207577	0.522837656	-0.505145077	25.039	7542	192.7203579	205.4221034	0.938167581	1	NTGACNAACAGCAACNTAAGAACNGAAAATCACTTTGATTACGTNAAAATTTCNATAGCTTCTCCNCAAAGAATAATGGATTGGGGNCANAGNACNTTNCCNAATGGACAAGTNGTTGGTGAAGTTACGAAACCNGAAACTATNAANTACAGGACACTTAAACCAGAAATGGATGGNTTNTTTTGTGAAAAGATTTTTGGNCCNTCTAAAGATTGGGAATGNCATTGTGGNAAGTANAAAAGNGTNAGACATNGNGGNATTGTTTGTGANAGATGTGGNGTTGANGTAACTGAAAGTAGAGTNAGAAGACATAGGATGGGATANATAAAACTNGCTGCNCCAGTTTCCCATGTTTGGTATTTNAAAGGAATNCCTAGTTANGTTGCAATNCTTTTGGAT…
C132020_044_META	C13.5/A13.5	44	7	2020	3	30	7	-25.08046833	-9.558135	SAMN16861247	-0.679824831	0.644442684	-0.598673723	24.97	2988	80.20097752	86.35013841	0.92878806	1	NTGACNAACAGCAACTTAAGAACNGAAAATCACTTTGANTACGTNAANATTTCNATNGCTTCNCCNNAAAGAATNATGGATTGGGGNCANAGNACNTTNCCNAATGGACAAGTNGTNGGNGAAGTTACNAAACCNGANACTATNAANTACAGGACNCTTAAACCNGAAATGGATGGNTTNTTTTGTGAAAANATTTTTGGNCCNTCNAAAGATTGGGAATGNCATTGTGGNAANTANAAAAGNGTNAGACATNGNGGNATTGTTTGTGANAGATGTGGNGTTGANGTAACTGAAAGTAGAGTNAGAAGACATAGGATGGGCTANATAAAACTNGCTGCNCCAGTNTCCCATGTTTGGTATTTNAAAGGAATNCCTAGTTANGTTGCNATNCTTTTNGAT…
C132020_045_META	C13.5/A13.5	45	7	2020	3	30	8	-24.988865	-9.692301667	SAMN16861248	-0.678560439	0.607773251	-0.47902838	24.944	7374	165.382206	179.9547069	0.919021285	1	NTGACNAACAGCAACTTAAGAACNGAAAATCACTTTGATTACGTNAAAATTTCNATAGCNTCTCCNCAAAGAATNATGGATTGGGGNCAGAGNACATTNCCNAATGGACAAGTNGTNGGTGAAGTTACNAAACCNGAAACTATNAATTACAGGACNCTTAAACCAGAAATGGATGGATTNTTTTGTGAAAAGATTTTTGGNCCNTCTAAAGATTGGGAATGNCATTGTGGNAAGTANAAAAGNGTNAGACATNGNGGNATTGTTTGTGANAGATGTGGNGTTGANGTAACTGAAAGTAGAGTNAGAAGACATAGGATGGGNTANATAAAACTNGCTGCGCCAGTTTCNCATGTTTGGTATTTNAAAGGAATNCCTAGTTANGTTGCNATNCTTTTNGAT…
C132020_047_META	C13.5/A13.5	47	7	2020	3	30	10	-24.57919	-10.22699	SAMN16861250	-0.682197756	0.498876679	-0.676709751	25.247	2086	50.30759061	53.63935143	0.937885885	1	NTGACAAANAGCAACNTNNGAACNGAAAATCACTTTGATTACGTNAAAATTTCAATAGCNTCTCCNCAAAGAATNATGGATTGGGGNCANAGNACNTTNCCNAATGGNCANGTNGTNGGTGAAGTTACNAAACCNGANACTATNAANTACAGNACNCTTAAACCNGAAATGGATGGNTTNTTTTGNGAAAANATTTTTGGNCCNTCNAAAGATTGGGAATGNCATTGTGGNAANTANAAAAGNGTNAGNCANNGNGGNATNGTTTGTGANAGNTGNGGNGTNGANGTNACTGANAGTNGAGTNAGAAGNCATAGNATGGGNTANATAAAACTNGCNGCNCCAGTNTCNCATGTTTGGTATTTNAANGGNATNCCNAGNTANGTNGCNATNCTTTTNGAT…
C132020_048_META	C13.5/A13.5	48	7	2020	3	30	12	-24.41115167	-10.41194	SAMN16861251	-0.673089675	0.563440026	-0.560074174	25.473	2166	50.54031538	53.29772022	0.948264113	unstable cluster	NNNNNNNNCAGCAACNTAAGAACNGAAAANCACTTTGANTACGTNAANATTTCNATAGCNTCNCCACAAAGAATAATGGATTGGGGNCAGAGNACNTTNCCNAATGGNCAAGTNGTTGGNGAAGTTACNAAACCNGANACNATNAANTACAGNACACTNAAACCNGAAATGGATGGNTTNTTTTGNGAAAANATTTTTGGNCCNTCNAAAGATTGGGAATGNCATTGNGGNAANTANAAAAGNGTNAGACATNGNGGNATTGTTTGNGANAGATGTGGNGTTGANGTNACTGAAAGTAGAGTNAGAAGACATAGNATGGGCTANATAAAACTNGCTGCNCCAGTNTCNCATGTTTGGTATTTNAAAGGNATNCCNAGTTANGTTGCNATNCTTTTNGAT…
C132020_049_META	C13.5/A13.5	49	7	2020	3	30	13	-24.21385	-10.62716833	SAMN16861252	-0.676152829	0.583607656	-0.617483434	25.428	3986	96.10502084	101.2130883	0.949531552	1	NNNNCAAACAGCAANNTAAGNACNGAAAATCACTTTGATTACGTNAAAATTTCNATAGCNTCTCCNCANAGAATAATGGATTGGGGNCANAGNACNTTNCCNAATGGACAAGTNGTTGGTGAAGTTACNAAACCNGANACTATNAANTACAGGACACTTAAACCNGAAATGGATGGNTTNTTTTGTGAAAAGATTTTTGGGCCNTCTAAAGATTGGGAATGNCATTGTGGNAANTANAAAAGNGTNAGACATNGNGGNATTGTTTGTGANAGATGTGGNGTTGANGTAACTGAAAGTAGAGTNAGAAGACATAGNATGGGNTANATAAAACTNGCTGCNCCAGTNTCCCATGTTTGGTANTTNAAAGGAATNCCTAGTTANGTTGCAATNCTTTTGGAT…
C132020_050_META	C13.5/A13.5	50	7	2020	3	30	14	-24.10431833	-10.7479	SAMN16861253	-0.677914761	0.925150875	-0.658398896	25.606	2506	59.83223515	62.50326427	0.957265766	1	NNNNNNNNNNNNAACNTAAGAACNGAAAANNACTTNGATTANGNNAAAATTTCNATAGCTTCNCCNCAAAGAATNATGGATTGGGGNCANAGNACNTTNCCNAATGGACAAGTNGTTGGTGAAGTTACNAAACCNGANACTATNAANTACAGNACACTNAAACCNGAAATGGATGGNTTNTTTTGNGAAAAGATTTTTGGNCCNTCTAAAGATTGGGAATGNCATTGTGGNAANTANAAAAGNGTNAGACATNGNGGNATNGTTTGNGANAGATGTGGNGTTGANGTAACTGAAAGTAGAGTNAGAAGACATAGNATGGGNTANATAAAACTNGCNGCNCCAGTNTCCCATGTTTGGTATTTNAAAGGNATNCCTAGTTANGTNGCNATNCTNTTNGAT…
C132020_052_META	C13.5/A13.5	52	7	2020	3	30	18	-23.65191833	-11.24328833	SAMN16861255	-0.658559888	0.500010555	-0.647231362	25.863	6896	151.4195897	157.995846	0.95837703	1	NTGACAAANAGCAACNTAAGAACNGAAAATCACTTTGATTACGTNAAAATTTCNATAGCTTCTCCNCAAAGAATAATGGATTGGGGNCANAGNACNTTNCCNAATGGACAAGTNGTNGGTGAAGTTACNAAACCTGAAACTATNAANTACAGNACACTTAAACCAGAAATGGATGGNTTNTTTTGTGAAAAGATTTTTGGNCCNTCTAAAGATTGGGAATGNCATTGTGGNAAGTANAAAAGNGTNAGACATNGNGGNATTGTTTGTGANAGATGTGGNGTTGANGTAACTGAAAGTAGAGTNAGAAGACATAGGATGGGCTANATAAAACTNGCTGCNCCAGTNTCNCATGTTTGGTATTTNAAAGGAATNCCTAGTTANGTTGCNATNCTTTTGGAT…
C132020_053V1_META	C13.5/A13.5	53	7	2020	3	30	20	-23.35313333	-11.57022167	SAMN16861256	-0.675833855	0.554186626	-0.607360643	25.633	2942	80.5538078	84.32560716	0.955271009	1	NNNNNNNNNNNNNNNTTAAGAACNGAAAATCACTTTGATTACGTNAANATTTCNATAGCNTCNCCNCAAAGAATAATGGATTGGGGNCANAGNACATTNCCNAATGGNCAAGTNGTNGGNGAAGTTACNAAACCNGANACNATNAANTACAGNACACTNAAACCAGAAATGGATGGNTTNTTTTGNGAAAANATTTTTGGNCCNTCNAAAGATTGGGAATGNCATTGNGGNAANTANAANAGNGTNAGACANNGNGGNATTGTTTGNGANAGATGTGGNGTTGANGTNACTGAAAGTNGAGTNAGAAGACATAGGATGGGCTANATAAAACTNGCTGCNCCNGTNTCNCATGTTTGGTATTTNAAAGGAATNCCNAGTTANGTNGCNATNCTNTTNGAT…
C132020_053V2_META	C13.5/A13.5	53	7	2020	3	30	20	-23.35313333	-11.57022167	SAMN16861257	-0.675339683	0.449486072	-0.670634583	25.633	3442	79.41628576	83.23722195	0.954095823	1	NTGACAAACAGNAANNNAAGAACNGAAAATCACTTTGATTACGTNAAAATTTCNATNGCNTCTCCNCAAAGAATAATGGATTGGGGNCANAGNACNTTNCCNAATGGACAAGTNGTTGGTGAAGTTACNAAACCNGANACTATNAANTACAGGACACTTAAACCNGAAATGGATGGNTTNTTTTGNGAAAAGATTTTTGGNCCNTCNAAAGATTGGGAATGNCATTGNGGNAANTANAAAAGNGTNAGACATNGNGGNATTGTTTGTGANAGATGTGGNGTTGANGTNACTGAAAGTNGAGTNAGAAGACATAGNATGGGNTANATAAAACTNGCTGCNCCNGTNTCNCATGTTTGGTATTTNAAAGGAATNCCTAGTTANGTTGCNATNCTTNTNGAT…
C132020_054_META	C13.5/A13.5	54	7	2020	3	31	7	-21.57441667	-13.4954	SAMN16861258	-0.678943681	0.557108992	-0.622181395	25.671	5766	122.1453112	127.9926392	0.954315123	1	NTGACNAACAGCAACNTAAGAACNGAAAANCANTTTGATTANGTCAAAATTTCNATNGCTTCTCCNCANAGAATAATGGATTGGGGNCANAGNACNTTNCCNAATGGACAAGTNGTNGGNGAAGTTACNAAACCNGANACTATNAANTACAGNACNCTTAAACCAGAAATGGATGGNTTNTTTTGNGAAAAGATTTTTGGNCCNTCNAAAGATTGGGAATGNCATTGTGGNAANTANAAAAGNGTNAGACATNGNGGNATTGTTTGTGANAGATGTGGNGTTGANGTAACTGAAAGTAGAGTNAGAAGACATAGGATGGGCTANATAAAACTNGCTGCNCCAGTNTCNCATGTTTGGTATTTNAAAGGAATNCCTAGTTANGTTGCAATNCTTTTGGAT…
C132020_055_META	C13.5/A13.5	55	7	2020	3	31	8	-21.43249333	-13.646895	SAMN16861259	-0.681535203	0.560647684	-0.585443223	25.678	6880	165.6188045	172.2735628	0.961370983	1	NTGACNAACAGCAACNTAAGAACNGAAAATCACTTTGATTACGTNAAAATTTCNATAGCNTCTCCNCAAAGAATAATGGATTGGGGNCAGAGNACNTTNCCNAATGGACAAGTNGTNGGTGAAGTTACNAAACCNGANACTATNAANTACAGGACACTTAAACCAGAAATGGATGGATTNTTTTGTGAAAAGATTTTTGGNCCNTCTAAAGATTGGGAATGNCATTGTGGNAAGTANAAAAGNGTNAGACATNGNGGNATTGTTTGTGANAGATGTGGNGTTGANGTAACTGAAAGTAGAGTNAGAAGNCATAGGATGGGCTANATAAAACTNGCTGCGCCAGTNTCCCATGTTTGGTATTTNAAAGGAATNCCTAGTTANGTTGCAATNCTTTTGGAT…
C132020_056_META	C13.5/A13.5	56	7	2020	3	31	9	-21.22805167	-13.86636667	SAMN16861260	-0.680073135	0.619112331	-0.640958146	25.654	4416	100.9222404	105.2877376	0.958537458	1	NTGACNANCAGCNACNTAAGAACNGAAAANCACTTTGATTACGTNAAAATTTCNATNGCNTCTCCACAAAGAATNATGGATTGGGGNCANAGNACNTTNCCNAATGGACAAGTNGTNGGTGAAGTTACNAAACCNGANACTATNAANTACAGNACNCTTAAACCNGAAATGGATGGNTTNTTTTGNGAAAAGATTTTTGGNCCNTCTAAAGATTGGGAATGNCATTGTGGNAANTANAAAAGNGTNAGNCATNGNGGNATNGTTTGTGANAGATGNGGNGTTGANGTNACTGAAAGTAGAGTNAGAAGNCATAGGATGGGCTANATAAAACTNGCTGCNCCAGTNTCNCATGTTTGGTANTTNAAAGGAATNCCTAGTTANGTTGCNATNCTTTTNGAT…
C132020_057_META	C13.5/A13.5	57	7	2020	3	31	10	-21.11961833	-13.98298333	SAMN16861261	-0.676962127	0.568442017	-0.338040976	25.584	2742	73.36765374	76.838765	0.95482604	1	NTGACNAACAGCAACTTAAGAACNGAAAATCACTTNGATTACGTNAANATTTCNATAGCNTCTCCACAAAGAATNATGGATTGGGGNCANAGNACNTTNCCNAATGGACAAGTNGTNGGNGAAGTNACNAAACCNGANACTATNAANTACAGNACACTTAAACCAGAAATGGATGGNTTNTTTTGNGAAAANATTTTTGGNCCNTCNAAAGATTGGGAATGNCATTGNGGNAANTANAAAAGNGTNAGACATNGNGGNATTGTNTGTGANAGATGTGGNGTTGANGTNACTGAAAGTAGNGTNAGAAGNCATAGGATGGGNTANATAAAACTNGCNGCNCCAGTNTCNCATGTTTGGTANTTNAAAGGAATNCCNAGTTANGTTGCNATNCTNTTNGAT…
C132020_059_META	C13.5/A13.5	59	7	2020	3	31	12	-20.82764667	-14.29806667	SAMN16861263	-0.678027862	0.608234713	-0.524340781	25.803	3580	100.7419906	104.831699	0.960987865	1	NNNNNNNNCAGNAACNTNAGAACNGAAAATCACTTTGANTANGTCAAAATTTCNATNGCNTCNCCNCAAAGAATNATGGATTGGGGNCANAGNACNTTNCCNAATGGACAAGTNGTNGGNGAAGTTACNAAACCTGANACTATNAANTACAGNACACTNAAACCNGAAATGGATGGNTTNTTTTGNGAAAANATTTTTGGNCCNTCNAAAGATTGGGAATGNCATTGTGGNAAGTANAAAAGNGTNAGACATNGNGGNATNGTTTGTGANAGATGTGGNGTTGANGTAACTGAAAGTAGAGTNAGAAGACATAGGATGGGNTANATAAAACTNGCTGCNCCAGTNTCCCATGTTTGGTATTTNAAAGGAATNCCTAGTTANGTTGCAATNCTTNTNGAT…
C132020_060_META	C13.5/A13.5	60	7	2020	3	31	13	-20.69698667	-14.44140333	SAMN16861264	-0.676538898	0.651317257	-0.611719904	25.828	4062	95.97781592	100.0225894	0.9595614	1	NTGACNAACAGCAACNTAAGAACNGAAAATCACTTNGATTACGTNAAAATTTCNATAGCTTCTCCNNAAAGAATAATGGATTGGGGNCAGAGNACNTTNCCNAATGGACAAGTNGTTGGTGAAGTTACNAAACCNGANACTATNAATTACAGNACACTTAAACCNGAAATGGATGGNTTNTTTTGTGAAAAGATTTTTGGNCCNTCTAAAGATTGGGAATGNCATTGTGGNAANTANAAAAGNGTNAGACATNGNGGNATNGTTTGTGANAGATGTGGNGTTGANGTNACTGAAAGTAGAGTNAGAAGACATAGNATGGGNTANATAAAACTNGCTGCNCCNGTNTCNCATGTTTGGTATTTNAAAGGAATNCCNAGTTANGTTGCNATNCTTTTNGAT…
C132020_061_META	C13.5/A13.5	61	7	2020	3	31	14	-20.53968	-14.61482167	SAMN16861265	-0.676638468	0.518328225	-0.601806892	25.858	3426	74.56135815	78.28031934	0.952491747	1	NTGACNAACAGCAACNTAAGAACNGAAAANCACTTTGATTANGTNAANATTTCNATAGCTTCTCCNCAAAGAATAATGGATTGGGGNCAGAGNACATTNCCNAATGGACAAGTNGTNGGNGAAGTTACNAAACCTGAAACTATNAANTACAGNACACTTAAACCNGAAATGGATGGNTTNTTTTGNGAAAANATTTTTGGNCCNTCNAAAGATTGGGAATGNCATTGNGGNAANTANAAAAGNGTNAGACATNGNGGNATNGTTTGTGANAGATGTGGNGTTGANGTAACTGAAAGTAGAGTNAGAAGNCATAGNATGGGCTANATAAAACTNGCTGCNCCAGTNTCNCATGTTTGGTANTTNAAAGGAATNCCTAGTTANGTTGCNATNCTTTTNGAT…
C132020_063_META	C13.5/A13.5	63	7	2020	3	31	18	-19.97425667	-15.229425	SAMN16861267	-0.659654232	0.730435314	-0.544215932	26.169	5260	136.2139096	140.9282083	0.966548225	1	NTGACAAANAGCAACTTAAGAACTGAAAATCACTTTGATTACGTNAAAATTTCAATAGCNTCTCCACAAAGAATAATGGATTGGGGNCAGAGNACNTTNCCNAATGGACAAGTNGTNGGTGAAGTTACNAAACCNGANACTATNAATTACAGNACACTTAAACCAGAAATGGATGGNTTNTTTTGTGAAAAGATTTTTGGNCCNTCNAAAGATTGGGAATGNCATTGTGGNAAGTANAAAAGNGTNAGACATNGNGGNATTGTTTGTGANAGATGTGGNGTTGANGTNACTGAAAGTAGAGTNAGAAGACATAGGATGGGNTANATAAAACTNGCTGCNCCAGTNTCCCATGTTTGGTATTTNAAAGGAATNCCNAGTTANGTTGCAATNCTTTTGGAT…
C132020_064_META	C13.5/A13.5	64	7	2020	3	31	19	-19.69571167	-15.51465	SAMN16861268	-0.673913926	0.639245955	-0.620568804	26.106	6432	174.7263319	181.4420287	0.962987094	1	NTGACAAACAGCAACNTAAGAACNGAAAATCACTTTGATTACGTNAANATTTCNATAGCNTCTCCNCAAAGAATAATGGATTGGGGNCAGAGNACATTNCCNAATGGACAAGTAGTTGGTGAAGTTACNAAACCNGANACTATNAATTACAGGACACTTAAACCAGAAATGGATGGATTNTTTTGTGAAAAGATTTTTGGNCCNTCTAAAGATTGGGAATGNCATTGTGGNAAGTANAAAAGNGTNAGACATNGNGGNATTGTTTGTGANAGATGTGGNGTTGANGTAACTGAAAGTAGAGTNAGAAGACATAGNATGGGCTANATAAAACTNGCTGCNCCAGTTTCNCATGTTTGGTATTTNAAAGGAATNCCTAGTTANGTTGCNATNCTTTTGGAT…
C132020_065_META	C13.5/A13.5	65	7	2020	4	1	6	-18.06347	-17.30314333	SAMN16861269	-0.679799059	0.742637499	-0.507927743	26.443	11940	268.2466157	276.7124377	0.969405705	1	NTGACNAACAGCAACNTAAGAACNGAAAATCACTTTGATTACGTCAAAATTTCNATAGCTTCTCCACAAAGAATAATGGATTGGGGNCAGAGNACATTNCCNAATGGACAAGTNGTTGGTGAAGTTACNAAACCTGANACTATNAANTACAGGACACTTAAACCAGAAATGGATGGNTTNTTTTGTGAAAAGATTTTTGGGCCNTCTAAAGATTGGGAATGNCATTGTGGNAAGTANAAAAGNGTNAGACATNGNGGNATTGTTTGTGANAGATGTGGNGTTGANGTAACTGAAAGTAGAGTNAGAAGACATAGGATGGGCTANATAAAACTNGCTGCGCCAGTTTCCCATGTTTGGTATTTNAAAGGAATNCCTAGTTANGTTGCAATNCTTTTGGAT…
C132020_066_META	C13.5/A13.5	66	7	2020	4	1	8	-17.91194333	-17.464705	SAMN16861270	-0.678901602	0.742384038	-0.476357415	26.435	5308	130.7039838	134.6206004	0.970906261	1	NTGACAAACAGCAACNTAAGAACNGAAAATCACTTTGATTACGTNAAAATTTCNATAGCNTCTCCNCAAAGAATNATGGATTGGGGNCAGAGNACNTTNCCNAATGGACAAGTNGTTGGTGAAGTTACNAAACCNGANACTATNAANTACAGGACACTTAAACCNGAAATGGATGGATTNTTTTGTGAAAAGATTTTTGGGCCNTCTAAAGATTGGGAATGNCATTGTGGNAANTANAAAAGNGTNAGACATNGNGGNATTGTTTGTGANAGATGTGGNGTTGANGTAACTGAAAGTAGAGTNAGAAGACATAGNATGGGNTANATAAAACTNGCTGCNCCAGTNTCNCATGTTTGGTATTTNAAAGGAATNCCTAGTTANGTTGCAATNCTTTTGGAT…
C132020_068_META	C13.5/A13.5	68	7	2020	4	1	12	-17.31355333	-18.0727	SAMN16861272	-0.664621039	0.788881398	-0.36262232	26.741	2304	55.24326955	56.71681815	0.974019195	unstable cluster	NNNNCNAANAGNAANNTAAGAACNGAAAANCANTTTGANTACGTNAANATTTCNATNGCNTCNCCNCAAAGAATNATGGATTGGGGNCANAGNACATTNCCNAATGGACAAGTNGTTGGNGAAGTTACNAAACCNGANACTATNAANTACAGNACACTTAAACCNGAAATGGATGGNTTNTTTTGNGAAAANATTTTTGGNCCNTCTAAAGATTGGGAATGNCATTGNGGNAANTANAAAAGNGTNAGACATNGNGGNATTGTTTGNGANAGATGNGGNGTNGANGTNACTGAAAGNAGAGTNAGAAGACATAGNATGGGCTANATAAAACTNGCTGCNCCAGTNTCCCATGTTTGGTATTTNAAAGGAATNCCNAGTTANGTTGCNATNCTNTTNGAT…
C132020_069_META	C13.5/A13.5	69	7	2020	4	1	13	-17.114045	-18.27641167	SAMN16861273	-0.663426457	0.708901099	-0.099698776	26.782	2418	53.75677744	55.29319687	0.972213228	1	NNNNCAAACAGCAANNTAAGAACNGAAAANCACTTTGATTACGTNAAAATTTCNATAGCNTCTCCNCAAAGAATAATGGATTGGGGNCANAGNACNTTNCCNAATGGACAAGTNGTTGGTGAAGTTACGAAACCNGANACTATNAANTACAGGACACTTAAACCAGAAATGGATGGANTNTTTTGTGAAAANATTTTTGGNCCNTCTAAAGATTGGGAATGNCATTGNGGNAANTANAAAAGNGTNAGACATNGNGGNATTGTTTGTGANAGATGNGGNGTTGANGTAACTGAAAGTNGAGTNAGAAGACATAGNATGGGNTANATAAAACTNGCTGCNCCNGTNTCNCATGTTTGGTANTTNAAAGGAATNCCNAGTTANGTNGCNATNCTNNTNGAT…
C132020_071_META	C13.5/A13.5	71	7	2020	4	1	16	-16.70411167	-18.69154667	SAMN16861275	-0.640983133	0.693302695	-0.026051952	27.089	4284	96.81429875	98.9537184	0.978379593	1	NTGNCAAANAGNAANTTAAGAACNGAAAATCACTTTGATTACGTNAANATTTCAATAGCNTCNCCNCAAAGAATAATGGATTGGGGNCANAGNACNTTNCCNAATGGACAAGTNGTTGGNGAAGTTACNAAACCNGANACNATNAATTACAGNACNCTTAAACCNGAAATGGATGGATTNTTTTGTGAAAANATTTTTGGNCCNTCTAAAGATTGGGAATGNCATTGTGGNAANTANAAAAGNGTNAGACATNGNGGNATTGTTTGTGANAGATGTGGNGTTGANGTNACTGAAAGTAGAGTNAGAAGNCATAGGATGGGNTANATAAAACTNGCTGCNCCAGTNTCNCATGTTTGGTATTTNAAAGGAATNCCTAGTTANGTTGCAATNCTTTTNGAT…
C132020_072_META	C13.5/A13.5	72	7	2020	4	1	18	-16.39198167	-19.00805667	SAMN16861276	-0.653208016	0.885972454	-0.128303591	27.104	3358	92.24860719	94.07508302	0.980584914	1	NNNNCAAACAGCAACNTAAGAACNGAAAANCACTTTGATTACGTNAAAATTTCNATNGCNTCTCCACAAAGAATNATGGATTGGGGNCANAGNACATTNCCNAATGGACAAGTNGTNGGNGAAGTTACNAAACCNGAAACTATNAATTACAGNACNCTTAAACCAGAAATGGATGGNNTNTTTTGTGAAAANATTTTTGGNCCNTCNAAAGATTGGGAATGNCATTGNGGNAANTANAAAAGNGTNAGACATNGNGGNATTGTTTGTGANAGATGNGGNGTTGANGTAACTGAAAGTNGAGTNAGAAGACATAGGATGGGCTANATAAAACTNGCTGCNCCAGTTTCNCATGTTTGGTATTTNAAAGGAATNCCNAGTTANGTTGCAATNCTTTTGGAT…
C132020_073V1_META	C13.5/A13.5	73	7	2020	4	1	19	-16.13483667	-19.26734833	SAMN16861277	-0.667701668	0.686597645	-0.375924232	27.069	3180	79.45305118	81.36930618	0.976449904	1	NNNNCAAACAGCAACTTAAGAACNGAAAATCANTTTGATTACGTNAAAATTTCNATNGCNTCNCCNCAAAGAATAATGGATTGGGGNCAGAGNACATTNCCNAATGGNCAAGTNGTTGGNGAAGTTACNAAACCNGANACTATNAATTACAGNACACTTAAACCNGAAATGGATGGNTTNTTTTGNGAAAANATTTTTGGNCCNTCTAAAGATTGGGAATGNCATTGTGGNAANTANAANAGNGTNAGACATNGNGGNATTGTTTGNGANAGATGNGGNGTTGANGTNACTGAAAGTAGAGTNAGAAGNCATAGNATGGGNTANATAAAACTNGCTGCNCCAGTNTCNCATGTTTGGTATTTNAAAGGAATNCCNAGTTANGTTGCNATNCTTNTNGAT…
C132020_073V2_META	C13.5/A13.5	73	7	2020	4	1	19	-16.13483667	-19.26734833	SAMN16861278	-0.659724599	0.556618013	-0.407348343	27.069	4848	104.9252054	107.5735588	0.975381	1	NTGACAAACAGNAACTTAAGAACNGAAAANCACTTTGATTACGTNAAAATTTCNATAGCNTCTCCNCAAAGAATAATGGATTGGGGNCANAGNACATTNCCNAATGGACAAGTNGTTGGTGAAGTTACNAAACCNGANACTATNAANTACAGNACACTTAAACCNGAAATGGATGGNTTNTTTTGNGAAAANATTTTTGGNCCNTCTAAAGATTGGGAATGNCATTGTGGNAANTANAAAAGNGTNAGACATNGNGGNATNGTTTGTGANAGATGTGGNGTTGANGTAACTGAAAGTAGAGTNAGAAGNCATAGGATGGGNTANATAAAACTNGCTGCNCCAGTNTCNCATGTTTGGTATTTNAAAGGAATNCCNAGTTANGTTGCNATNCTTTTNGAT…
C132020_074_META	C13.5/A13.5	74	7	2020	4	2	7	-14.272045	-20.984275	SAMN16861279	-0.650011065	0.557022216	-0.42167016	27.374	6184	140.9904051	143.4500488	0.982853657	1	NTGACNANCAGCAACTTAAGAACTGAAAANCACTTTGATTACGTNAAAATTTCNATNGCTTCTCCACAAAGAATNATGGATTGGGGNCAGAGNACATTNCCNAATGGACAAGTNGTTGGTGAAGTTACNAAACCNGANACTATNAATTACAGNACACTTAAACCNGAAATGGATGGNTTNTTTTGTGAAAANATTTTTGGNCCNTCTAAAGATTGGGAATGNCATTGTGGNAAGTANAAAAGNGTNAGACATNGNGGNATTGTTTGTGANAGATGTGGNGTTGANGTAACTGAAAGTAGAGTNAGAAGACATAGGATGGGNTANATAAAACTNGCTGCNCCAGTTTCNCATGTTTGGTATTTNAAAGGAATNCCTAGTTANGTTGCAATNCTTTTGGAT…
C132020_075_META	C13.5/A13.5	75	7	2020	4	2	8	-14.12569333	-21.11713	SAMN16861280	-0.632902617	0.519443803	-0.453973324	27.45	4042	93.19729761	94.5127881	0.986081349	1	NTGACAAACAGCAACNTAAGNACNGAAAANCACTTTGATTACGTNAAAATTTCNATNGCNTCTCCNCAAAGAATAATGGATTGGGGNCANAGNACATTNCCNAATGGACAAGTNGTTGGTGAAGTTACNAAACCNGANACTATNAANTACAGNACACTTAAACCNGAAATGGATGGNTTNTTTTGTGAAAANATTTTTGGNCCNTCTAAAGATTGGGAATGNCATTGTGGNAANTANAAAAGNGTNAGACATNGNGGNATTGTTTGTGANAGATGNGGNGTTGANGTAACTGAAAGTNGAGTNAGAAGNCATAGGATGGGNTANATAAAACTNGCTGCNCCAGTNTCNCATGTTTGGTATTTNAAAGGAATNCCTAGTTANGTTGCNATNCTNTTGGAT…
C132020_076_META	C13.5/A13.5	76	7	2020	4	2	10	-13.85448	-21.36381167	SAMN16861281	-0.607346518	0.498566226	-0.362188101	27.544	8104	191.6552539	194.5516096	0.985112661	1	NTGACAAACAGCAACNTAAGAACNGAAAATCACTTTGATTACGTCAAAATTTCNATAGCNTCTCCNCAAAGAATAATGGATTGGGGNCANAGNACATTNCCNAATGGACAAGTNGTTGGTGAAGTTACNAAACCNGANACTATNAANTACAGNACACTTAAACCAGAAATGGATGGATTNTTTTGTGAAAAGATTTTTGGNCCNTCTAAAGATTGGGAATGNCATTGTGGNAANTANAAAAGNGTNAGACATNGNGGNATTGTTTGTGANAGATGTGGNGTTGANGTAACTGAAAGTAGAGTNAGAAGACATAGGATGGGNTANATAAAACTNGCTGCNCCAGTNTCNCATGTTTGGTATTTNAAAGGAATNCCTAGTTANGTTGCAATNCTTTTGGAT…
C132020_077_META	C13.5/A13.5	77	7	2020	4	2	11	-13.71371167	-21.49228	SAMN16861282	-0.570278599	0.638996947	-0.295904391	27.577	7356	164.9041446	167.9042192	0.982132226	1	NTGACAAACAGCAACTTAAGAACNGAAAANCACTTTGATTACGTNAAAATTTCNATAGCNTCTCCACAAAGAATAATGGATTGGGGNCANAGNACATTNCCNAATGGACAAGTNGTTGGTGAAGTTACNAAACCNGAAACTATNAATTACAGGACACTTAAACCAGAAATGGATGGATTNTTTTGTGAAAAGATTTTTGGNCCNTCTAAAGATTGGGAATGNCATTGTGGNAANTANAAAAGNGTNAGACATNGNGGNATTGTTTGTGANAGATGTGGNGTTGANGTAACTGAAAGTAGAGTNAGAAGACATAGGATGGGNTANATAAAACTNGCTGCNCCAGTTTCCCATGTTTGGTATTTNAAAGGAATNCCTAGTTANGTTGCAATNCTTTTGGAT…
C132020_078_META	C13.5/A13.5	78	7	2020	4	2	12	-13.55571333	-21.6351	SAMN16861283	-0.557603401	0.584239697	-0.356137306	27.768	7500	157.2194577	160.2397264	0.981151561	1	NTGACAAACAGCAACNTAAGAACNGAAAATCACTTTGATTACGTNAAAATTTCNATAGCNTCTCCNCAAAGAATAATGGATTGGGGNCAGAGNACATTNCCNAATGGACAAGTNGTNGGTGAAGTTACNAAACCNGANACTATNAATTACAGNACACTTAAACCAGAAATGGATGGATTNTTTTGTGAAAAGATTTTTGGNCCNTCTAAAGATTGGGAATGNCATTGTGGNAANTANAAAAGNGTNAGACATNGNGGNATTGTTTGTGANAGATGTGGNGTTGANGTAACTGAAAGTAGAGTNAGAAGACATAGGATGGGNTANATAAAACTNGCTGCNCCAGTTTCNCATGTTTGGTATTTNAAAGGAATNCCTAGTTANGTNGCAATNCTTTTGGAT…
C132020_079_META	C13.5/A13.5	79	7	2020	4	2	13	-13.334585	-21.83758	SAMN16861284	-0.613614589	0.725705686	-0.444119011	27.75	3422	73.43938021	74.73553237	0.982656815	unstable cluster	NNGACNAACAGCAACNTNAGAACNGAAAATCANTTTGATTACGTNAAAATTTCAATNGCNTCTCCNCANAGAATAATGGATTGGGGNCANAGNACATTNCCNAANGGACAAGTNGTTGGTGAAGTTACNAAACCNGANACTATNAATTACAGNACACTTAAACCNGAAATGGATGGNTTNTTTTGNGAAAAGATTTTTGGNCCNTCTAAAGATTGGGAATGNCATTGNGGNAANTANAAAAGNGTNAGACATNGNGGNATTGTTTGTGANAGATGNGGNGTTGANGTNACTGAAAGTNGAGTNAGAAGNCATAGGATGGGNTANATAAAACTNGCTGCNCCAGTNTCNCATGTTTGGTATTTNAAAGGNATNCCTAGTTANGTTGCNATNCTTNTGGAT…
C132020_080_META	C13.5/A13.5	80	7	2020	4	2	13	-13.25374167	-21.909545	SAMN16861285	-0.632383065	0.776240767	-0.373731775	27.765	7706	181.5649424	184.4885681	0.984152808	1	NTGACAAACAGCAACNTAAGAACNGAAAATCACTTTGATTACGTNAAAATTTCNATAGCNTCTCCNCAAAGAATAATGGATTGGGGNCANAGNACATTNCCNAATGGACAAGTNGTTGGTGAAGTTACNAAACCNGANACTATNAATTACAGGACACTTAAACCNGAAATGGATGGNTTNTTTTGTGAAAAGATTTTTGGNCCNTCTAAAGATTGGGAATGNCATTGTGGNAANTANAAAAGNGTNAGACATNGNGGNATTGTTTGTGANAGATGTGGNGTTGAAGTAACTGAAAGTAGAGTNAGAAGACATAGGATGGGCTANATAAAACTNGCTGCNCCAGTNTCNCATGTTTGGTATTTNAAAGGAATNCCTAGTTANGTTGCNATNCTTTTGGAT…
C132020_081_META	C13.5/A13.5	81	7	2020	4	2	15	-13.06268833	-22.083655	SAMN16861286	-0.617683886	0.682424337	-0.349105342	27.77	6274	135.6938738	137.9580611	0.983587858	1	NTGACAAACNGCAACTTAAGAACNGAAAANCACTTTGATTACGTNAAAATTTCNATAGCNTCTCCNCAAAGAATAATGGATTGGGGNCANAGNACATTNCCNAATGGACAAGTNGTNGGTGAAGTTACNAAACCNGANACTATNAATTACAGNACACTTAAACCAGAAATGGATGGNTTNTTTTGTGAAAAGATTTTTGGGCCNTCTAAAGATTGGGAATGNCATTGTGGNAANTANAAAAGNGTNAGACATNGNGGNATTGTTTGTGANAGATGTGGNGTTGANGTAACTGAAAGTAGAGTNAGAAGACATAGNATGGGCTANATAAAACTNGCTGCNCCAGTTTCNCATGTTTGGTATTTNAAAGGAATNCCTAGTTANGTTGCAATNCTTTTGGAT…
C132020_083_META	C13.5/A13.5	83	7	2020	4	2	18	-12.601055	-22.52293667	SAMN16861287	-0.514519444	0.695274329	-0.272149347	27.959	2758	62.29992387	63.24798137	0.98501047	unstable cluster	NTGANNAACNGCNANNTNANAACNGAAAATCACTTTGATTACGTNAAAATTTCNATAGCTTCTCCNCAANGAATNNTGGATTGGGGNCANAGNACATTNCCNAATGGACAAGTNGTTGGNGAAGTTACNAAACCNGANACTATNAANTACAGNACACTTAAACCNGAAATGGATGGNTTNTTTTGNGAAAANATTTTTGGNCCNTCTAAAGATTGGGAATGNCATTGNGGNAANTANAAAAGNGTNAGACANNGNGGNATAGTTTGNGANAGATGNGGNGTTGANGTAACTGAAAGTAGAGTNAGAAGNCATAGGATGGGNTANATAAAACTNGCNGCNCCAGTNTCNCATGTTTGGTATTTNAAAGGAATNCCNAGTTANGTNGCNATNCTTNTNGAT…
C132020_084_META	C13.5/A13.5	84	7	2020	4	2	19	-12.43809333	-22.67813833	SAMN16861288	-0.577571286	0.55579508	-0.169259663	28.067	3878	91.18713019	92.60852642	0.984651562	1	NNGACAAANAGCAACTTAAGAACNGAAAANCACTTTGATTACGTNAAAATTTCNATNGCNTCTCCNCAAAGAATAATGGATTGGGGNCANAGNACATTNCCNAATGGACAAGTNGTTGGNGAAGTTACNAAACCNGANACTATNAANTACAGNACACTTAAACCAGANATGGATGGNTTNTTTTGNGAAAANATTTTTGGNCCNTCTAAAGATTGGGAATGNCATTGNGGNAANTANAAAAGNGTNAGACATNGNGGNATTGTTTGTGANAGATGTGGNGTTGANGTNACTGAAAGTAGAGTNAGAAGNCATAGNATGGGNTANATAAAACTNGCTGCNCCAGTNTCNCATGTTTGGTANTTNAAAGGAATNCCNAGTTANGTTGCNATNCTNNTGGAT…
C132020_086_META	C13.5/A13.5	86	7	2020	4	3	20	-12.27508167	-22.83461167	SAMN16861289	-0.55196542	0.459549352	-0.421056793	28.076	4642	101.8938462	103.5468359	0.984036309	1	NTGACAAACAGCAACNTAAGAACNGAAAATCACTTTGATTACGTNAAAATTTCAATAGCNTCTCCNCAAAGAATAATGGATTGGGGNCANAGNACNTTNCCNAATGGNCAAGTNGTNGGTGAAGTTACNAAACCNGANACTATNAANTACAGNACACTTAAACCNGAAATGGATGGNTTNTTTTGTGAAAAGATTTTTGGNCCNTCTAAAGATTGGGAATGNCATTGNGGNAANTANAAAAGNGTNAGACATNGNGGNATTGTTTGTGANAGATGTGGNGTTGANGTAACTGAAAGTAGAGTNAGAAGACATAGGATGGGNTANATAAAACTNGCTGCNCCAGTNTCNCATGTTTGGTATTTNAAAGGAATNCCNAGTTANGTNGCNATNCTTTTGGAT…
C132020_087_META	C13.5/A13.5	87	7	2020	4	3	6	-10.47969167	-24.54629	SAMN16861290	0.317797179	0.399363314	-0.42795262	28.993	11858	242.6496468	245.9905778	0.986418459	1	NTGACAAACAGCAACTTAAGAACNGAAAANCACTTTGATTACGTCAAAATTTCNATAGCNTCTCCACAAAGAATAATGGATTGGGGNCANAGNACATTNCCNAATGGACAAGTNGTNGGTGAAGTTACNAAACCNGANACTATNAATTACAGNACACTTAAACCNGAAATGGATGGATTNTTTTGTGAAAAGATTTTTGGGCCNTCTAAAGATTGGGAATGNCATTGTGGNAAGTANAAAAGNGTNAGACATNGNGGNATTGTTTGTGANAGATGTGGNGTTGANGTAACTGAAAGTAGAGTNAGAAGACATAGGATGGGNTANATAAAACTNGCTGCGCCAGTTTCNCATGTTTGGTATTTNAAAGGAATNCCTAGTTANGTTGCNATNCTTNTGGAT…
C132020_088_META	C13.5/A13.5	88	7	2020	4	3	8	-10.279255	-24.73544	SAMN16861291	0.127126584	0.469177819	-0.253417237	29.008	7824	155.1873749	157.3693612	0.986134618	1	NTGACNAACAGCAANNTAAGAACNGAAAANCACTTTGATTACGTNAANATTTCNATAGCNTCTCCACAAAGAATAATGGATTGGGGNCANAGNACATTNCCNAATGGACAAGTNGTTGGTGAAGTTACNAAACCNGANACTATNAANTACAGNACACTTAAACCNGAAATGGATGGATTNTTTTGTGAAAAGATTTTTGGGCCNTCTAAAGATTGGGAATGNCATTGTGGNAAGTANAAAAGNGTNAGACATNGNGGNATTGTTTGTGANAGATGTGGNGTTGANGTAACTGAAAGTAGAGTNAGAAGACATAGGATGGGNTANATAAAACTNGCTGCGCCAGTNTCNCATGTTTGGTATTTNAAAGGAATNCCTAGTTANGTNGCNATNCTTTTGGAT…
C132020_089_META	C13.5/A13.5	89	7	2020	4	3	10	-9.983323333	-25.032315	SAMN16861292	-0.20234731	0.591619044	-0.314432058	28.993	2260	49.88017616	50.32626003	0.991136161	unstable cluster	NNGACNNACAGCANCNTAANNACNGAAAATCANTTNGATTACGTNAAAATTTCNATAGCNTCTCCNCAAAGAATNATGGATTGGGGNCANAGNACATTNCCNAATGGNCAAGTNGTNGGTGAAGTTACNAAACCNGANACTATNAANTACAGNACACTTAAACCNGAAATGGANGGNTTNTTTTGNGAAAANATTTTTGGNCCNTCNAAAGATTGGGAATGNCATTGTGGNAANTANAAAAGNGTNAGACATNGNGGNATNGTTTGTGANAGATGNGGNGTTGANGTNACTGAAAGTAGAGTNAGAAGNCATAGNATGGGNTANATAAAACTNGCTGCNCCAGTNTCNCATGTTTGGTATTTNAAAGGAATNCCTAGTTANGTTGCNATNCTTTTGGAT…
C132020_090_META	C13.5/A13.5	90	7	2020	4	3	12	-9.640178333	-25.34468833	SAMN16861293	-0.49942625	0.51495345	-0.361760486	28.821	8188	173.4828881	176.1209815	0.985021129	1	NTGACAAACAGCAACNTAAGAACNGAAAANCACTTTGATTACGTCAAAATTTCNATAGCNTCTCCACAAAGAATAATGGATTGGGGNCANAGNACATTNCCNAATGGACAAGTNGTTGGTGAAGTTACNAAACCTGANACTATNAANTACAGNACACTTAAACCAGAAATGGATGGATTNTTTTGTGAAAAGATTTTTGGNCCNTCTAAAGATTGGGAATGNCATTGTGGNAAGTANAAAAGNGTNAGACATNGNGGNATTGTTTGTGANAGATGTGGNGTTGANGTAACTGAAAGTAGAGTNAGAAGACATAGGATGGGNTANATAAAACTNGCTGCGCCAGTTTCNCATGTTTGGTATTTNAAAGGAATNCCTAGTTANGTTGCAATNCTTTTGGAT…
C132020_091_META	C13.5/A13.5	91	7	2020	4	3	14	-9.352245	-25.6212	SAMN16861294	-0.46051447	0.578212328	-0.548249068	29.133	3166	60.58230975	61.53703317	0.984485384	1	NTGACAAANAGCAACTNANGNACNGAAAANCACTTTGATTACGTNAAAATTTCNATAGCNTCTCCNCAAAGAATAATGGATTGGGGNCANAGNACATTNCCNAATGGACAAGTNGTNGGTGAAGTNACNAAACCNGANACTATNAANTACAGNACNCTTAAACCNGAAATGGANGGNTTNTTTTGTGAAAAGATTTTTGGNCCNTCTAAAGATTGGGAATGNCATTGTGGNAANTANAAAAGNGTNAGACATNGNGGNATTGTTTGTGANAGATGTGGNGTTGANGTAACTGAAAGTAGAGTNAGAAGACATAGNATGGGNTANATAAAACTNGCTGCNCCAGTNTCNCATGTTTGGTATTTNAAAGGAATNCCTAGTTANGTTGCNATNCTTNTNGAT…
C132020_092_META	C13.5/A13.5	92	7	2020	4	3	16	-9.051413333	-25.90943667	SAMN16861295	-0.251738664	0.591076576	-0.305869778	29.287	13852	343.3795263	347.2653625	0.988810182	1	NTGACNAACAGCAACTTAAGAACNGAAAANCACTTTGATTACGTCAAAATTTCAATAGCNTCTCCACAAAGAATAATGGATTGGGGNCAGAGNACATTNCCNAATGGACAAGTNGTTGGTGAAGTTACNAAACCNGANACTATNAATTACAGGACACTTAAACCNGAAATGGATGGATTNTTTTGTGAAAAGATTTTTGGGCCNTCTAAAGATTGGGAATGNCATTGTGGNAANTANAAAAGNGTNAGACATNGNGGNATTGTTTGTGANAGATGTGGNGTTGANGTAACTGAAAGTAGAGTNAGAAGACATAGGATGGGNTANATAAAACTNGCTGCNCCAGTTTCCCATGTTTGGTATTTNAAAGGAATNCCTAGTTANGTTGCAATNCTTTTNGAT…
C132020_093_META	C13.5/A13.5	93	7	2020	4	3	17	-8.758585	-26.18995	SAMN16861296	-0.315031794	0.440282592	-0.467720758	29.175	7806	144.5170671	147.2274824	0.98159029	1	NTGACNAANAGCAACTTAAGAACNGAAAANCACTTTGATTACGTNAAAATTTCAATAGCNTCTCCNCAAAGAATAATGGATTGGGGNCANAGNACATTNCCNAATGGACAAGTNGTNGGTGAAGTTACNAAACCTGANACTATNAATTACAGGACACTTAAACCAGAAATGGATGGATTNTTTTGTGAAAAGATTTTTGGGCCNTCTAAAGATTGGGAATGNCATTGTGGNAANTANAAAAGNGTNAGACATNGNGGNATTGTTTGTGANAGATGTGGNGTTGANGTAACTGAAAGTAGAGTNAGAAGNCATAGGATGGGNTANATAAAACTNGCTGCNCCAGTTTCNCATGTTTGGTATTTNAAAGGAATNCCTAGTTANGTTGCAATNCTTTTGGAT…
C132020_094_META	C13.5/A13.5	94	7	2020	4	3	19	-8.539345	-26.39908667	SAMN16861297	1.520976424	-0.366522724	-0.45790514	29.138	11480	225.5848594	228.8160615	0.985878605	1	NTGACAAACAGCAACNTAAGAACNGAAAANCACTTTGATTACGTNAAAATTTCAATAGCNTCTCCACAAAGAATAATGGATTGGGGNCAGAGNACATTNCCNAATGGACAAGTNGTTGGTGAAGTTACNAAACCNGANACTATNAANTACAGNACNCTTAAACCAGAAATGGATGGATTNTTTTGTGAAAAGATTTTTGGNCCNTCTAAAGATTGGGAATGNCATTGTGGNAANTANAAAAGNGTNAGACATNGNGGNATTGTTTGTGANAGATGTGGNGTTGANGTAACTGAAAGTAGAGTNAGAAGACATAGGATGGGNTANATAAAACTNGCTGCGCCAGTNTCNCATGTTTGGTATTTNAAAGGAATNCCTAGTTANGTTGCAATNCTTTTNGAT…
C132020_095V1_META	C13.5/A13.5	95	7	2020	4	3	20	-8.314066667	-26.61479333	SAMN16861298	0.148418274	0.382019508	-0.360049128	29.304	8474	177.5426918	179.8234643	0.987316602	1	NTGACNAACAGCAACNTAAGAACTGAAAANCACTTTGATTACGTCAAAATTTCNATAGCNTCTCCNCAAAGAATNATGGATTGGGGNCANAGNACATTNCCNAATGGACAAGTNGTTGGTGAAGTTACNAAACCTGANACTATNAATTACAGNACACTTAAACCNGAAATGGATGGATTNTTTTGTGAAAAGATTTTTGGNCCNTCTAAAGATTGGGAATGNCATTGTGGNAANTANAAAAGNGTNAGACATNGNGGNATTGTTTGTGANAGATGTGGNGTTGANGTAACTGAAAGTAGAGTNAGAAGACATAGGATGGGNTANATAAAACTNGCTGCGCCAGTNTCNCATGTTTGGTATTTNAAAGGAATNCCTAGTTANGTTGCAATNCTTTTGGAT…
C132020_095V2_META	C13.5/A13.5	95	7	2020	4	3	20	-8.314066667	-26.61479333	SAMN16861299	0.181466742	0.382779209	-0.145099429	29.304	2152	47.74170338	48.32960459	0.987835588	1	NNNNNNAACAGNAANNTAAGAACNGAAAANCACTTNGATTACGTNAAAATTTCNATNGCNTCNCCNCAAAGAATAATGGATTGGGGNCANAGNACNTTNCCNAATGGNCAAGTNGTNGGNGAAGTTACNAAACCNGANACNATNAATTACAGNACNCTTAAACCNGANATGGANGGATTNTTTTGTGAAAANATNTTTGGNCCNTCNAAAGATTGGGAATGNCATTGNGGNAANTANAAAAGNGTNAGACATNGNGGNATTGTTTGTGANAGNTGNGGNGTTGANGTAACTGAAAGNAGNGTNAGAAGNCATAGNATGGGNTANATAAANCTNGCNGCNCCNGTNTCNCATGTTTGGTATTTNAAAGGNATNCCNAGTTANGTNGCNATNCTTNTNGAT…
C132020_097_META	C13.5/A13.5	97	7	2020	4	4	8	-6.46401	-28.31705167	SAMN16861301	1.428356154	-0.103513247	-0.277575034	29.612	10122	228.2524031	230.8311069	0.988828612	1	NTGACNAACAGCAACTTAAGAACNGAAAATCACTTTGATTACGTNAAAATTTCAATAGCTTCTCCACAAAGAATAATGGATTGGGGNCAGAGNACATTNCCNAATGGACAAGTNGTTGGTGAAGTTACNAAACCNGANACTATNAANTACAGNACACTTAAACCAGAAATGGATGGNTTNTTTTGTGAAAAGATTTTTGGNCCNTCTAAAGATTGGGAATGNCATTGTGGNAANTANAAAAGNGTNAGACATNGNGGNATTGTTTGTGANAGATGTGGNGTTGANGTAACTGAAAGTAGAGTNAGAAGACATAGGATGGGNTANATAAAACTNGCTGCGCCAGTTTCNCATGTTTGGTATTTNAAAGGAATNCCTAGTTANGTTGCAATNCTTTTGGAT…
C132020_098_META	C13.5/A13.5	98	7	2020	4	4	9	-6.267831667	-28.48202	SAMN16861302	1.39688969	-0.298114321	-0.545165263	29.663	4970	99.02282999	100.3401805	0.986871157	1	NTGACAAACAGCAANNTAAGAACNGAAAATCANTTTGATTACGTNAAAATTTCAATAGCNTCTCCNCAAAGAATAATGGATTGGGGNCANAGNACATTNCCNAATGGACAAGTNGTNGGTGAAGTTACNAAACCNGANACTATNAANTACAGNACNCTTAAACCAGAAATGGATGGNTTNTTTTGNGAAAANATTTTTGGNCCNTCNAAAGATTGGGAATGNCATTGTGGNAANTANAAAAGNGTNAGACATNGNGGNATTGTTTGTGANAGATGTGGNGTTGANGTAACTGAAAGTAGAGTNAGAAGACATAGGATGGGNTANATAAAACTNGCTGCNCCAGTNTCNCATGTTTGGTATTTNAAAGGNATNCCTAGTTANGTTGCAATNCTTTTGGAT…
C132020_099_META	C13.5/A13.5	99	7	2020	4	4	11	-6.048825	-28.666125	SAMN16861303	-0.289875086	0.500857882	-0.314129148	29.704	9052	191.9335227	194.9632772	0.984459871	1	NTGACAAACAGCAACTTAAGAACTGAAAANCACTTTGATTACGTNAAAATTTCNATAGCNTCTCCNCAAAGAATAATGGATTGGGGNCANAGNACATTNCCNAATGGACAAGTNGTTGGTGAAGTTACNAAACCTGAAACTATNAANTACAGNACACTTAAACCNGAAATGGATGGATTNTTTTGTGAAAANATTTTTGGNCCNTCTAAAGATTGGGAATGNCATTGTGGNAAGTANAAAAGNGTNAGACATNGNGGNATTGTTTGTGANAGATGTGGNGTTGANGTAACTGAAAGTAGAGTNAGAAGACATAGGATGGGNTANATAAAACTNGCTGCNCCAGTTTCNCATGTTTGGTATTTNAAAGGAATNCCTAGTTANGTTGCAATNCTTTTGGAT…
C132020_100_META	C13.5/A13.5	100	7	2020	4	4	12	-5.902205	-28.789235	SAMN16861304	1.342009054	-0.3659804	-0.473225148	29.712	3024	67.3887885	68.09104097	0.989686566	1	NNNNNNNNCAGCAACTTANGAACNGAAAANCANTTNGANTACGTNAANATNTCNATAGCNTCNCCNCAAAGNATNATGGANTGGGGNCANAGNACNTTNCCNAATGGNCAAGTNGTNGGTGAAGTTACNAAACCNGANACNATNAANTANAGNACNCTNAAACCNGAAATGGATGGNTTNTTTTGTGAAAANATTTTTGGNCCNTCTAANGATTGGGAATGNCATTGNGGNAANTANAAAAGNGTNAGACATNGNGGNATTGTTTGTGANAGATGTGGNGTTGANGTNACTGAAAGTAGAGTNAGAAGACATAGNATGGGNTANATAAAACTNGCTGCGCCAGTTTCNCATGTTTGGTATTTNAAAGGAATNCCTAGTTANGTTGCNATNCTTTTNGAT…
C132020_101_META	C13.5/A13.5	101	7	2020	4	4	13	-5.667961667	-28.98532	SAMN16861305	1.353923899	-0.2774939	-0.413028681	29.703	5220	108.4257007	109.9830355	0.985840227	1	NTGACNAACAGCAACNTAAGAACNGAAAANCANTTTGATTACGTNAAAATTTCNATAGCNTCNCCNCAAAGAATNATGGATTGGGGNCANAGNACNTTNCCNAATGGACAAGTNGTNGGNGAAGTTACNAAACCNGANACNATNAANTACAGNACNCTTAAACCNGAAATGGATGGNTTNTTTTGTGAAAANATTTTTGGNCCNTCTAAAGATTGGGAATGNCATTGTGGNAANTANAAAAGNGTNAGACATNGNGGNATTGTTTGTGANAGNTGTGGNGTTGANGTAACTGAAAGTAGAGTNAGAAGNCATAGGATGGGNTANATAAAACTNGCTGCNCCAGTTTCNCATGTTTGGTATTTNAAAGGAATNCCNAGTTANGTTGCAATNCTTTTNGAT…
C132020_102_META	C13.5/A13.5	102	7	2020	4	4	14	-5.577761667	-29.323055	SAMN16861306	1.138099167	-0.32627702	-0.460997167	29.784	2026	41.84915918	42.55434494	0.983428584	1	NNNNNNNNCAGCAACTTAAGAACNGAAAANCANTTNGATTACGTNAAAATTTCNATNGCNTCNCCNCANAGAATNATGGANTGGGGNCANAGNACATTNCCNAATGGACAAGTNGTNGGTGAAGTNACNAANCCNGANACTATNAANTACAGNACNCTTAAACCNGANATGGATGGNTTNTTTTGNGAAAANATNTTTGGNCCNTCNAAAGATTGGGAATGNCATTGNGGNAANTANAAAAGNGTNAGNCATNGNGGNATTGTTTGNGANAGNTGNGGNGTTGANGTAACTGANAGNAGNGTNAGAAGNCATAGNATGGGNTANATNAAACTNGCTGCNCCAGTNTCNCATGTTTGGTATTTNAAAGGNATNCCNAGTTANGTTGCNATNCTTNTNGAT…
C132020_103V2_META	C13.5/A13.5	103	7	2020	4	4	15	-5.26616	-29.323055	SAMN16861308	1.340437023	-0.50123925	-0.432454801	29.886	2520	47.50915905	48.35088755	0.98259125	unstable cluster	NNNACAAACAGCAACNTAAGAACNGAAAATCNCTTTGANTACGTNAAAATTTCNATAGCNTCNCCNCANAGAATNATGGATTGGGGNCANAGNACATTNCCNAATGGACAAGTNGTNGGNGAAGTNACNAAACCNGANACTATNAANTACAGNACNCTTAANCCNGAAATGGANGGNTTNTTTTGTGAAAANATNTTTGGNCCNTCNAAAGATTGGGAATGNCATTGTGGNAANTANAAAAGNGTNAGACATNGNGGNATTGTTTGTGANAGATGNGGNGTTGANGTNACTGAAAGTAGAGTNAGAAGNCANAGNATGGGNTANATAAANCTNGCNGCNCCAGTNTCNCATGTTTGGTANTTNAANGGAATNCCNAGTTANGTNGCNATNCTTNTNGAT…
C132020_104V2_META	C13.5/A13.5	104	7	2020	4	5	22	-0.398501667	-33.54496667	SAMN16861310	0.66306874	0.126213032	-0.441995447	29.016	4786	92.62138334	94.04052163	0.984909289	1	NTGACNAACAGCAACNTNAGAACNGAAAATCACTTTGATTACGTCAAAATTTCAATAGCTTCTCCACANAGAATAATGGATTGGGGNCAGAGNACATTNCCNAATGGACAAGTNGTTGGNGAAGTTACNAAACCNGANACTATNAANTACAGNACNCTTAAACCAGAAATGGATGGATTNTTTTGTGAAAANATTTTTGGNCCNTCTAAAGATTGGGAATGNCATTGTGGNAANTANAAAAGNGTNAGACATNGNGGNATTGTTTGTGANAGATGTGGNGTTGANGTAACTGAAAGTAGAGTNAGAAGACATAGNATGGGNTANATAAAACTNGCTGCNCCAGTTTCNCATGTTTGGTATTTNAAAGGAATNCCTAGTTANGTTGCNATNCTTTTNGAT…
C132020_105_META	C13.5/A13.5	105	7	2020	4	6	23	0.21595	-33.71493333	SAMN16861311	0.748571261	0.310497048	-0.350305397	28.931	3278	65.87090452	66.91444125	0.98440491	1	NNNNNNNNNNGCAANTTAAGAACNGAAAATCACTTTGATTACGTNAAAATTTCNATAGCNTCNCCNCAAAGAATAATGGANTGGGGNCANAGNACNTTNCCNAATGGACAAGTNGTNGGNGAAGTTACNAAACCNGANACTATNAANTACAGNACNCTTAAACCNGAAATGGATGGNTTNTTTTGTGAAAANATTTTTGGNCCNTCNAAAGATTGGGAATGNCATTGNGGNAANTANAAAAGNGTNAGACATNGNGGNATTGTTTGTGANAGATGTGGNGTTGANGTNACTGAAAGTAGAGTNAGAAGNCATAGNATGGGNTANATAAAACTNGCTGCGCCAGTTTCNCATGTTTGGTATTTNAAAGGAATNCCTAGTTANGTTGCNATNCTTTTGGAT…
C132020_106_META	C13.5/A13.5	106	7	2020	4	6	7	1.041333333	-34.88078167	SAMN16861312	0.830398273	0.455352554	-0.485593396	29.036	14150	275.0558076	279.6970275	0.983406259	1	ATGACAAACAGCAACTTAAGAACNGAAAATCACTTTGATTACGTNAAAATTTCAATAGCNTCTCCNCAAAGAATAATGGATTGGGGNCANAGNACATTNCCNAATGGACAAGTNGTTGGTGAAGTTACNAAACCNGANACTATNAANTACAGNACACTTAAACCAGAAATGGATGGNTTNTTTTGTGAAAAGATTTTTGGNCCNTCTAAAGATTGGGAATGNCATTGTGGNAANTANAAAAGNGTNAGACATNGNGGNATTGTTTGTGANAGATGTGGNGTTGANGTAACTGAAAGTAGAGTNAGAAGACATAGGATGGGNTANATAAAACTNGCTGCGCCAGTTTCNCATGTTTGGTATTTNAAAGGAATNCCTAGTTANGTTGCAATNCTTTTGGAT…
C132020_107_META	C13.5/A13.5	107	7	2020	4	6	8	1.140923333	-35.97818	SAMN16861313	0.76614916	0.411485464	-0.376223558	29.031	8784	177.1378137	179.8516676	0.984910599	1	NTGACAAACAGNAACTTAAGAACNGAAAATCACTTTGATTACGTNAAAATTTCAATAGCNTCTCCNCAAAGAATAATGGATTGGGGNCAGAGNACATTNCCNAATGGACAAGTNGTNGGTGAAGTTACNAAACCNGANACTATNAANTACAGNACNCTTAAACCAGAAATGGATGGNTTNTTTTGTGAAAAGATTTTTGGNCCNTCTAAAGATTGGGAATGNCATTGTGGNAANTANAAAAGNGTNAGACATNGNGGNATTGTTTGTGANAGATGTGGNGTTGANGTAACTGAAAGTAGAGTNAGAAGACATAGGATGGGNTANATAAAACTNGCTGCGCCAGTNTCNCATGTTTGGTATTTNAAAGGAATNCCTAGTTANGTTGCAATNCTTTTGGAT…
C132020_108_META	C13.5/A13.5	108	7	2020	4	6	8	1.268378333	-35.10234833	SAMN16861314	0.789246532	0.441517938	-0.518482409	29.071	11666	214.0163149	217.6220812	0.983431064	1	NTGACAAACAGCAACNTAAGAACNGAAAATCACTTTGATTACGTCAAAATTTCAATAGCNTCTCCACAAAGAATAATGGATTGGGGNCAGAGGACATTNCCNAATGGACAAGTNGTTGGTGAAGTTACNAAACCTGAAACTATNAATTACAGNACACTTAAACCAGAAATGGATGGATTNTTTTGTGAAAAGATTTTTGGNCCNTCTAAAGATTGGGAATGNCATTGTGGNAAGTANAAAAGNGTNAGACATNGNGGNATTGTTTGTGANAGATGTGGNGTTGANGTAACTGAAAGTAGAGTNAGAAGACATAGGATGGGNTANATAAAACTNGCTGCGCCAGTTTCNCATGTTTGGTATTTNAAAGGAATNCCTAGTTANGTTGCAATNCTTTTGGAT…
C132020_109_META	C13.5/A13.5	109	7	2020	4	6	10	1.431563333	-35.26126	SAMN16861315	0.734384234	0.312867672	-0.567148222	29.138	3440	69.6328477	70.76808742	0.98395831	1	NNGACNAANANCAACNTNAGAACNGAAAANCACTTTGATTACGTNAANATTTCAATAGCNTCTCCACANAGAATAATGGATTGGGGNCANAGNACATTNCCNAATGGACAAGTNGTNGGTGAAGTTACNAAACCNGANACTATNAANTACAGNACACTTAAACCAGAAATGGATGGATTNTTTTGTGAAAAGATTTTTGGNCCNTCNAAAGATTGGGAATGNCATTGNGGNAANTANAAAAGNGTNAGACATNGNGGNATTGTTTGTGANAGNTGNGGNGTTGANGTAACTGAAAGTAGAGTNAGAAGNCATAGNATGGGNTANATAAAACTNGCTGCNCCAGTNTCNCATGTTTGGTANNTNAAAGGNATNCCNAGTTANGTTGCAATNCTTNTNGAT…
C132020_110_META	C13.5/A13.5	110	7	2020	4	6	10	1.567861667	-35.39401	SAMN16861316	0.93197167	0.431099852	-0.484190619	29.171	6938	139.7450958	141.9675986	0.984345	1	NTGACAAACAGCAACNTAAGAACTGAAAATCACTTNGATTACGTNAAAATTTCNATNGCNTCTCCNCAAAGAATAATGGATTGGGGNCANAGNACATTNCCNAATGGACAAGTNGTTGGTGAAGTTACNAAACCNGANACTATNAATTACAGNACNCTTAAACCNGAAATGGATGGATTNTTTTGTGAAAAGATTTTTGGGCCNTCTAAAGATTGGGAATGNCATTGTGGNAANTANAAAAGNGTNAGACATNGNGGNATTGTTTGTGANAGATGTGGNGTTGANGTAACTGAAAGTAGAGTNAGAAGACATAGGATGGGNTANATAAAACTNGCTGCGCCAGTNTCNCATGTTTGGTATTTNAAAGGAATNCCNAGTTANGTTGCAATNCTTNTGGAT…
C132020_112_META	C13.5/A13.5	112	7	2020	4	6	13	1.903898333	-35.72118833	SAMN16861318	0.799751078	0.387811919	-0.529318304	29.057	8206	149.6225692	152.2226919	0.982918955	1	NTGACNAACAGCAACTTAAGAACNGAAAATCACTTTGATTACGTNAAAATTTCAATAGCNTCTCCNCAAAGAATAATGGATTGGGGNCANAGNACATTNCCNAATGGACAAGTNGTTGGTGAAGTTACNAAACCNGANACTATNAATTACAGNACACTTAAACCAGAAATGGATGGNTTNTTTTGTGAAAANATTTTTGGNCCNTCTAAAGATTGGGAATGNCATTGNGGNAANTANAAAAGNGTNAGACATNGNGGNATTGTTTGTGANAGATGTGGNGTTGANGTAACTGAAAGTAGAGTNAGAAGACATAGGATGGGNTANATAAAACTNGCTGCGCCAGTTTCNCATGTTTGGTATTTNAAAGGAATNCCNAGTTANGTTGCNATNCTTTTGGAT…
C132020_115_META	C13.5/A13.5	115	7	2020	4	6	18	2.679495	-36.477415	SAMN16861321	0.583853169	0.042278486	-0.465761827	28.951	3510	65.4889739	66.53456999	0.98428492	1	NTGACNAACAGCAANNTNAGAACNGAAAATCANTTNGATTACGTNAAAATTTCNATAGCNTCTCCNCANAGAATAATGGATTGGGGNCANAGNACNTTNCCNAATGGACAAGTNGTNGGNGAAGTTACNAAACCNGANACNATNAANTACAGNACNCTTAAACCAGAAATGGATGGNTTNTTTTGTGAAAAGATNTTTGGNCCNTCNAAAGATTGGGAATGNCATTGTGGNAANTANAAAAGNGTNAGNCATNGNGGNATTGTTTGTGANAGNTGTGGNGTTGANGTAACTGAAAGTAGAGTNAGAAGACATAGNATGGGNTANATAAAACTNGCTGCNCCAGTTTCNCATGTTTGGTATTTNAANGGNATNCCNAGTTANGTTGCNATNCTTNTNGAT…
C132020_117_META	C13.5/A13.5	117	7	2020	4	6	20	2.940266667	-36.73208333	SAMN16861323	0.586456418	0.186936732	-0.549727395	28.857	3282	66.96188156	68.01589026	0.984503493	1	NTGACNAACANCAANTTAAGAACNGAAAATCANTTTGATTACGTNAAAATTTCNATNGCNTCTCCNCANAGAATNATGGATTGGGGNCANAGNACANTNCCNAATGGACAAGTNGTNGGNGAAGTTACNAAACCNGANACTATNAANTACAGNACACTTAAACCNGAAATGGATGGNTTNTTTTGNGAAAAGATTTTTGGNCCNTCNAAAGATTGGGAATGNCATTGNGGNAANTANAAAAGNGTNAGACATNGNGGNATNGTTTGTGANAGNTGTGGNGTTGANGTAACNGAAAGTAGAGTNAGAAGNCATAGNATGGGNTANATAAAACTNGCNGCNCCNGTTTCNCATGTTTGGTATTTNAAAGGNATNCCNAGTTANGTTGCNATNCTTNTNGAT…
C132020_118V1_META	C13.5/A13.5	118	7	2020	4	6	21	3.165133333	-36.94996667	SAMN16861324	0.75630597	0.059259618	-0.507428069	28.895	19402	415.6121326	421.6138209	0.985764963	1	NTGACAAACAGCAACTTAAGAACNGAAAATCACTTTGATTACGTNAAAATTTCAATAGCNTCTCCNCAAAGAATAATGGATTGGGGNCANAGNACATTNCCNAATGGACAAGTNGTNGGTGAAGTTACNAAACCTGAAACTATNAANTACAGNACACTTAAACCAGAAATGGATGGNTTNTTTTGTGAAAAGATTTTTGGNCCNTCTAAAGATTGGGAATGNCATTGTGGNAANTANAAAAGNGTNAGACATNGNGGNATTGTTTGTGANAGATGTGGNGTTGANGTAACTGAAAGTAGAGTNAGAAGACATAGNATGGGNTANATAAAACTNGCTGCGCCAGTTTCNCATGTTTGGTATTTNAAAGGAATNCCTAGTTANGTTGCAATNCTTTTGGAT…
C132020_118V2_META	C13.5/A13.5	118	7	2020	4	6	21	3.165133333	-36.94996667	SAMN16861325	0.724102868	0.120917854	-0.499001987	28.895	8030	183.5403526	185.9379194	0.987105552	1	NTGACNAACAGCAACNTAAGAACNGAAAANCACTTTGATTACGTNAAAATTTCNATAGCNTCTCCNCAAAGAATAATGGATTGGGGNCANAGNACATTNCCNAATGGACAAGTNGTNGGTGAAGTTACNAAACCTGANACTATNAANTACAGNACACTTAAACCAGAAATGGATGGNTTNTTTTGTGAAAAGATTTTTGGNCCNTCTAAAGATTGGGAATGNCATTGTGGNAANTANAAAAGNGTNAGACATNGNGGNATTGTTTGTGANAGATGTGGNGTTGANGTAACTGAAAGTAGAGTNAGAAGACATAGGATGGGNTANATAAAACTNGCTGCGCCAGTTTCNCATGTTTGGTATTTNAAAGGAATNCCTAGTTANGTTGCAATNCTTTTGGAT…
C132020_120_META	C13.5/A13.5	120	7	2020	4	7	6	4.862145	-38.54344833	SAMN16861326	1.537631119	-0.067238137	-0.408976776	28.585	6106	112.9324886	114.864701	0.983178362	1	NNGACAAANAGCAANNTAAGAACNGAAAANCACTTTGATTACGTNAAAATNTCAATAGCNTCTCCNCAAAGAATAATGGATTGGGGNCANAGNACATTNCCNAATGGACAAGTNGTNGGNGAAGTTACNAAACCTGAAACTATNAANTACAGNACACTTAAACCAGAAATGGATGGATTNTTTTGTGAAAAGATTTTTGGNCCNTCTAAAGATTGGGAATGNCATTGTGGNAAGTANAAAAGNGTNAGACATNGNGGNATTGTTTGTGANAGATGTGGNGTTGANGTAACTGAAAGTAGAGTNAGAAGACATAGNATGGGNTANATAAAACTNGCTGCGCCAGTNTCNCATGTTTGGTATTTNAAAGGAATNCCTAGTTANGTNGCAATNCTTTTNGAT…
C132020_121_META	C13.5/A13.5	121	7	2020	4	7	9	5.184071667	-38.82919167	SAMN16861327	1.455953183	-0.042254122	-0.422501477	28.575	20566	447.8073139	453.5824529	0.98726772	1	NTGACAAACAGCAACTTAAGAACTGAAAATCACTTTGATTACGTNAAAATTTCAATAGCNTCTCCACAAAGAATAATGGATTGGGGNCAGAGNACATTNCCNAATGGACAAGTNGTNGGNGAAGTTACNAAACCTGAAACTATNAANTACAGNACACTTAAACCAGAAATGGATGGATTNTTTTGTGAAAAGATNTTTGGNCCNTCTAAAGATTGGGAATGNCATTGTGGNAANTANAAAAGNGTNAGACATNGNGGNATTGTTTGTGANAGATGTGGNGTTGANGTAACTGAAAGTAGAGTNAGAAGACATAGNATGGGNTANATAAAACTNGCTGCGCCAGTNTCNCATGTTTGGTATTTNAAAGGAATNCCTAGTTANGTTGCAATNCTTTTGGAT…
C132020_122_META	C13.5/A13.5	122	7	2020	4	7	11	5.517905	-39.12245833	SAMN16861328	1.56236538	-0.180202214	-0.462948383	28.621	5078	98.85653306	100.5046654	0.983601434	1	NTGACNAACAGCAANNTAAGAACNGAAAANCACTTTGATTACGTCAAAATTTCAATAGCNTCTCCNCAAAGAATAATGGATTGGGGNCANAGNACATTNCCNAATGGACAAGTNGTNGGNGAAGTTACNAAACCTGANACTATNAANTACAGNACACTTAAACCNGAAATGGATGGNTTNTTTTGTGAAAAGATTTTTGGNCCNTCTAAAGATTGGGAATGNCATTGTGGNAAGTANAAAAGNGTNAGACATNGNGGNATTGTTTGTGANAGATGTGGNGTTGANGTAACTGAAAGTAGAGTNAGAAGACATAGGATGGGNTANATAAAACTNGCTGCNCCAGTNTCNCATGTTTGGTATTTNAAAGGAATNCCTAGTTANGTTGCNATNCTTNTGGAT…
C132020_123_META	C13.5/A13.5	123	7	2020	4	7	12	5.817836667	-39.38581667	SAMN16861329	1.256551565	-0.219034914	-0.534891242	28.592	3030	63.53445299	64.49429178	0.985117461	1	NNNNNNAANAGCAACNTAAGAACNGAAAANCACTTTGATTACGTNAAAATTTCAATAGCNTCTCCNCANAGAATAATGGANTGGGGNCANAGNACNTTNCCNAATGGACAAGTNGTTGGNGAAGTTACNAAACCNGANACNATNAANTACAGNACACTTAAACCNGAAATGGATGGNTTNTTTTGTGAAAAGATTTTTGGNCCNTCNAAAGATTGGGAATGNCATTGNGGNAANTANAAAAGNGTNAGACATNGNGGNATTGTTTGTGANAGATGNGGNGTTGANGTAACTGAAAGTAGAGTNAGAAGNCATAGNATGGGNTANATAAAACTNGCTGCNCCAGTTTCNCATGTTTGGTATTTNAAAGGAATNCCTAGTTANGTTGCNATNCTTNTNGAT…
C132020_124_META	C13.5/A13.5	124	7	2020	4	7	15	6.134835	-39.66591333	SAMN16861330	1.076168525	-0.282600008	-0.539975537	28.56	4116	80.98284372	82.61982617	0.980186566	1	NNNNCAAACNGCAACTTAAGAACNGAAAANCACTTNGATTACGTNAAAATTTCAATNGCNTCNCCNCAAAGAATAATGGATTGGGGNCANAGNACNTTNCCNAATGGACAAGTNGTNGGNGAAGTTACNAAACCNGANACNATNAANTACAGNACNCTTAAACCAGAAATGGATGGNTTNTTTTGTGAAAAGATTTTTGGNCCNTCNAAAGATTGGGAATGNCATTGTGGNAANTANAAAAGNGTNAGACATNGNGGNATTGTTTGTGANAGATGNGGNGTTGANGTNACTGAAAGTAGAGTNAGAAGACATAGNATGGGNTANATAAAACTNGCTGCNCCAGTNTCNCATGTTTGGTATTTNAAAGGNATNCCNAGTTANGTTGCNATNCTTTTNGAT…
C132020_125_META	C13.5/A13.5	125	7	2020	4	7	17	6.449866667	-39.947	SAMN16861331	0.825245322	-0.399375275	-0.44505649	28.501	5922	126.4045751	128.507759	0.983633798	1	NTGACNAACAGCAACNTAAGAACNGAAAANCANTTTGATTACGTNAAAATTTCNATAGCNTCTCCNCAAAGAATAATGGATTGGGGNCANAGNACATTNCCNAATGGACAAGTNGTNGGTGAAGTTACNAAACCTGAAACTATNAANTACAGNACACTTAAACCAGAAATGGATGGNTTNTTTTGTGAAAAGATTTTTGGNCCNTCTAAAGATTGGGAATGNCATTGNGGNAANTANAAAAGNGTNAGACATNGNGGNATTGTTTGTGANAGATGTGGNGTTGANGTAACTGAAAGTAGAGTNAGAAGACATAGNATGGGNTANATAAAACTNGCTGCNCCAGTNTCNCATGTTTGGTATTTNAAAGGNATNCCTAGTTANGTTGCAATNCTTTTNGAT…
C132020_127_META	C13.5/A13.5	127	7	2020	4	7	19	6.890635	-40.340385	SAMN16861333	0.856067971	-0.181272885	-0.429861428	28.13	7654	148.6277621	151.2674067	0.982549813	1	NTGACNAACAGCAANNTAAGAACNGAAAANCACTTTGATTACGTNAAAATTTCAATNGCNTCTCCNCAAAGAATAATGGATTGGGGNCANAGNACATTNCCNAATGGACAAGTNGTNGGTGAAGTTACNAAACCNGAAACTATNAATTACAGNACACTTAAACCAGAAATGGATGGNTTNTTTTGTGAAAAGATTTTTGGNCCNTCTAAAGATTGGGAATGNCATTGTGGNAAGTANAAAAGNGTNAGACATNGNGGNATTGTTTGTGANAGATGTGGNGTTGANGTAACTGAAAGTAGAGTNAGAAGACATAGGATGGGNTANATAAAACTNGCTGCGCCAGTTTCNCATGTTTGGTATTTNAAAGGAATNCCTAGTTANGTTGCAATNCTTTTNGAT…
C132020_128V1_META	C13.5/A13.5	128	7	2020	4	7	20	7.045885	-40.47923667	SAMN16861334	0.935510747	0.075261545	-0.523864568	27.978	4306	90.24855927	91.70113067	0.984159722	1	NTGACNAACNGCAACNTAAGAACNGAAAANCACTTTGATTACGTNAAAATTTCNATNGCNTCTCCNCANAGAATNATGGATTGGGGNCANAGNACATTNCCNAATGGACAAGTNGTNGGNGAAGTTACNAAACCNGANACTATNAANTACAGNACNCTTAAACCNGAAATGGATGGNTTNTTTTGNGAAAANATTTTTGGNCCNTCNAAAGATTGGGAATGNCATTGTGGNAANTANAAAAGNGTNAGACATNGNGGNATTGTTTGTGANAGATGNGGNGTTGANGTAACTGAAAGTAGAGTNAGAAGACATAGGATGGGNTANATAAAACTNGCTGCGCCAGTNTCNCATGTTTGGTATTTNAAAGGAATNCCTAGTTANGTTGCAATNCTTTTGGAT…
C132020_130_META	C13.5/A13.5	130	7	2020	4	7	23	7.402731667	-40.79768833	SAMN16861337	0.969925781	0.111364826	-0.312587766	27.762	5958	133.957159	136.0639229	0.984516367	1	NTGACAAACAGCAACTTAAGAACNGAAAATCACTTTGATTACGTNAANATTTCAATAGCNTCNCCNCAAAGAATAATGGATTGGGGNCANAGNACATTNCCNAATGGACAAGTNGTNGGNGAAGTTACNAAACCNGANACTATNAANTACAGNACACTTAAACCNGAAATGGATGGNTTNTTTTGTGAAAAGATTTTTGGNCCNTCTAAAGATTGGGAATGNCATTGTGGNAANTANAAAAGNGTNAGACATNGNGGNATTGTTTGTGANAGATGTGGNGTTGANGTAACTGAAAGTAGAGTNAGAAGACATAGGATGGGNTANATAAAACTNGCTGCGCCAGTNTCNCATGTTTGGTATTTNAAAGGAATNCCTAGTTANGTTGCNATNCTTTTGGAT…
C132020_131_META	C13.5/A13.5	131	7	2020	4	8	6	8.5724	-41.87268167	SAMN16861338	0.955630137	0.118314885	-0.496953443	27.339	14216	292.0932633	296.6186727	0.984743343	1	NTGACNAACAGCAACTTAAGAACNGAAAATCACTTTGATTACGTNAAAATTTCAATAGCNTCTCCNCAAAGAATAATGGATTGGGGNCANAGNACATTNCCNAATGGACAAGTNGTNGGTGAAGTTACNAAACCTGAAACTATNAANTACAGNACACTTAAACCAGAAATGGATGGNTTNTTTTGTGAAAAGATTTTTGGNCCNTCTAAAGATTGGGAATGNCATTGTGGNAANTANAAAAGNGTNAGACATNGNGGNATTGTTTGTGANAGATGTGGNGTTGANGTAACTGAAAGTAGAGTNAGAAGACATAGGATGGGNTANATAAAACTNGCTGCNCCAGTTTCNCATGTTTGGTATTTNAAAGGAATNCCTAGTTANGTTGCAATNCTTTTNGAT…
C132020_132_META	C13.5/A13.5	132	7	2020	4	8	8	8.83135	-42.11772	SAMN16861339	1.151873841	-0.132186603	-0.534518347	26.674	5168	89.21697395	90.91745721	0.981296405	1	NTGACNAANAGCAACNTAAGAACNGAAAANCACTTNGATTACGTNAAAATTTCNATAGCNTCTCCNCAAAGAATAATGGATTGGGGNCANAGNACATTNCCNAATGGACAAGTNGTNGGNGAAGTTACNAAACCTGAAACTATNAANTACAGNACNCTTAAACCAGAAATGGATGGNTTNTTTTGTGAAAANATTTTTGGNCCNTCTAAAGATTGGGAATGNCATTGTGGNAANTANAAAAGNGTNAGACATNGNGGNATTGTTTGTGANAGATGTGGNGTTGANGTAACTGAAAGTAGAGTNAGAAGACATAGGATGGGNTANATAAAACTNGCTGCNCCNGTNTCNCATGTTTGGTATTTNAAAGGAATNCCTAGTTANGTTGCAATNCTTTTNGAT…
C132020_133_META	C13.5/A13.5	133	7	2020	4	8	10	9.001183333	-42.27909167	SAMN16861340	1.076602297	0.041933799	-0.488550211	26.937	6316	123.5741797	125.7509787	0.982689606	1	NTGACAAACAGCAACTTAAGAACNGAAAANCACTTTGATTACGTNAAAATTTCAATAGCNTCTCCNCAAAGAATAATGGATTGGGGNCANAGNACATTNCCNAATGGACAAGTNGTNGGTGAAGTTACNAAACCNGANACTATNAATTACAGNACNCTTAAACCAGAAATGGATGGATTNTTTTGTGAAAAGATTTTTGGNCCNTCTAAAGATTGGGAATGNCATTGTGGNAANTANAAAAGNGTNAGACATNGNGGNATNGTTTGTGANAGATGTGGNGTTGANGTAACTGAAAGTAGAGTNAGAAGACATAGGATGGGNTANATAAAACTNGCTGCNCCAGTTTCNCATGTTTGGTATTTNAAAGGAATNCCTAGTTANGTTGCAATNCTTNTGGAT…
C132020_134_META	C13.5/A13.5	134	7	2020	4	8	11	9.150383333	-42.419275	SAMN16861341	0.89746023	0.114947971	-0.502138059	26.813	4248	93.94171687	95.49457201	0.983738813	1	NTGACNAACAGCAANTTAAGAACNGAAAANCACTTTGANTACGTNAAAATTTCNATAGCNTCTCCNCANAGAATAATGGATTGGGGNCANAGNACNTTNCCNAATGGACAAGTNGTNGGNGAAGTTACNAAACCTGANACNATNAANTACAGNACACTTAAACCNGAAATGGATGGATTNTTTTGTGAAAANATTTTTGGNCCNTCTAAAGATTGGGAATGNCATTGNGGNAANTANAAAAGNGTNAGACATNGNGGNATTGTTTGTGANAGNTGTGGNGTTGANGTAACTGAAAGTAGAGTNAGAAGNCATAGNATGGGNTANATAAAACTNGCTGCNCCAGTNTCNCATGTTTGGTATTTNAAAGGAATNCCTAGTTANGTTGCNATNCTTNTGGAT…
C132020_135_META	C13.5/A13.5	135	7	2020	4	8	12	9.426135	-42.681915	SAMN16861342	0.793846961	0.082908085	-0.520562275	26.777	2846	62.98722285	64.0173124	0.983909203	unstable cluster	NTGACNAACANCAACTTAAGAACNGAAAATCANTTTGANTACGTNAAAATTTCNATAGCNTCNCCNCAAAGAATNATGGATTGGGGNCANAGNACNTTNCCNAATGGACAAGTNGTNGGNGAAGTTACNAAACCNGANACTATNAANTACAGNACNCTNAANCCNGAAATGGATGGNTTNTTTTGTGAAAANATTTTTGGNCCNTCNAAAGATTGGGAATGNCATTGNGGNAANTANAAAAGNGTNAGACATNGNGGNATTGTTTGTGANAGNTGNGGNGTTGANGTNACTGAAAGTAGAGTNAGAAGACATAGNATGGGNTANATAAANCTNGCTGCNCCAGTNTCNCATGTTTGGTATTTNAAAGGAATNCCNAGTTANGTTGCNATNCTTNTNGAT…
C132020_136_META	C13.5/A13.5	136	7	2020	4	8	15	9.739721667	-42.97758333	SAMN16861343	0.993946325	0.073157529	-0.436392573	26.643	5958	126.5721396	128.785514	0.982813483	1	NTGACNANNAGCAANTTAAGAACNGAAAANCACTTTGATTACGTNAANATTTCNATAGCNTCTCCNCANAGAATAATGGATTGGGGNCANAGNACNTTNCCNAATGGACAAGTNGTNGGNGAAGTTACNAAACCNGANACTATNAANTACAGNACNCTNAAACCNGAAATGGATGGNTTNTTTTGTGAAAANATTTTTGGNCCNTCNAAAGATTGGGAATGNCATTGTGGNAANTANAAAAGNGTNAGACATNGNGGNATNGTTTGTGANAGATGTGGNGTTGANGTAACTGAAAGTAGAGTNAGAAGACATAGGATGGGNTANATAAAACTNGCTGCNCCAGTNTCNCATGTTTGGTATTTNAAAGGAATNCCTAGTTANGTTGCAATNCTTTTGGAT…
C132020_137_META	C13.5/A13.5	137	7	2020	4	8	17	10.0046	-43.22863667	SAMN16861344	0.600409173	0.043629888	-0.44881323	26.507	2178	49.94707858	50.6459172	0.986201482	unstable cluster	NNGACAAACAGCAACNTNAGAACNGANAANCANTTTGATTACGTNAAAATTTCAATNGCNTCNCCNCAAAGAATAATGGANTGGGGNCANAGNACNTTNCCNAATGGNCAAGTNGTNGGNGAAGTTACNAAACCNGANACNATNAANTACAGNACNCTNAAACCAGAAATGGATGGNTTNTTTTGNGAAAANATNTTTGGNCCNTCNAAAGATTGGGAATGNCATTGNGGNAANTANAANAGNGTNAGNCATNGNGGNATNGTTTGNGANAGNTGNGGNGTTGANGTNACTGAAAGNAGAGTNAGAAGNCATAGNATGGGNTANATAAAACTNGCTGCNCCNGTNTCNCATGTTTGGTATTTNAAAGGNATNCCTAGTTANGTTGCAATNCTTNTNGAT…
C132020_138_META	C13.5/A13.5	138	7	2020	4	8	19	10.31493	-43.524085	SAMN16861345	0.769840571	-0.212166477	-0.498451223	26.359	3500	69.04554502	70.43100023	0.980328901	1	NNGACAAACAGCAANNTAAGAACNGAAAANCACTTTGATTACGTNAAAATNTCNATAGCNTCTCCNCAAAGAATAATGGANTGGGGNCANAGNACATTNCCNAATGGACAAGTNGTNGGNGAAGTTACNAAACCNGANACNATNAANTACAGNACNCTTAAACCAGAAATGGATGGNTTNTTTTGTGAAAANATNTTTGGNCCNTCTAAAGATTGGGAATGNCATTGNGGNAANTANAAAAGNGTNAGACATNGNGGNATNGTTTGTGANAGNTGTGGNGTTGANGTNACTGAAAGTAGAGTNAGAAGNCATAGGATGGGNTANATAAAACTNGCTGCNCCAGTNTCNCATGTTTGGTATTTNAAAGGAATNCCTAGTTANGTTGCNATNCTTNTNGAT…
C132020_139V1_META	C13.5/A13.5	139	7	2020	4	8	20	10.56321333	-43.75896667	SAMN16861346	0.79192358	-0.132055472	-0.528905946	26.146	6572	134.2362417	136.8089685	0.98119475	1	NTGACAAACAGCAACNTAAGAACNGAAAANCACTTTGATTACGTNAAAATTTCAATAGCNTCTCCNCAAAGAATAATGGATTGGGGNCANAGNACATTNCCNAATGGACAAGTNGTNGGTGAAGTTACNAAACCNGANACTATNAANTACAGNACACTTAAACCAGAAATGGATGGNTTNTTTTGTGAAAAGATTTTTGGNCCNTCTAAAGATTGGGAATGNCATTGTGGNAANTANAAAAGNGTNAGACATNGNGGNATTGTTTGTGANAGATGTGGNGTTGANGTAACTGAAAGTAGAGTNAGAAGACATAGGATGGGNTANATAAAACTNGCTGCNCCAGTNTCNCATGTTTGGTATTTNAAAGGAATNCCNAGTTANGTTGCNATNCTTNTGGAT…
C132020_139V2_META	C13.5/A13.5	139	7	2020	4	8	20	10.56321333	-43.75896667	SAMN16861347	0.835073126	-0.258692733	-0.514116493	26.146	5566	111.017	112.8062781	0.984138488	1	NTGACNAACAGCAACNTAAGAACNGAAAATCACTTTGATTACGTNAANATTTCNATAGCNTCNCCNCAAAGAATNATGGATTGGGGNCANAGNACATTNCCNAATGGACAAGTNGTNGGNGAAGTTACNAAACCNGANACTATNAANTACAGNACACTTAAACCNGAAATGGATGGNTTNTTTTGTGAAAAGATTTTTGGNCCNTCTAAAGATTGGGAATGNCATTGNGGNAANTANAAAAGNGTNAGACATNGNGGNATTGTTTGTGANAGATGTGGNGTTGANGTAACTGAAAGTAGAGTNAGAAGACATAGNATGGGNTANATAAAACTNGCTGCNCCAGTNTCNCATGTTTGGTATTTNAAAGGAATNCCTAGTTANGTTGCNATNCTTTTNGAT…
C132020_140_META	C13.5/A13.5	140	7	2020	4	8	21	10.76422333	-43.94979667	SAMN16861348	0.963352609	-0.168999718	-0.556756162	25.994	10688	230.1350575	233.4338787	0.985868284	1	NTGACAAACAGCAACTTAAGAACNGAAAANCACTTTGATTACGTNAAAATTTCAATAGCNTCTCCNCAAAGAATNATGGATTGGGGNCANAGNACATTNCCNAATGGACAAGTNGTNGGTGAAGTTACNAAACCNGAAACTATNAANTACAGNACACTTAAACCAGAAATGGATGGATTNTTTTGTGAAAAGATTTTTGGNCCNTCNAAAGATTGGGAATGNCATTGTGGNAANTANAAAAGNGTNAGACATNGNGGNATTGTTTGTGANAGATGTGGNGTTGANGTAACTGAAAGTAGAGTNAGAAGACATAGGATGGGNTANATAAAACTNGCTGCGCCAGTTTCNCATGTTTGGTATTTNAAAGGAATNCCTAGTTANGTTGCAATNCTTTTNGAT…
C132020_142_META	C13.5/A13.5	142	7	2020	4	9	9	12.54240667	-45.56701833	SAMN16861350	1.154907438	-0.109311479	-0.562181216	25.783	5186	103.7623755	105.490584	0.983617415	1	NTGNCAAACAGCAANTTAAGAACNGAAAANCANTTTGATTACGTNAANATTTCNATAGCNTCTCCNCAAAGAATNATGGATTGGGGNCANAGNACNTTNCCNAATGGACAAGTNGTNGGNGAAGTTACNAAACCNGANACTATNAANTACAGNACNCTTAAACCAGAAATGGATGGATTNTTTTGTGAAAAGATTTTTGGNCCNTCNAAAGATTGGGAATGNCATTGTGGNAANTANAAAAGNGTNAGACATNGNGGNATTGTTTGTGANAGNTGTGGNGTTGANGTAACTGAAAGTAGAGTNAGAAGNCATAGGATGGGNTANATAAAACTNGCTGCNCCAGTNTCNCATGTTTGGTATTTNAAAGGAATNCCTAGTTANGTTGCNATNCTTTTNGAT…
C132020_143_META	C13.5/A13.5	143	7	2020	4	9	11	12.88496833	-45.87701	SAMN16861351	1.159737591	-0.063531741	-0.563085253	25.822	5132	105.8897907	107.9096314	0.981282109	1	NNGACNAACAGCAANNTAAGAACNGAAAANCACTTTGATTACGTNAAAATTTCAATAGCNTCTCCNCAAAGAATNATGGATTGGGGNCANAGNACATTNCCNAATGGACAAGTNGTNGGNGAAGTTACNAAACCTGAAACTATNAANTACAGNACNCTTAAACCAGAAATGGATGGATTNTTTTGTGAAAAGATTTTTGGNCCNTCNAAAGATTGGGAATGNCATTGTGGNAANTANAAAAGNGTNAGACATNGNGGNATTGTTTGTGANAGATGTGGNGTTGANGTAACTGAAAGTAGAGTNAGAAGNCATAGNATGGGNTANATAAAACTNGCTGCNCCNGTNTCNCATGTTTGGTATTTNAAAGGNATNCCNAGTTANGTNGCNATNCTTTTNGAT…
C132020_145_META	C13.5/A13.5	145	7	2020	4	9	15	13.49801667	-46.46085833	SAMN16861353	1.14927491	-0.075207569	-0.613309256	26.027	11854	256.4293092	260.1598672	0.985660517	1	NTGACNAACAGCAACTTAAGAACNGAAAATCACTTTGATTACGTNAAAATTTCAATAGCNTCTCCACAAAGAATAATGGATTGGGGNCANAGNACATTNCCNAATGGACAAGTNGTNGGTGAAGTTACNAAACCNGAAACTATNAANTACAGNACACTTAAACCAGAAATGGATGGNTTNTTTTGTGAAAAGATTTTTGGNCCNTCTAAAGATTGGGAATGNCATTGTGGNAANTANAAAAGNGTNAGACATNGNGGNATTGTTTGTGANAGATGTGGNGTTGANGTAACTGAAAGTAGAGTNAGAAGACATAGNATGGGNTANATAAAACTNGCTGCNCCAGTTTCNCATGTTTGGTATTTNAAAGGAATNCCTAGTTANGTTGCNATNCTTTTGGAT…
C132020_146_META	C13.5/A13.5	146	7	2020	4	9	16	13.78911	-46.74322833	SAMN16861354	1.557286056	-0.0794476	-0.56504451	25.999	8506	177.9675723	181.3799904	0.981186359	1	NTGACNAANAGCAACNTAAGAACNGAAAATCACTTTGATTACGTNAANATTTCAATAGCNTCTCCNCAAAGAATAATGGATTGGGGNCANAGNACATTNCCNAATGGACAAGTNGTNGGTGAAGTTACNAAACCTGAAACTATNAANTACAGNACACTTAAACCAGAAATGGATGGATTNTTTTGTGAAAAGATTTTTGGNCCNTCTAAAGATTGGGAATGNCATTGTGGNAANTANAAAAGNGTNAGACATNGNGGNATTGTTTGTGANAGATGTGGNGTTGANGTAACTGAAAGTAGAGTNAGAAGACATAGGATGGGNTANATAAAACTNGCTGCNCCAGTNTCNCATGTTTGGTATTTNAAAGGAATNCCTAGTTANGTTGCAATNCTTTTNGAT…
C132020_147_META	C13.5/A13.5	147	7	2020	4	9	18	13.96283833	-46.91263833	SAMN16861355	1.569408961	0.015612429	-0.629748527	25.945	4546	102.2337891	104.2059252	0.981074626	1	NNNNCAAACAGCAACNTANGNACNGAAAATCACTTTGATTACGTNAANATTTCNATAGCNTCNCCNCAAAGAATNATGGATTGGGGNCANAGNACATTNCCNAATGGACAAGTNGTNGGNGAAGTTACNAAACCNGANACNATNAANTACAGNACACTTAAACCAGAAATGGATGGATTNTTTTGTGAAAAGATTTTTGGNCCNTCTAAAGATTGGGAATGNCATTGTGGNAAGTANAAAAGNGTNAGACATNGNGGNATTGTTTGTGANAGATGTGGNGTTGANGTAACTGAAAGTAGAGTNAGAAGNCATAGNATGGGNTANATAAAACTNGCTGCNCCAGTNTCNCATGTTTGGTATTTNAAAGGAATNCCTAGTTANGTTGCNATNCTTTTGGAT…
C132020_148_META	C13.5/A13.5	148	7	2020	4	9	18	14.10636167	-47.051375	SAMN16861356	1.614700234	-0.060138909	-0.606949743	25.961	2542	53.53580248	54.58719027	0.980739295	1	NNNNNNNNNNGCAANTTAAGAACTGAAAANCACTTTGATTACGTNAAAATTTCNATNGCNTCNCCNCAAAGAATNATGGATTGGGGNCANAGNACATTNCCNAATGGACAAGTNGTNGGTGAAGTTACNAAACCNGANACTATNAANTACAGNACACTNAAACCAGAAATGGATGGNNTNTTTTGTGAAAANATTTTTGGNCCNTCNAAAGATTGGGAATGNCATTGNGGNAANTANAAAAGNGTNAGACATNGNGGNATNGTTTGTGANAGATGNGGNGTTGANGTAACTGAAAGTAGAGTNAGAAGNCATAGNATGGGNTANATAAAACTNGCTGCNCCAGTNTCNCATGTTTGGTATTTNAAAGGAATNCCNAGTTANGTTGCAATNCTTNTNGAT…
C132020_150V1_META	C13.5/A13.5	150	7	2020	4	9	20	14.41768167	-47.35543667	SAMN16861357	1.305635976	-0.221908883	-0.58660149	25.871	6790	146.1847619	148.7913064	0.982481876	1	NTGACAAACAGCAACTTAAGAACNGAAAATCACTTTGATTACGTNAAAATTTCNATAGCNTCTCCNCAAAGAATNATGGATTGGGGNCANAGNACATTNCCNAATGGACAAGTNGTTGGTGAAGTTACNAAACCNGANACTATNAANTACAGNACACTTAAACCAGAAATGGATGGATTNTTTTGTGAAAAGATTTTTGGNCCNTCTAAAGATTGGGAATGNCATTGTGGNAANTANAAAAGNGTNAGACATNGNGGNATTGTTTGTGANAGATGTGGNGTTGANGTAACTGAAAGTAGAGTNAGAAGACATAGGATGGGNTANATAAAACTNGCTGCGCCAGTTTCNCATGTTTGGTATTTNAAAGGAATNCCTAGTTANGTTGCAATNCTTTTGGAT…
C132020_150V2_META	C13.5/A13.5	150	7	2020	4	9	20	14.41768167	-47.35543667	SAMN16861358	1.248205223	-0.12216211	-0.532017472	25.871	3252	71.07197775	72.43165593	0.981228122	1	NNNNNNNNNNNNAACTTAAGAACNGAAAANCACTTTGATTACGTNAANATNTCNATNGCNTCTCCNCAAAGAATNATGGATTGGGGNCANAGNACNTTNCCNAATGGACAAGTNGTNGGNGAAGTNACNAAACCNGANACNATNAANTACAGNACNCTTAAACCAGAAATGGANGGNNTNTTTTGTGAAAAGATTTTTGGNCCNTCTAAAGATTGGGAATGNCATTGNGGNAANTANAAAAGNGTNAGACATNGNGGNATNGTTTGTGANAGATGTGGNGTTGANGTAACTGAAAGTAGAGTNAGAAGNCATAGGATGGGNTANATAAAACTNGCTGCNCCAGTNTCNCATGTTTGGTATTTNAAAGGAATNCCTAGTTANGTNGCAATNCTTTTNGAT…
C132020_151_META	C13.5/A13.5	151	7	2020	4	10	6	16.04557	-49.01416833	SAMN16861359	1.251333065	0.688722291	-0.633710116	25.981	2022	41.00547435	41.65926307	0.984306282	HLII-P	NNNNNNNNNNNNNNNNNNNNNNCNGAAAATCACTTTGATTANGTNAANATNTCNANAGCTTCTCCNCAAAGAATAATGGATTGGGGTCAGAGGACATTNCCNAATGGACAAGTAGTNGGTGAAGTTACNAAACCNGANACTATNAANTACAGNACACTTAAACCNGAAATGGANGGNTTNTTTTGNGAAAAGATTTTTGGNCCNTCTAAAGATTGGGAATGNCATTGNGGNAAGTANAAAAGNGTNAGNCATNGNGGNATNGTTTGTGANNGATGNGGNGTTGAAGTAACNGAAAGTAGAGTNAGAAGNCANAGNATGGGCTANATAAAACTNGCTGCNCCAGTNTCNCATGTTTGGTANTTNAAAGGNATNCCNAGTTANGTTGCNATNCTTTTNGAT…
C132020_152_META	C13.5/A13.5	152	7	2020	4	10	8	16.31074167	-49.29198	SAMN16861360	1.400603325	0.611637917	-0.576961118	26.146	5478	115.8070502	117.8235042	0.982885809	HLII-P	NTGACNAACAGCAACNTAAGAACTGAAAATCACTTTGATTACGTCAAAATTTCNATAGCTTCTCCNCANAGAATAATGGATTGGGGNCAGAGNACATTNCCNAATGGACAAGTNGTTGGNGAAGTTACNAAACCTGAAACTATNAATTACAGNACACTTAAACCAGAAATGGATGGATTNTTTTGTGAAAAGATTTTTGGNCCNTCTAAAGATTGGGAATGNCATTGTGGNAANTANAAAAGNGTNAGACATNGNGGNATTGTTTGTGANAGATGTGGNGTTGAAGTAACTGAAAGTAGAGTNAGAAGACATAGGATGGGNTANATAAAACTNGCTGCGCCAGTTTCCCATGTTTGGTATTTNAAAGGAATNCCTAGTTANGTTGCAATNCTTTTGGAT…
C132020_154_META	C13.5/A13.5	154	7	2020	4	10	10	16.615725	-49.61303	SAMN16861362	1.63418262	0.537678888	-0.663750383	26.216	10428	200.5212871	204.3599437	0.981216199	HLII-P	NTGACNAACAGCAACTTAAGAACNGAAAANCACTTTGATTACGTNAAAATTTCAATAGCNTCTCCNCAAAGAATAATGGATTGGGGNCAGAGNACATTNCCNAATGGACAAGTNGTTGGNGAAGTTACNAAACCTGAAACTATNAATTACAGNACACTTAAACCAGAAATGGATGGATTNTTTTGTGAAAAGATTTTTGGNCCNTCTAAAGATTGGGAATGNCATTGTGGNAAGTANAAAAGNGTNAGACATNGNGGNATTGTTTGTGANAGATGTGGNGTTGAAGTAACTGAAAGTAGAGTNAGAAGACATAGGATGGGCTANATAAAACTNGCTGCGCCAGTTTCNCATGTTTGGTATTTGAAAGGAATNCCTAGTTANGTTGCAATNCTTTTGGAT…
C132020_155_META	C13.5/A13.5	155	7	2020	4	10	12	16.90805167	-49.922075	SAMN16861363	1.568053445	0.515546572	-0.664794897	26.296	2242	47.9362818	48.80621342	0.982175802	1	NNNNNNNNNNGCAACNTANGAACNGAAAANCACTTTGANTACGTNAAAATTTCNATAGCNTCTCCNCANAGAATAATGGATTGGGGNCANAGNACNTTNCCNAATGGACAAGTNGTNGGTGAAGTTACNAAACCTGAAACTATNAANTACAGNACNCTNAAACCAGAAATGGATGGATTNTTTTGTGAAAANATTTTTGGNCCNTCNAAAGANTGGGAATGNCATTGNGGNAANTANAAAAGNGTNAGACATNGNGGNATTGTTTGTGANAGATGNGGNGTTGANGTAACTGAAAGTAGAGTNAGAAGNCATAGNATGGGNTANATAAAACTNGCNGCGCCAGTNTCNCATGTTTGGTATTTNAAAGGAATNCCNAGTTANGTNGCNATNCTTTTNGAT…
C132020_157_META	C13.5/A13.5	157	7	2020	4	10	16	17.559225	-50.60934667	SAMN16861365	1.05068485	0.72471889	-0.684361962	26.462	4060	86.34889208	87.81732268	0.983278577	1	NNNNCAAACAGCAANNTNAGAACNGAAAATCACTTNGATTACGTCAAAATTTCNATAGCNTCTCCACAAAGAATAATGGATTGGGGTCANAGNACATTNCCNAATGGACAAGTNGTTGGNGAAGTTACNAAACCTGAAACTATNAATTACAGNACACTTAAACCAGAAATGGATGGATTNTTTTGTGAAAANATTTTTGGNCCNTCTAAAGATTGGGAATGNCATTGNGGNAANTANAAAAGNGTNAGACATNGNGGNATNGTTTGTGANAGATGTGGNGTTGANGTAACTGAAAGTAGAGTNAGAAGACATAGNATGGGNTANATAAAACTNGCTGCNCCAGTTTCNCATGTTTGGTATTTGAAAGGAATNCCTAGTTANGTNGCAATNCTTTTGGAT…
C132020_158_META	C13.5/A13.5	158	7	2020	4	10	17	17.74605	-50.80565	SAMN16861366	1.130848249	0.675656842	-0.709565896	26.421	6342	148.0794677	150.1581235	0.986156887	HLII-P	NTGACAAANAGCAACTTAAGAACNGAAAATCACTTTGATTANGTNAAAATTTCNATAGCTTCTCCNCAAAGAATAATGGATTGGGGNCAGAGNACATTNCCNAATGGACAAGTNGTTGGTGAAGTTACCAAACCTGAAACTATNAATTACAGGACACTTAAACCAGAAATGGATGGATTNTTTTGTGAAAAGATTTTTGGNCCATCTAAAGATTGGGAATGNCATTGTGGNAAGTANAAAAGNGTNAGACATCGNGGNATNGTTTGTGANAGATGTGGNGTTGAAGTAACTGAAAGTAGAGTNAGAAGACATAGGATGGGNTANATAAAACTNGCTGCGCCAGTNTCCCATGTTTGGTATTTNAAAGGAATNCCTAGTTANGTNGCAATNCTTTTGGAT…
C132020_160V2_META	C13.5/A13.5	160	7	2020	4	10	20	18.190265	-51.27855167	SAMN16861369	1.027762845	0.367899324	-0.69884857	26.634	3940	80.82595317	81.93684861	0.986442053	HLII-P	NTGACAAANNGCANCNTAAGAACTGAAAANCACTTTGATTACGTCAAAATTTCNATAGCTTCNCCNNAAAGAATAATGGATTGGGGNCAGAGNACANTNCCNAATGGACAAGTNGTTGGTGAAGTTACGAAACCTGAAACTATNAATTACAGGACACTTAAACCAGAAATGGATGGATTNTTTTGTGAAAANATTTTTGGNCCATCTAAAGATTGGGAATGNCATTGTGGNAANTANAAAAGNGTNAGACATNGNGGNATNGTTTGTGANAGATGTGGNGTTGANGTAACTGAAAGTAGAGTNAGAAGACATAGNATGGGNTANATAAAACTNGCTGCGCCAGTNTCCCATGTTTGGTANTTNAAAGGNATNCCTAGTTANGTTGCAATNCTTTTGGAT…
C132020_161_META	C13.5/A13.5	161	7	2020	4	11	6	19.758645	-52.94941167	SAMN16861370	1.124301439	-0.137288422	-0.675642898	26.127	2628	47.80822753	48.58035553	0.984106168	HLII-P	NNNNNNNACAGNAACNTNAGAACNGAAAANCACTTTGATTANGTCAAAATTTCNATAGCTTCNCCNNANAGAATAATGGATTGGGGNCANAGNACNTTNCCNAATGGACAAGTNGTTGGNGAAGTTACGAAACCTGAAACNATNAATTACAGNACACTTAAACCAGAAATGGATGGNTTNTTTTGTGAAAANATTTTTGGNCCATCTAAAGATTGGGAATGNCATTGNGGNAANTANAAAAGNGTNAGACATNGNGGNATNGTTTGTGANAGATGTGGNGTTGANGTAACTGAAAGTAGAGTNAGAAGACATAGNATGGGNTANATAAAACTNGCTGCGCCAGTNTCCCATGTTTGGTANTTNAAAGGNATNCCTAGTTANGTTGCAATNCTTTTGGAT…
C132020_162_META	C13.5/A13.5	162	7	2020	4	11	8	20.001525	-53.20964167	SAMN16861371	1.000215365	0.159721665	-0.691065003	26.048	3828	86.37197934	87.37554341	0.98851436	HLII-P	NTGACNNACAGNAACTTNAGAACTGAAAATCACTTTGATTACGTCAAAATTTCNATAGCTTCNCCNCANAGAATAATGGATTGGGGNCAGAGNACATTNCCNAATGGACAAGTNGTTGGNGAAGTTACNAAACCTGAAACNATNAATTACAGGACACTTAAACCAGAAATGGATGGATTNTTTTGTGAAAAGATTTTTGGNCCATCTAAAGATTGGGAATGNCATTGTGGNAANTANAAAAGNGTNAGACATNGNGGNATNGTTTGTGANAGATGTGGNGTTGANGTAACTGAAAGTAGAGTNAGAAGACATAGGATGGGCTANATAAAACTNGCTGCGCCAGTNTCCCATGTTTGGTANTTNAAAGGNATNCCTAGTTANGTTGCAATNCTTTTGGAT…
C132020_164_META	C13.5/A13.5	164	7	2020	4	11	12	20.57851667	-53.830395	SAMN16861373	0.579904805	0.283614622	-0.503680282	25.793	5620	115.9143468	117.7771575	0.984183599	1	NTGACNAACAGNAACTTAAGAACNGAAAANCACTTTGATTACGTCAAAATNTCNATNGCNTCTCCNCAAAGAATAATGGATTGGGGNCANAGNACATTNCCNAATGGACAAGTNGTTGGTGAAGTTACNAAACCNGAAACTATNAATTACAGNACACTTAAACCAGAAATGGATGGNTTNTTTTGTGAAAANATTTTTGGNCCNTCTAAAGATTGGGAATGNCATTGNGGNAANTANAAAAGNGTNAGACATNGNGGNATTGTTTGTGANAGATGTGGNGTTGANGTAACTGAAAGTAGAGTNAGAAGACATAGNATGGGNTANATAAAACTNGCTGCNCCAGTNTCNCATGTTTGGTATTTNAAAGGAATNCCTAGTTANGTTGCNATNCTTTTGGAT…
C132020_166_META	C13.5/A13.5	166	7	2020	4	11	14	20.88549167	-54.15969333	SAMN16861375	1.293784808	-0.282475646	-0.703843999	25.868	2154	48.41038719	49.05313377	0.986896931	HLII-P	NNNNNNNNCAGCAACTTAAGAACNGAAAANCACTTNGANTACGTCAAAATTTCNATAGCTTCNCCNCAAAGAATAATGGATTGGGGNCAGAGNACATTNCCNAATGGACAAGTNGTTGGNGAAGTTACNAAACCTGAAACNATNAATTACAGNACACTTAAACCAGAAATGGATGGNTTNTTTTGTGAAAANATTTTTGGNCCNTCTAAAGATTGGGAATGNCATTGTGGNAANTANAAAAGNGTNAGACATNGNGGNATNGTTTGTGANAGATGTGGNGTTGANGTAACTGAAAGTAGAGTNAGAAGACATAGGATGGGNTANATAAAACTNGCTGCGCCAGTNTCCCATGTTTGGTANTTNAAAGGNATNCCTAGTTANGTTGCAATNCTTTTGGAT…
C132020_167_META	C13.5/A13.5	167	7	2020	4	11	15	21.03865333	-54.32519333	SAMN16861376	1.070303237	-0.331346349	-0.701818076	25.897	3616	79.83212498	80.89695839	0.986837164	HLII-P	NNNNNNNNNNNNNNNTTAAGAACNGAAAANCACTTTGATTACGTCAAAATTTCNATNGCNTCNCCNCAAAGAATAATGGATTGGGGNCAGAGNACATTNCCNAATGGACAAGTNGTNGGNGAAGTTACNAAACCTGAAACNATNAANTACAGNACACTTAAACCAGAAATGGATGGNTTNTTTTGTGAAAANATTTTTGGNCCATCTAAAGATTGGGAATGNCATTGTGGNAANTANAAAAGNGTNAGACATNGNGGNATNGTTTGTGANAGATGTGGNGTTGANGTAACTGAAAGTAGAGTNAGAAGACATAGGATGGGNTANATAAAACTNGCTGCGCCAGTNTCCCATGTTTGGTANTTNAAAGGNATNCCTAGTTANGTTGCAATNCTTTTGGAT…
C132020_182_META	C13.5/A13.5	182	7	2020	4	12	16	24.74618	-58.342555	SAMN16861390	1.026063934	-0.792794685	-0.668674258	24.87	2772	60.11762998	61.55739026	0.97661109	HLII-P	NNNNNNNNNNNNNNNTTAAGAACNGAAAATCACTTTGANTACGTNAANATTNCNATAGCTTCNCCNCAAAGAATAATGGATTGGGGNCANAGNACATTNCCNAATGGACAAGTNGTTGGNGAAGTTACNAAACCTGAAACNATNAATTACAGNACACTTAAACCAGAAATGGANGGNNTNTTTTGTGAAAANATTTTTGGNCCATCTAAAGATTGGGAATGNCATTGTGGNAANTANAAAAGNGTNAGACATNGNGGNATNGTTTGTGANAGATGTGGNGTTGANGTAACTGAAAGTAGAGTNAGAAGACATAGGATGGGNTANATAAAACTNGCTGCGCCAGTNTCCCATGTNTGGTANTTNAAAGGNATNCCTAGTTANGTNGCAATNCTTTTGGAT…
C132020_195_META	C13.5/A13.5	195	7	2020	4	13	16	27.198015	-62.99058	SAMN16861402	1.090843602	-0.341453891	-0.705500239	23.848	3096	76.81181919	77.86641816	0.986456306	HLII-P	NTGACAAACAGCAACTTAAGAACTGAAAATCACTTTGANTACGTCAAAATTTCNATNGCTTCNCCNCAAAGAATAATGGATTGGGGNCAGAGNACATTNCCNAATGGACAAGTNGTTGGNGAAGTTACNAAACCTGAAACNATNAATTACAGGACACTTAAACCAGAAATGGATGGNTTNTTTTGTGAAAANATTTTTGGNCCNTCTAAAGATTGGGAATGNCATTGTGGNAANTANAAAAGNGTNAGACATNGNGGNATNGTTTGTGANAGATGTGGNGTTGANGTAACTGAAAGTAGAGTNAGAAGACATAGGATGGGNTANATAAAACTNGCTGCGCCAGTNTCCCATGTTTGGTANTTNAAAGGNATNCCTAGTTANGTNGCAATNCTTTTGGAT…
C132020_202_META	C13.5/A13.5	202	7	2020	4	14	7	28.80964333	-66.25899667	SAMN16861410	1.099023772	-0.83516714	-0.696172884	22.054	4890	107.8457078	112.9990292	0.954394994	HLII-P	NNNANNAANAGCAACTTAAGAACTGAAAANCACTTTGATTACGTCAAAATTTCNATAGCTTCNCCNCAAAGAATAATGGATTGGGGNCAGAGNACATTNCCNAATGGACAAGTNGTTGGNGAAGTTACNAAACCTGAAACNATNAATTACAGGACACTTAAACCAGAAATGGATGGNTTNTTTTGTGAAAANATTTTTGGNCCATCTAAAGATTGGGAATGNCATTGTGGNAANTANAAAAGNGTAAGACATNGNGGNATNGTTTGTGANAGATGTGGNGTTGANGTAACTGAAAGTAGAGTNAGAAGACATAGGATGGGCTANATAAAACTNGCTGCGCCAGTNTCCCATGTNTGGTANTTNAAAGGNATNCCTAGTTANGTTGCAATNCTTTTGGAT…
C132020_206_META	C13.5/A13.5	206	7	2020	4	14	10	29.194795	-67.048935	SAMN16861414	1.142700357	-0.839855858	-0.694603941	21.947	2124	54.51380107	57.44302983	0.949006367	HLII-P	NNNNNNNNNNNNNNNTTAAGAACNGAAAANCANTTTGATTACGTCAAAATNTCNATAGCTTCNCCNCAAAGAATNATGGATTGGGGTCAGAGNACATTNCCNAATGGACAAGTNGTTGGNGAAGTTACNAAACCNGAAACNATCAATTACAGGACACTTAAACCAGAAATGGATGGNTTNTTTTGTGAAAAGATTTTTGGNCCNTCTAAAGATTGGGAATGNCATTGTGGNAAGTANAAAAGNGTNAGACATNGNGGNATNGTTTGTGANAGATGTGGNGTTGANGTAACTGAAAGTAGAGTNAGAAGACATAGGATGGGNTANATAAAACTNGCTGCGCCAGTNTCCCATGTNTGGTANTTNAAAGGNATNCCTAGTTANGTNGCAATNCTTTTGGAT…
C132020_227V1_META	C13.5/A13.5	227	7	2020	4	15	20	33.857605	-71.55313333	SAMN16861437	1.19569945	-0.565794361	-0.709565896	22.871	5058	96.05692735	101.1408377	0.949734346	HLII-P	NNGACNAACAGCAANTTAAGAACNGAAAANCACTTTGATTACGTNAAAATTTCNATAGCNTCNCCNCAAAGAATNATGGATTGGGGNCANAGNACATTNCCNAATGGACAAGTNGTTGGTGAAGTTACNAAACCNGANACTATNAANTACAGGACACTTAAACCAGAAATGGATGGATTNTTTTGTGAAAANATTTTTGGNCCATCTAAAGATTGGGAATGNCATTGTGGNAANTANAAAAGNGTNAGACATNGNGGNATTGTTTGTGANAGATGTGGNGTTGANGTAACTGAAAGTAGAGTNAGAAGACATAGGATGGGNTANATAAAACTNGCTGCGCCAGTNTCCCATGTTTGGTANTTNAAAGGNATNCCTAGTTANGTTGCAATNCTTTTGGAT…
C132020_231_META	C13.5/A13.5	231	7	2020	4	16	12	34.50448833	-73.50699167	SAMN16861441	1.419963071	-0.409670781	-0.709565896	23.315	2482	47.40341504	49.55133281	0.956652674	HLII-P	NTGACNAACAGCAACNTAAGAACNGAAAATCANTTTGATTACGTCAAAATTTCNATAGCNTCNCCNCANAGAATNATGGATTGGGGNCANAGNACATTNCCNAATGGACAAGTNGTTGGNGAAGTTACNAAACCNGAAACNATNAATTACAGNACACTTAAACCNGAAATGGATGGNTTNTTTTGTGAAAANATTTTTGGNCCNTCTAAAGATTGGGAATGNCATTGTGGNAANTANAAAAGNGTNAGACATNGNGGNATTGTTTGTGANAGATGTGGNGTTGANGTAACTGAAAGTNGAGTNAGAAGACATAGGATGGGNTANATAAAACTNGCTGCGCCAGTNTCCCATGTTTGGTANTTNAAAGGNATNCCTAGTTANGTTGCAATNCTTTTGGAT…
I7N2018_003GS_meta	I07N	10	7	2018	4	30	15.4833	-26.6688	54.4885	SAMN15782568	-0.161507682	-0.047540272	-0.597892486	24.565	5156	109.7574558	114.6955211	0.956946311	1	NNNNNAAACAGCAANNTNAGAACNGAAAATCACTTTGATTACGTNAAAATTTCAATAGCNTCTCCNCAAAGAATNATGGATTGGGGNCAGAGNACNTTNCCNAATGGACAAGTNGTNGGNGAAGTTACNAANCCNGANACTATNAATTACAGNACACTTAAACCAGAAATGGATGGATTNTTTTGTGAAAANATTTTTGGNCCNTCTAAAGATTGGGAATGNCATTGNGGNAAGTANAAAAGNGTNAGACATNGNGGNATTGTTTGTGANAGATGTGGNGTTGANGTAACTGAAAGTAGAGTNAGAAGNCATAGNATGGGNTANATAAAACTNGCTGCNCCNGTNTCNCATGTTTGGTATTTNAAAGGAATNCCTAGTTANGTNGCAATNCTNNTNGAT…
I7N2018_005GS_meta	I07N	14	7	2018	5	1	15.05	-25.3297	54.5047	SAMN15782575	-0.581606438	0.344899986	0.615917552	24.305	4838	103.0372562	106.9684431	0.963249097	1	NTGACAAACAGCAACNTAAGAACNGAAAANCACTTTGATTACGTNAAAATTTCNATAGCNTCTCCNCAAAGAATNATGGATTGGGGNCANAGNACANTNCCNAATGGACAAGTNGTNGGNGAAGTTACNAAACCTGAAACTATNAANTACAGNACNCTTAAACCAGAAATGGATGGNTTNTTTTGNGAAAAGATTTTTGGNCCNTCTAAAGATTGGGAATGNCATTGNGGNAANTANAAAAGNGTNAGACATNGNGGNATNGTTTGTGANAGATGTGGNGTTGANGTAACTGAAAGTAGAGTNAGAAGNCATAGNATGGGNTANATAAAACTNGCNGCNCCAGTTTCNCATGTTTGGTATTTNAAAGGAATNCCTAGTTANGTTGCNATNCTTNTGGAT…
I7N2018_006_meta	I07N	NA	7	2018	4	25	16	-30.0118	41.6422	SAMN15782535	-0.410339947	0.179386964	-0.22286501	25.753	3034	73.41175677	75.93265963	0.966800809	unstable cluster	NTGACNAACANCAACTTAAGAACNGAAAATCACTTTGATTACGTNAANATNTCNATAGCNTCTCCNCAAAGAATAATGGATTGGGGNCANAGNACNTTNCCNAATGGNCAAGTNGTNGGNGAAGTTACNAAACCNGANACNATNAANTACAGNACNCTNAANCCNGAAATGGATGGNTTNTTTTGTGAAAANATTTTTGGNCCNTCNAAAGANTGGGAATGNCATTGNGGNAANTANAAAAGNGTNAGNCATNGNGGNATNGTTTGNGANAGNTGNGGNGTNGANGTNACTGAAAGTAGAGTNAGAAGACANAGNATGGGNTANATAAAACTNGCNGCNCCAGTNTCNCATGTTTGGTATTTNAANGGNATNCCNAGTTANGTTGCNATNCTNNTNGAT…
I7N2018_006GS_meta	I07N	19	7	2018	5	2	19.2833	-23.6562	54.5153	SAMN15782583	-0.642107164	0.241074021	0.379860981	26.435	3632	79.35624239	82.5891627	0.960855393	1	NTGACNAACAGCAANTTAAGAACNGAAAANCANTTNGATTACGTNAAAATTTCNATNGCNTCTCCNCANAGAATNATGGATTGGGGNCANAGNACNTTNCCNAATGGACAAGTNGTNGGTGAAGTTACNAAACCNGANACTATNAANTACAGNACNCTTAAACCNGAAATGGATGGNNTNTTTTGNGAAAAGATTTTTGGNCCNTCNAAAGATTGGGAATGNCATTGNGGNAANTANAAAAGNGTNAGACATNGNGGNATTGTTTGTGANAGATGNGGNGTTGANGTAACTGAAAGTAGAGTNAGAAGNCATAGNATGGGNTANATAAAACTNGCNGCNCCNGTNTCNCATGTTTGGTATTTNAANGGAATNCCTAGTTANGTNGCAATNCTTNTGGAT…
I7N2018_007GS_meta	I07N	20	7	2018	5	3	0.4833	-23.3332	54.5015	SAMN15782586	-0.613992406	0.262966733	0.588505801	26.209	4280	109.4037086	113.435793	0.964454919	1	NTGANNAANAGCAANTTAAGAACNGAAAATCACTTTGATTACGTNAANATNTCAATNGCNTCNCCNCAAAGAATNATGGATTGGGGNCANAGNACATTNCCNAATGGACAAGTNGTNGGNGAAGTTACNAAACCNGANACTATNAANTACAGNACACTNAAACCNGAAATGGATGGNTTNTTTTGNGAAAANATTTTTGGNCCNTCNAAAGATTGGGAATGNCATTGNGGNAANTANAAAAGNGTNAGACATNGNGGNATTGTTTGTGANAGATGNGGNGTTGANGTAACTGAAAGTAGAGTNAGAAGACATAGNATGGGNTANATAAAACTNGCTGCNCCAGTTTCNCATGTTTGGTATTTNAANGGAATNCCTAGTTANGTTGCAATNCTTTTNGAT…
I7N2018_008GS_meta	I07N	24	7	2018	5	4	0.5667	-21.5058	54.3188	SAMN15782593	-0.569129342	0.44428143	0.085071688	26.379	8682	218.3773275	223.8870233	0.975390732	1	NTGACAAACAGCAACTTAAGAACNGAAAANCANTTTGATTACGTNAAAATTTCNATAGCNTCTCCNCAAAGAATAATGGATTGGGGNCANAGNACNTTNCCNAATGGACAAGTNGTTGGNGAAGTTACNAAACCTGAAACTATNAATTACAGNACACTTAAACCAGAAATGGATGGATTNTTTTGTGAAAANATTTTTGGNCCNTCTAAAGATTGGGAATGNCATTGTGGNAAGTANAAAAGNGTNAGACATNGNGGNATTGTTTGTGANAGATGTGGNGTTGANGTAACTGAAAGTAGAGTNAGAAGACATAGNATGGGNTANATAAAACTNGCTGCNCCAGTTTCNCATGTTTGGTATTTNAAAGGAATNCCNAGTTANGTTGCAATNCTTNTGGAT…
I7N2018_010_meta	I07N	NA	7	2018	4	25	20	-29.9998	42.6096	SAMN15782536	-0.386852389	0.247388204	-0.240515989	25.705	4504	88.63036443	91.77365558	0.965749527	1	NTGACNAANAGCAACTTAAGAACNGAAAATCACTTTGATTACGTNAAAATTTCAATAGCNTCTCCNCAAAGAATNATGGATTGGGGNCANAGNACATTNCCNAATGGACAAGTNGTNGGNGAAGTTACNAAACCNGANACTATNAANTACAGNACNCTTAAACCAGAAATGGATGGNTTNTTTTGNGAAAANATTTTTGGNCCNTCNAAAGATTGGGAATGNCATTGNGGNAANTANAAAAGNGTNAGACATNGNGGNATTGTTTGNGANAGNTGTGGNGTTGANGTAACTGAAAGNAGAGTNAGAAGACATAGNATGGGNTANATAAAACTNGCTGCNCCAGTTTCNCATGTTTGGTATTTNAAAGGNATNCCNAGTTANGTNGCNATNCTTNTGGAT…
I7N2018_010GS_meta	I07N	28	7	2018	5	5	2.5	-19.4902	54.6708	SAMN15782601	-0.653392812	0.69763752	1.461613285	27.555	5042	132.9594017	136.4974429	0.974079799	1	NTGACAAACAGCAACTTAAGAACNGAAAANCACTTNGATTACGTNAAAATTTCNATAGCNTCTCCNCANAGAATNATGGATTGGGGNCANAGNACNTTNCCNAATGGACAAGTNGTNGGTGAAGTNACNAAACCNGANACTATNAANTACAGNACNCTTAAACCAGAAATGGATGGATTNTTTTGTGAAAANATTTTTGGNCCNTCTAAAGATTGGGAATGNCATTGTGGNAANTANAAAAGNGTNAGACATNGNGGNATNGTTTGTGANAGATGTGGNGTTGANGTAACTGAAAGTAGAGTNAGAAGACATAGNATGGGNTANATAAAACTNGCTGCNCCAGTNTCNCATGTTTGGTATTTNAAAGGAATNCCTAGTTANGTNGCAATNCTTNTNGAT…
I7N2018_011GS_meta	I07N	30	7	2018	5	5	15.8667	-18.5033	54.989	SAMN15782605	-0.669668648	0.532890373	0.599411377	27.632	4834	113.2231668	116.9810607	0.967876049	1	NNNNCNAANAGCAANTTAAGAACTGAAAANCANTTNGATTACGTNAAAATTTCNATNGCNTCTCCNCAAAGAATAATGGATTGGGGNCANAGNACNTTNCCNAATGGACAAGTNGTNGGNGAAGTTACNAAACCNGANACTATNAANTACAGNACNCTTAAACCNGAAATGGATGGATTNTTTTGTGAAAANATTTTTGGNCCNTCNAAAGATTGGGAATGNCATTGTGGNAANTANAAAAGNGTNAGACATNGNGGNATTGTTTGTGANAGATGNGGNGTTGANGTAACTGAAAGTAGAGTNAGAAGNCATAGNATGGGNTANATAAAACTNGCTGCNCCAGTTTCNCATGTTTGGTATTTNAAAGGAATNCCNAGTTANGTNGCNATNCTTNTGGAT…
I7N2018_014_meta	I07N	NA	7	2018	4	26	0	-29.9997	43.6521	SAMN15782537	-0.278399729	0.157760847	0.095262624	24.788	6986	139.9371277	145.0882906	0.964496357	1	NTGACNAANANCAANNTAAGAACNGAAAANCACTTTGATTACGTNAAAATTTCAATAGCNTCTCCNCAAAGAATNATGGATTGGGGNCANAGNACATTNCCNAATGGACAAGTNGTNGGTGAAGTTACNAAACCNGANACTATNAANTACAGNACACTTAAACCAGAAATGGATGGNTTNTTTTGTGAAAANATTTTTGGNCCNTCTAAAGATTGGGAATGNCATTGTGGNAANTANAAAAGNGTNAGACATNGNGGNATTGTTTGTGANAGATGTGGNGTTGANGTAACTGAAAGTAGAGTNAGAAGACATAGGATGGGNTANATAAAACTNGCTGCNCCAGTTTCNCATGTTTGGTATTTNAAAGGAATNCCTAGTTANGTTGCAATNCTTNTGGAT…
I7N2018_016GS_meta	I07N	42	7	2018	5	9	0.8	-11.8807	54.5567	SAMN15782631	-0.623543889	0.835465568	1.165474415	27.821	16026	448.2698473	460.0053827	0.974488265	1	NTGACAAACAGCAACTTAAGAACNGAAAANCACTTTGATTACGTNAAAATTTCAATAGCTTCTCCACAAAGAATAATGGATTGGGGNCAGAGNACATTNCCNAATGGACAAGTNGTNGGTGAAGTTACNAAACCNGANACTATNAANTACAGNACACTTAAACCNGAAATGGATGGATTNTTTTGTGAAAAGATTTTTGGNCCNTCTAAAGATTGGGAATGNCATTGTGGNAANTANAAAAGNGTNAGACATNGNGGNATTGTTTGTGANAGATGTGGNGTTGANGTAACTGAAAGTAGAGTNAGAAGACATAGGATGGGNTANATAAAACTNGCTGCNCCAGTNTCNCATGTTTGGTATTTNAAAGGAATNCCNAGTTANGTTGCAATNCTTTTNGAT…
I7N2018_017GS_meta	I07N	45	7	2018	5	10	17.4	-11.1367	53.6727	SAMN15782635	-0.672856713	0.651527714	1.427176975	28.049	4686	116.6833225	119.2076557	0.978824068	1	NTGACAAACAGCAACTTAAGAACNGAAAANCANTTTGATTACGTNAAAATTTCNATAGCNTCTCCNCAAAGAATNATGGATTGGGGNCANAGNACNTTNCCNAATGGACAAGTNGTNGGTGAAGTTACNAAACCNGANACTATNAANTACAGNACNCTNAAACCAGAAATGGATGGNNTNTTTTGTGAAAANATNTTTGGNCCNTCNAAAGATTGGGAATGNCATTGNGGNAANTANAAAAGNGTNAGACATNGNGGNATTGTTTGTGANAGATGNGGNGTTGANGTNACTGAAAGTAGAGTNAGAAGNCATAGNATGGGNTANATAAAACTNGCTGCNCCNGTTTCNCATGTTTGGTATTTNAAAGGAATNCCTAGTTANGTTGCNATNCTNNTGGAT…
I7N2018_018_meta	I07N	NA	7	2018	4	26	4	-29.9998	44.604	SAMN15782538	-0.421114701	-0.1731538	-0.338555726	24.96	6728	156.0540258	160.9572561	0.969537066	1	NTGANNAACAGCAACTTAAGAACTGAAAATCACTTTGANTACGTCAAAATNTCAATAGCNTCTCCNCAAAGAATNATGGATTGGGGNCANAGNACATTNCCNAATGGNCAAGTNGTNGGTGAAGTTACNAAACCNGAAACTATNAANTACAGNACNCTTAAACCAGAAATGGATGGATTNTTTTGTGAAAAGATTTTTGGNCCNTCNAAAGATTGGGAATGNCATTGTGGNAANTANAAAAGNGTNAGACATNGNGGNATTGTTTGNGANAGATGTGGNGTTGANGTAACTGAAAGTAGAGTNAGAAGACATAGGATGGGNTANATAAAACTNGCTGCNCCAGTNTCNCATGTTTGGTATTTNAAAGGAATNCCTAGTTANGTTGCNATNCTTTTNGAT…
I7N2018_018GS_meta	I07N	49	7	2018	5	11	19.15	-9.6417	51.8827	SAMN15782642	-0.675578232	0.601198322	2.220229506	28.196	2242	52.82974239	57.57308771	0.917611761	unstable cluster	NTGACAAANAGCAACNTAAGAACNGAAAANCACTTTGANTACGTNAANATNTCNATAGCNTCTCCNCAAAGAATAATGGATTGGGGNCANAGNACATTNCCNAATGGACAAGTNGTNGGNGAAGTTACNAAACCNGAAACNATNAATTACAGNACNCTNAAACCAGANATGGANGGATTNTTTTGTGAAAAGATTTTTGGNCCNTCNAAAGATTGGGAATGNCATTGNGGNAANTANAANAGNGTNAGACATNGNGGNATNGTNTGNGANAGATGNGGNGTTGANGTNACTGAAAGNAGAGTNAGAAGNCATAGNATGGGNTANATAAAACTNGCNGCGCCAGTNTCNCATGTTTGGTATTTNAAAGGAATNCCTAGTTANGTTGCAATNCTTNTNGAT…
I7N2018_020GS_meta	I07N	53	7	2018	5	12	16.9333	-8.5657	52.3678	SAMN15782650	-0.199590862	-0.397196679	-0.648654837	28.457	2584	64.25006621	65.63129574	0.978954712	1	NNNNCAAACAGCAACTTAAGAACTGAAAANCACTTTGATTACGTCAAAATTTCNATAGCNTCTCCNCANAGAATAATGGATTGGGGNCANAGNACATTNCCNAATGGACAAGTNGTTGGTGAAGTTACNAAACCNGANACTATNAANTACAGNACACTTAAACCNGAAATGGATGGNNTNTTTTGTGAAAANATTTTTGGNCCNTCNAAAGATTGGGAATGNCATTGNGGNAANTANAAAAGNGTNAGNCATNGNGGNATNGTTTGTGANAGNTGNGGNGTTGAAGTAACTGAAAGTNGAGTNAGAAGNCATAGNATGGGNTANATAAAACTNGCTGCNCCAGTNTCNCATGTTTGGTATTTNAAAGGAATNCCNAGTTANGTTGCNATNCTTNTNGAT…
I7N2018_021GS_meta	I07N	55	7	2018	5	13	3.9	-8.199	52.8602	SAMN15782653	-0.59890353	0.850844346	0.42486084	28.767	5168	95.73815502	99.38036583	0.963350801	1	NTGACNAACAGCAACTTAAGAACNGAAAATCACTTTGANTACGTNAAAATTTCAATAGCNTCTCCNCAAAGAATNATGGATTGGGGNCAGAGNACNTTNCCNAATGGACAAGTNGTTGGTGAAGTTACNAAACCNGANACTATNAANTACAGNACACTTAAACCNGAAATGGATGGATTNTTTTGTGAAAAGATNTTTGGNCCNTCNAAAGATTGGGAATGNCATTGNGGNAANTANAAAAGNGTNAGACATNGNGGNATNGTTTGTGANAGATGTGGNGTTGANGTAACTGAAAGTAGAGTNAGAAGNCATAGNATGGGNTANATAAAACTNGCTGCNCCAGTNTCNCATGTTTGGTANTTNAAAGGAATNCCNAGTTANGTNGCNATNCTTNTNGAT…
I7N2018_022_meta	I07N	NA	7	2018	4	26	8	-30.0003	45.5031	SAMN15782539	-0.276379896	0.198517038	-0.367868175	24.033	4270	95.26772384	102.2756262	0.93148023	1	NNNACAAACAGCAACTTAAGAACNGAAAANCACTTTGATTACGTNAAAATTTCNATAGCNTCTCCNCANAGAATAATGGATTGGGGNCANAGNACATTNCCNAATGGNCAAGTNGTTGGNGAAGTTACNAAACCNGANACTATNAANTACAGNACNCTTAAACCAGAAATGGATGGNTTNTTTTGNGAAAANATTTTTGGNCCNTCNAAAGATTGGGAATGNCATTGNGGNAANTANAAAAGNGTNAGACATNGNGGNATTGTTTGTGANAGATGTGGNGTTGANGTAACNGAAAGTAGAGTNAGAAGACATAGNATGGGNTANATAAAACTNGCTGCNCCNGTNTCNCATGTTTGGTATTTNAAAGGAATNCCNAGTTANGTTGCAATNCTTTTNGAT…
I7N2018_022GS_meta	I07N	57	7	2018	5	13	12.4833	-8.0045	53.2943	SAMN15782657	-0.608232046	0.832234165	1.576589691	28.796	16404	404.0242734	415.4680794	0.972455631	1	NTGACAAACAGCAACTTAAGAACNGAAAANCACTTTGATTACGTNAAAATTTCAATAGCNTCTCCNCAAAGAATAATGGATTGGGGNCAGAGNACATTNCCNAATGGACAAGTNGTTGGNGAAGTTACNAAACCNGAAACTATNAANTACAGNACACTTAAACCAGAAATGGATGGATTNTTTTGTGAAAAGATTTTTGGNCCNTCTAAAGATTGGGAATGNCATTGTGGNAANTANAAAAGNGTNAGACATNGNGGNATTGTTTGTGANAGATGTGGNGTTGANGTAACTGAAAGTAGAGTNAGAAGACATAGNATGGGNTANATAAAACTNGCTGCGCCAGTNTCNCATGTTTGGTANTTNAAAGGAATNCCTAGTTANGTTGCAATNCTTTTGGAT…
I7N2018_023GS_meta	I07N	59	7	2018	5	14	1.65	-7.0392	53.9578	SAMN15782661	-0.660136072	0.875374965	1.684791271	28.405	15654	397.2653406	429.4978872	0.924952957	1	NTGACAAACAGCAACTTAAGAACTGAAAATCACTTTGATTACGTNAAAATTTCAATAGCNTCTCCACAAAGAATAATGGATTGGGGNCAGAGNACATTNCCNAATGGACAAGTNGTNGGNGAAGTTACNAAACCTGANACTATNAANTACAGNACACTTAAACCAGAAATGGATGGATTNTTTTGTGAAAAGATTTTTGGNCCNTCTAAAGATTGGGAATGNCATTGTGGNAANTANAAAAGNGTNAGACATNGNGGNATNGTTTGTGANAGATGTGGNGTTGANGTAACTGAAAGTAGAGTNAGAAGACATAGGATGGGNTANATAAAACTNGCTGCGCCAGTTTCNCATGTTTGGTATTTNAAAGGAATNCCTAGTTANGTTGCAATNCTTTTNGAT…
I7N2018_025GS_meta	I07N	64	7	2018	5	15	22	-5.1057	55.2838	SAMN15782670	-0.526385534	0.366661102	0.51488384	29.124	3250	83.5946967	85.56123008	0.977016069	unstable cluster	NTGACNAACAGCAACNTNAGAACNGAAAATCANTTTGATTACGTNAANATNTCNATAGCNTCNCCNCAAAGAATNATGGATTGGGGNCAGAGNACNNTNCCNAATGGNCAAGTNGTNGGNGANGTNACNAAACCNGANACTATNAANTACAGNACNCTNAAACCNGANATGGATGGNTTNTTTTGTGAAAANATTTTTGGNCCNTCNAAAGATTGGGAATGNCATTGTGGNAANTANAAAAGNGTNAGACATNGNGGNATTGTTTGTGANAGATGTGGNGTTGANGTNACTGAAAGTAGAGTNAGAAGACANAGNATGGGNTANATAAAACTNGCTGCNCCNGTNTCNCATGTNTGGTANTTNAAAGGNATNCCTAGTTANGTTGCNATNCTTNTNGAT…
I7N2018_026_meta	I07N	NA	7	2018	4	26	12	-29.9999	46.4018	SAMN15782540	-0.230423538	0.040517422	-0.481374274	24.251	4334	95.43026929	100.0723059	0.953613174	1	NTGACNAACAGCAACNTAAGAACNGAAAATCANTTTGATTACGTNAAAATTTCNATNGCTTCTCCNNAAAGAATNATGGATTGGGGNCANAGNACATTNCCNAATGGACAAGTNGTNGGNGAAGTTACNAAACCNGAAACNATNAANTACAGNACNCTTAAACCAGAAATGGATGGNTTNTTTTGTGAAAANATTTTTGGNCCNTCNAAAGATTGGGAATGNCATTGNGGNAANTANAAAAGNGTNAGACATNGNGGNATTGTTTGTGANAGATGTGGNGTNGANGTAACTGAAAGTAGAGTNAGAAGNCATAGNATGGGNTANATAAAACTNGCTGCNCCNGTNTCNCATGTTTGGTATTTNAAAGGAATNCCNAGTTANGTNGCNATNCTTNTNGAT…
I7N2018_029_meta	I07N	NA	7	2018	4	26	16	-29.9999	47.3732	SAMN15782541	-0.254293234	-0.163176087	-0.579204993	24.972	18270	346.955568	364.8919598	0.950844651	1	NTGACAAACAGCAACTTAAGAACNGAAAANCACTTTGATTACGTNAAAATTTCAATAGCTTCTCCNCAAAGAATAATGGATTGGGGNCANAGNACATTNCCNAATGGACAAGTNGTNGGTGAAGTTACNAAACCNGANACTATNAANTACAGNACNCTTAAACCAGAAATGGATGGNTTNTTTTGTGAAAANATTTTTGGNCCNTCTAAAGATTGGGAATGNCATTGTGGNAANTANAAAAGNGTNAGACATNGNGGNATTGTTTGTGANAGATGTGGNGTTGANGTAACTGAAAGTAGAGTNAGAAGACATAGGATGGGNTANATAAAACTNGCTGCNCCAGTTTCNCATGTTTGGTATTTNAAAGGAATNCCTAGTTANGTTGCNATNCTTTTGGAT…
I7N2018_029GS_meta	I07N	70	7	2018	5	21	0.9	-2.291	56.7873	SAMN15782681	-0.415153306	-0.290862329	0.054865073	29.343	6002	138.2746568	141.526817	0.977020891	1	NTGACNAACAGCAACNTAAGAACNGAAAANCACTTTGATTACGTNAAAATNTCNATAGCNTCNCCNCAAAGAATNATGGATTGGGGNCANAGNACNTTNCCNAATGGACAAGTNGTNGGTGAAGTTACNAAACCNGANACTATNAANTACAGNACACTTAAACCAGAAATGGATGGNTTNTTTTGTGAAAAGATTTTTGGNCCNTCTAAAGATTGGGAATGNCATTGTGGNAANTANAAAAGNGTNAGACATNGNGGNATTGTTTGTGANAGATGTGGNGTTGANGTAACTGAAAGTAGAGTNAGAAGACATAGNATGGGNTANATAAAACTNGCTGCGCCAGTNTCNCATGTTTGGTATTTNAAAGGAATNCCTAGTTANGTTGCNATNCTTNTGGAT…
I7N2018_030GS_meta	I07N	75	7	2018	5	22	3.5167	-0.5058	57.2607	SAMN15782688	-0.54532805	0.00116656	0.103360438	29.956	5166	119.2438999	122.5130394	0.973315987	1	NTGACAAACAGCAACNTAAGAACTGAAAATCACTTTGATTACGTNAAAATTTCAATAGCNTCTCCNCANAGAATAATGGANTGGGGNCANAGNACATTNCCNAATGGNCAAGTNGTTGGTGAAGTTACNAAACCNGANACTATNAANTACAGNACACTTAAACCNGAAATGGATGGNTTNTTTTGTGAAAANATTTTTGGNCCNTCTAAAGATTGGGAATGNCATTGTGGNAANTANAAAAGNGTNAGACATNGNGGNATTGTNTGTGANAGATGNGGNGTTGAAGTAACTGAAAGTAGAGTNAGAAGNCATAGNATGGGNTANATAAAACTNGCTGCGCCAGTTTCNCATGTTTGGTATTTNAAAGGAATNCCNAGTTANGTTGCAATNCTTNTNGAT…
I7N2018_031GS_meta	I07N	76	7	2018	5	22	13.9667	-8.00E-04	57.269	SAMN15782692	-0.571724206	-0.244049195	0.285754525	29.81	2410	62.47531085	63.54143801	0.983221545	unstable cluster	NNNNNNAACAGCAANNTANGNACNGAAAATCACTTTNATTACGTNAAAATNTCAATAGCNTCNCCNCAAAGAATNATGGATTGGGGNCANAGNACATTNCCNAATGGNCAAGTNGTNGGNGAAGTNACNAAACCNGANACTATNAANTACAGNACACTNAANCCNGAAATGGATGGNTTNTTTTGTGAAAANATNTTTGGNCCNTCNAAAGATTGGGAATGNCATTGNGGNAANTANAAAAGNGTNAGACATNGNGGNATTGTTTGNGANAGNTGNGGNGTTGAAGTAACTGAAAGTAGAGTNAGAAGNCATAGGATGGGNTANATAAAACTNGCNGCNCCNGTNTCNCATGTTTGGTATNTNAANGGAATNCCTAGTTANGTTGCNATNCTTNTNGAT…
I7N2018_032GS_meta	I07N	78	7	2018	5	23	3.6833	0.4982	57.2758	SAMN15782696	-0.572966046	0.327193221	0.412609896	29.78	2430	69.15306399	70.48944062	0.981041464	1	NNNNCANACAGCAACNTAAGAACNGAANANCANTTNGANTANGTNAAAATTTCAATNGCNTCNCCNCANAGAATNATGGATTGGGGNCANAGNACNTTNCCNAATGGACAAGTNGTTGGNGAAGTTACNAAACCNGANACTATNAANTACAGNACNCTTAAACCNGAAATGGATGGNNTNTTTTGTGAAAANATTTTTGGNCCNTCNAAAGATTGGGAATGNCATTGNGGNAANTANAAAAGNGTNAGNCATNGNGGNATNGTTTGTGANAGATGTGGNGTTGANGTAACTGAAAGTAGAGTNAGAAGNCATAGNATGGGNTANATAAAACTNGCTGCNCCNGTNTCNCATGTTTGGTANTTNAAAGGNATNCCNAGTTANGTNGCNATNCTTTTGGAT…
I7N2018_033GS_meta	I07N	80	7	2018	5	23	14.7	1.1878	57.2992	SAMN15782700	-0.445762248	0.136790076	0.112294689	29.75	4956	127.978192	130.0483915	0.984081314	1	NNNNNNNNNNNNNNNTTAAGAACNGAAAANCANTTTGANTACGTCAAAATTTCNATAGCNTCTCCANAAAGAATAATGGANTGGGGNCAGAGNACANTNCCNAATGGACAAGTNGTNGGNGAAGTTACNAAACCNGANACTATNAANTACAGNACNCTTAAACCAGAAATGGATGGNTTNTTTTGNGAAAAGATTTTTGGNCCNTCTAAAGATTGGGAATGNCATTGNGGNAANTANAAAAGNGTNAGACATNGNGGNATNGTNTGTGANAGATGTGGNGTTGANGTAACTGAAAGTAGAGTNAGAAGACATAGNATGGGNTANATAAAACTNGCTGCNCCAGTNTCNCATGTTTGGTATTTNAANGGNATNCCTAGTTANGTTGCAATNCTTNTNGAT…
I7N2018_035GS_meta	I07N	84	7	2018	5	24	15.2833	2.7988	58.0615	SAMN15782708	-0.506473281	-0.01339671	0.025071537	29.328	11656	199.029265	204.7911279	0.971864685	1	NTGACNAACAGCAACTTAAGAACTGAAAATCACTTTGATTACGTNAAAATTTCAATAGCNTCTCCACAAAGAATAATGGATTGGGGNCANAGNACATTNCCNAATGGACAAGTNGTNGGTGAAGTTACNAAACCTGAAACTATNAANTACAGNACACTTAAACCAGAAATGGATGGNTTNTTTTGTGAAAAGATTTTTGGNCCNTCTAAAGATTGGGAATGNCATTGNGGNAANTANAAAAGNGTNAGACATNGNGGNATTGTTTGTGANAGATGTGGNGTTGANGTAACTGAAAGTAGAGTNAGAAGACATAGNATGGGNTANATAAAACTNGCTGCNCCAGTTTCNCATGTTTGGTATTTNAAAGGAATNCCTAGTTANGTTGCAATNCTTTTNGAT…
I7N2018_036GS_meta	I07N	88	7	2018	5	25	17.55	4.3782	59.5145	SAMN15782716	-0.403896138	0.338899046	0.015611452	29.225	5992	124.4018884	126.8660836	0.980576407	1	NTGACNAACAGCAACNTAAGAACNGAAAANCACTTTGATTACGTNAAAATTTCAATAGCNTCNCCNCANAGAATNATGGANTGGGGNCANAGNACATTNCCNAATGGACAAGTNGTNGGTGAAGTTACNAAACCNGANACTATNAANTACAGNACNCTTAAACCAGAAATGGATGGNTTNTTTTGNGAAAAGATTTTTGGNCCNTCTAAAGATTGGGAATGNCATTGTGGNAANTANAAAAGNGTNAGACATNGNGGNATTGTTTGTGANAGATGTGGNGTTGANGTNACTGAAAGTAGAGTNAGAAGACATAGNATGGGNTANATAAAACTNGCTGCNCCAGTTTCNCATGTTTGGTATTTNAAAGGAATNCCNAGTTANGTNGCNATNCTTTTGGAT…
I7N2018_038GS_meta	I07N	92	7	2018	5	26	18.25	5.9957	60.9932	SAMN15782724	-0.487098936	0.145038297	-0.044728906	29.777	7428	177.2176009	180.4718875	0.981967903	1	NTGACNAACAGCAACTTAAGAACNGAAAANCACTTTGATTACGTNAAAATTTCNATAGCNTCTCCACAAAGAATAATGGATTGGGGNCAGAGNACATTNCCNAATGGACAAGTNGTNGGNGAAGTTACNAAACCTGAAACTATNAANTACAGNACACTTAAACCAGAAATGGATGGNTTNTTTTGTGAAAAGATTTTTGGNCCNTCTAAAGATTGGGAATGNCATTGTGGNAANTANAAAAGNGTNAGACATNGNGGNATTGTTTGTGANAGATGTGGNGTTGANGTAACTGAAAGTAGAGTNAGAAGACATAGGATGGGNTANATAAAACTNGCTGCNCCAGTTTCNCATGTTTGGTATTTNAAAGGAATNCCTAGTTANGTTGCAATNCTTNTNGAT…
I7N2018_039GS_meta	I07N	94	7	2018	5	27	7.5833	6.7923	61.7252	SAMN15782728	-0.449337875	0.366756644	0.03997505	29.861	15424	404.3400054	408.4742103	0.989878908	1	NTGACNAACAGCAACNTAAGAACNGAAAANCACTTTGATTACGTNAAAATTTCNATAGCNTCTCCACAAAGAATAATGGATTGGGGNCANAGNACATTNCCNAATGGACAAGTNGTNGGTGAAGTTACNAAACCTGANACTATNAANTACAGNACNCTTAAACCAGAAATGGATGGATTNTTTTGTGAAAAGATTTTTGGNCCNTCTAAAGATTGGGAATGNCATTGTGGNAANTANAAAAGNGTNAGACATNGNGGNATTGTTTGTGANAGATGTGGNGTTGANGTAACTGAAAGTAGAGTNAGAAGACATAGGATGGGNTANATAAAACTNGCTGCNCCAGTTTCNCATGTTTGGTATTTNAAAGGAATNCCTAGTTANGTTGCAATNCTTTTNGAT…
I7N2018_040_meta	I07N	NA	7	2018	4	27	4	-30.0002	50.0109	SAMN15782544	-0.096034555	0.041981216	-0.369286783	23.431	3776	76.39666208	81.57868976	0.93647817	1	NNNNNNNNNNNNAACNTAAGAACTGAAAANCANTTTGANTACGTCAAAATTTCAATNGCNTCTCCNCAANGAATNATGGATTGGGGNCANAGNACNTTNCCNAATGGACAAGTNGTNGGTGAAGTTACNAAACCNGANACTATNAANTACAGNACNCTTAAACCAGAAATGGATGGNTTNTTTTGTGAAAANATTTTTGGNCCNTCTAAAGATTGGGAATGNCATTGTGGNAANTANAAAAGNGTNAGACATNGNGGNATTGTTTGTGANAGATGNGGNGTTGANGTAACTGAAAGTAGAGTNAGAAGACANAGNATGGGNTANATAAAACTNGCNGCNCCAGTNTCNCATGTTTGGTANTTNAAAGGNATNCCNAGTTANGTTGCNATNCTTNTGGAT…
I7N2018_042GS_meta	I07N	100	7	2018	5	28	21.7	9.187	63.9213	SAMN15782741	-0.539843126	-0.035961032	-0.239112055	30.472	5158	142.2519298	144.3810759	0.985253288	1	NTGACNAANAGCAACNTAAGAACNGAAAATCACTTNGATTACGTNAANATNTCNATAGCNTCTCCNCAAAGAATAATGGATTGGGGNCANAGNACNTTNCCNAATGGACAAGTNGTNGGNGAAGTTACNAAACCNGANACTATNAANTACAGNACNCTTAAACCAGAAATGGATGGNTTNTTTTGNGAAAANATTTTTGGNCCNTCNAAAGATTGGGAATGNCATTGNGGNAANTANAAAAGNGTNAGACATNGNGGNATTGTTTGTGANAGATGTGGNGTTGANGTAACTGAAAGTAGAGTNAGAAGNCATAGNATGGGNTANATAAAACTNGCTGCNCCAGTTTCNCATGTTTGGTATTTNAAAGGAATNCCTAGTTANGTTGCAATNCTTTTNGAT…
I7N2018_043GS_meta	I07N	102	7	2018	5	29	11.2333	9.9895	64.6675	SAMN15782745	-0.513468818	0.030495029	0.024239445	30.17	14534	534.1338705	545.7988607	0.978627676	1	NTGACAAACAGCAACTTAAGAACNGAAAANCACTTTGATTACGTNAAAATTTCAATAGCTTCTCCACAAAGAATAATGGATTGGGGNCANAGNACATTNCCNAATGGACAAGTNGTNGGTGAAGTTACNAAACCTGAAACTATNAANTACAGNACACTTAAACCAGAAATGGATGGNTTNTTTTGTGAAAAGATTTTTGGNCCNTCTAAAGATTGGGAATGNCATTGTGGNAANTANAAAAGNGTNAGACATNGNGGNATTGTTTGTGANAGATGTGGNGTTGANGTAACTGAAAGTAGAGTNAGAAGACATAGNATGGGNTANATAAAACTNGCTGCNCCAGTTTCNCATGTTTGGTATTTNAAAGGAATNCCTAGTTANGTTGCAATNCTTNTNGAT…
I7N2018_044GS_meta	I07N	104	7	2018	5	30	0.6167	11.0735	64.665	SAMN15782750	-0.560819059	-0.097740118	0.269592111	29.887	17440	392.2123648	398.5514217	0.984094758	1	NTGACAAACAGCAACTTAAGAACNGAAAATCACTTTGATTACGTCAAAATTTCNATAGCNTCTCCACAAAGAATAATGGATTGGGGNCANAGNACATTNCCNAATGGACAAGTNGTNGGTGAAGTTACNAAACCNGAAACTATNAANTACAGNACACTTAAACCAGAAATGGATGGNTTNTTTTGTGAAAAGATTTTTGGNCCNTCTAAAGATTGGGAATGNCATTGTGGNAANTANAAAAGNGTNAGACATNGNGGNATTGTTTGTGANAGATGTGGNGTTGAAGTAACTGAAAGTAGAGTNAGAAGACATAGNATGGGNTANATAAAACTNGCTGCNCCAGTTTCNCATGTTTGGTATTTNAAAGGAATNCCTAGTTANGTTGCAATNCTTTTNGAT…
I7N2018_045GS_meta	I07N	106	7	2018	5	30	13.5167	12.1277	64.6678	SAMN15782754	-0.44684618	0.008496076	-0.300557068	30.16	7698	158.269352	163.1572635	0.970041717	1	NTGACAAACAGCAACTTAAGAACNGAAAATCACTTTGATTACGTNAANATTTCAATAGCNTCTCCACAAAGAATAATGGATTGGGGNCANAGNACATTNCCNAATGGACAAGTNGTTGGTGAAGTTACNAAACCNGANACTATNAANTACAGNACNCTTAAACCAGAAATGGATGGNTTNTTTTGTGAAAAGATNTTTGGNCCNTCTAAAGATTGGGAATGNCATTGTGGNAANTANAAAAGNGTNAGACATNGNGGNATTGTTTGTGANAGATGTGGNGTTGANGTAACNGAAAGTAGAGTNAGAAGACATAGGATGGGNTANATAAAACTNGCTGCNCCAGTTTCNCATGTTTGGTATTTNAAAGGAATNCCTAGTTANGTTGCAATNCTTTTGGAT…
I7N2018_046GS_meta	I07N	108	7	2018	5	31	2.8167	13.2435	64.6692	SAMN15782758	-0.440934855	-0.023858777	-0.007393383	30.123	4258	99.90494801	101.3136754	0.986095388	1	NTGACAAACAGCAACNTAAGAACNGAAANTCANTTTGATTACGTNAAAATTTCNATAGCNTCNCCNCAAAGAATAATGGATTGGGGNCANAGNACATTNCCNAATGGACAAGTNGTNGGNGAAGTTACNAAACCNGANACTATNAANTACAGNACNCTTAAACCNGAAATGGATGGNTTNTTTTGTGAAAAGATTTTTGGNCCNTCTAAAGATTGGGAATGNCATTGTGGNAANTANAAAAGNGTNAGACATNGNGGNATNGTTTGTGANAGATGTGGNGTTGANGTAACTGAAAGTAGAGTNAGAAGACATAGGATGGGNTANATAAAACTNGCNGCNCCAGTNTCNCATGTTTGGTATNTNAAAGGAATNCCNAGTTANGTTGCNATNCTNNTGGAT…
I7N2018_048GS_meta	I07N	112	7	2018	6	1	5.2	15.1412	65.141	SAMN15782767	-0.564031442	-0.118472725	0.224424347	30.432	3280	84.95862813	86.37968763	0.983548684	1	NTGACNAACAGCAACNTAAGAACNGAAAANCACTTTGATTACGTNAANATTTCAATAGCNTCNCCNCAAAGAATNATGGATTGGGGNCANAGNACANTNCCNAATGGACAAGTNGTNGGNGAAGTNACNAAACCNGANACTATNAANTACAGNACNCTTAAACCNGAAATGGANGGNTTNTTTTGNGAAAAGATTTTTGGNCCNTCNAAAGATTGGGAATGNCANTGNGGNAANTANAAAAGNGTNAGNCATNGNGGNATTGTTTGTGANAGATGTGGNGTTGANGTAACNGAAAGTAGAGTNAGAAGNCATAGNATGGGNTANATAAAACTNGCNGCNCCNGTNTCNCATGTTTGGTATTTNAANGGAATNCCTAGTTANGTNGCNATNCTTNTNGAT…
I7N2018_049GS_meta	I07N	114	7	2018	6	1	18.7667	15.6883	66.0903	SAMN15782771	-0.458253692	0.020278419	-0.446539345	30.463	2638	77.13939151	78.60034419	0.981412897	1	NNNNNNNNNNNNNNNTTAAGAACNGAAAANCANTTTGATTACGTNAAAATTTCAATAGCNTCNCCNCANNGAATNATGGATTGGGGNCANAGNACNTTNCCNAATGGACAAGTNGTNGGTGAAGTTACNAAACCNGANACTATNAATTACAGNACACTNAAACCNGAAATGGATGGNTTNTTTTGNGAAAANATTTTTGGNCCNTCNAAAGATTGGGAATGNCATTGNGGNAANTANAAAAGNGTNAGNCATNGNGGNATNGTTTGTGANAGATGNGGNGTTGANGTNACTGAAAGTAGAGTNAGAAGACATAGNATGGGNTANATAAANCTNGCNGCGCCAGTNTCNCATGTTTGGTANTTNAAAGGNATNCCTAGTTANGTTGCNATNCTTTTNGAT…
I7N2018_050GS_meta	I07N	116	7	2018	6	2	7.3	16.2358	67.0402	SAMN15782775	-0.503459166	-0.117521151	-0.214804477	30.586	8942	264.8670641	267.2528435	0.99107295	1	NTGACAAACAGCAACTTAAGAACNGAAAATCACTTTGATTACGTNAAAATTTCAATAGCNTCTCCACAAAGAATAATGGATTGGGGNCAGAGNACATTNCCNAATGGACAAGTNGTNGGTGAAGTTACNAAACCNGANACTATNAANTACAGNACACTTAAACCNGAAATGGATGGNTTNTTTTGTGAAAAGATTTTTGGGCCNTCTAAAGATTGGGAATGNCATTGTGGNAANTANAAAAGNGTNAGACATNGNGGNATTGTTTGTGANAGATGTGGNGTTGAAGTAACTGAAAGTAGAGTNAGAAGACATAGNATGGGNTANATAAAACTNGCTGCNCCAGTNTCNCATGTTTGGTATTTNAAAGGAATNCCNAGTTANGTTGCAATNCTTTTGGAT…
I7N2018_051_meta	I07N	NA	7	2018	4	27	16	-29.9996	51.8299	SAMN15782547	0.125993185	0.029833112	-0.493075993	23.73	6314	149.7143623	156.0828808	0.959197841	1	NTGACAAACAGCAANTTAAGAACNGAAAATCACTTTGANTACGTNAAAATTTCNATAGCNTCTCCNCAAAGAATAATGGATTGGGGNCANAGNACATTNCCNAATGGACAAGTNGTTGGTGAAGTTACNAAACCNGANACTATNAANTACAGNACACTTAAACCAGAAATGGATGGNTTNTTTTGTGAAAAGATTTTTGGNCCNTCNAAAGATTGGGAATGNCATTGTGGNAANTANAAAAGNGTNAGACATNGNGGNATTGTTTGTGANAGATGTGGNGTTGANGTAACTGAAAGTAGAGTNAGAAGACATAGGATGGGNTANATAAAACTNGCTGCGCCAGTTTCNCATGTTTGGTATTTNAAAGGAATNCCTAGTTANGTNGCAATNCTTNTNGAT…
I7N2018_051GS_meta	I07N	118	7	2018	6	2	20.55	16.785	67.9927	SAMN15782779	-0.60281927	-0.417431635	-0.155254561	30.515	8024	204.3902043	207.8404392	0.983399598	1	NTGACAAACAGCAACNTAAGAACNGAAAATCACTTTGATTACGTCAAAATTTCNATAGCNTCTCCACAAAGAATAATGGATTGGGGNCANAGNACATTNCCNAATGGACAAGTNGTTGGTGAAGTTACNAAACCTGANACTATNAATTACAGNACACTTAAACCAGAAATGGATGGATTNTTTTGTGAAAAGATTTTTGGGCCNTCTAAAGATTGGGAATGNCATTGTGGNAANTANAAAAGNGTNAGACATNGNGGNATTGTTTGTGANAGATGTGGNGTTGANGTAACTGAAAGTAGAGTNAGAAGACANAGGATGGGNTANATAAAACTNGCTGCNCCAGTTTCNCATGTTTGGTATTTNAAAGGAATNCCTAGTTANGTTGCNATNCTTTTGGAT…
I7N2018_102_meta	I07N	NA	7	2018	4	29	0	-27.4168	54.4889	SAMN15782556	-0.159915976	0.103939014	-0.562048257	23.001	3702	84.09365395	87.69058801	0.958981527	1	NTGACNAANAGCAACNTAAGAACNGAAAANCACTTTGATTACGTNAAAATTTCNATAGCNTCTCCNCANAGAATAATGGATTGGGGNCANAGNACATTNCCNAATGGACAAGTNGTNGGNGAAGTTACNAAACCNGAAACTATNAANTACAGGACNCTNAANCCAGAAATGGATGGNTTNTTTTGTGAAAAGATTTTTGGNCCNTCNAAAGATTGGGAATGNCATTGTGGNAANTANAAAAGNGTNAGNCATNGNGGNATNGTTTGTGANAGATGTGGNGTTGANGTAACTGAAAGTAGAGTNAGAAGNCATAGNATGGGNTANATAAAACTNGCTGCNCCNGTNTCNCATGTTTGGTATTTNAAAGGAATNCCNAGTTANGTTGCAATNCTTNTNGAT…
I7N2018_106_meta	I07N	8	7	2018	4	30	4	-27.3308	54.4846	SAMN15782565	0.030158161	0.075009684	-0.467892717	23.841	4628	109.6098184	114.1800059	0.959973837	1	NTGACNAACAGCAACTTAAGAACNGAAAATCACTTTGATTACGTNAAAATTTCNATNGCNTCNCCNCANAGAATNATGGATTGGGGNCANAGNACATTNCCNAATGGACAAGTNGTNGGNGAAGTTACNAAACCTGANACTATNAANTACAGNACNCTNAAACCAGAAATGGATGGNTTNTTTTGTGAAAAGATTTTTGGNCCNTCNAAAGATTGGGAATGNCATTGNGGNAANTANAAAAGNGTNAGACATNGNGGNATTGTTTGTGANAGATGNGGNGTTGANGTNACTGAAAGTAGAGTNAGAAGNCATAGNATGGGNTANATAAAACTNGCNGCNCCAGTNTCNCATGTTTGGTANTTNAANGGAATNCCNAGTTANGTNGCNATNCTTNTNGAT…
I7N2018_114_meta	I07N	NA	7	2018	4	30	12	-26.7799	54.4882	SAMN15782567	0.409351593	-0.224935204	-0.423928574	24.368	3100	72.43056076	75.42655536	0.960279313	1	NNGACAAACAGCAACTTANGAACNGAAAANCACTTTGANTACGTNAAAATNTCAATAGCTTCNCCNCAAAGAATAATGGATTGGGGNCANAGNACATTNCCNAATGGACAAGTNGTNGGNGAAGTTACNAAACCNGANACTATNAANTACAGNACNCTNAAACCAGAAATGGATGGNTTNTTTTGTGAAAAGATTTTTGGNCCNTCNAAAGATTGGGAATGNCATTGTGGNAANTANAAAAGNGTNAGACATNGNGGNATTGTTTGTGANAGATGTGGNGTTGANGTAACTGAAAGTAGAGTNAGAAGACATAGNATGGGNTANATAAAACTNGCTGCNCCAGTNTCNCATGTTTGGTANNTNAANGGAATNCCTAGTTANGTNGCNATNCTTTTNGAN…
I7N2018_117_meta	I07N	10	7	2018	4	30	16	-26.6692	54.4886	SAMN15782569	-0.058202283	0.032285616	-0.42866812	24.533	8510	210.468959	219.4604865	0.959028946	1	NTGACNAACAGCAACNTAAGAACNGAAAANCACTTTGATTACGTNAAAATNTCAATAGCNTCTCCNCAAAGAATNATGGATTGGGGNCAGAGNACATTNCCNAATGGACAAGTNGTTGGTGAAGTTACNAAACCTGAAACTATNAANTACAGNACACTTAAACCAGAAATGGATGGATTNTTTTGTGAAAAGATTTTTGGNCCNTCTAAAGATTGGGAATGNCATTGTGGNAANTANAAAAGNGTNAGACATNGNGGNATTGTTTGTGANAGATGTGGNGTTGANGTAACTGAAAGTAGAGTNAGAAGACATAGGATGGGNTANATAAAACTNGCTGCNCCAGTTTCNCATGTTTGGTATTTNAAAGGAATNCCTAGTTANGTTGCNATNCTTNTNGAT…
I7N2018_121_meta	I07N	11	7	2018	4	30	20	-26.3266	54.503	SAMN15782570	-0.297353825	0.123231409	-0.279549328	23.446	6142	141.8890194	146.916452	0.965780329	1	NTGACAAACANCAACTTAAGAACNGAAAATCACTTTGATTACGTNAAAATTTCNATAGCNTCTCCNCAAAGAATNATGGATTGGGGNCANAGNACNTTNCCNAATGGACAAGTNGTNGGNGAAGTTACNAAACCTGANACTATNAANTACAGNACNCTTAANCCAGAAATGGATGGNTTNTTTTGTGAAAANATTTTTGGNCCNTCNAAAGATTGGGAATGNCATTGNGGNAANTANAAAAGNGTNAGACATNGNGGNATTGTTTGTGANAGATGNGGNGTTGANGTAACTGAAAGTAGAGTNAGAAGACATAGNATGGGNTANATAAAACTNGCTGCGCCAGTTTCNCATGTTTGGTATTTNAAAGGAATNCCTAGTTANGTTGCAATNCTTNTNGAT…
I7N2018_125_meta	I07N	NA	7	2018	5	1	0	-26.0627	54.5015	SAMN15782571	-0.33393549	0.513875072	-0.188824651	23.084	9304	215.7756195	225.5249198	0.95677063	1	NTGACNAANAGCAACTTAAGAACNGAAAATCACTTTGATTACGTNAAAATNTCAATAGCNTCTCCACAAAGAATAATGGATTGGGGNCANAGNACATTNCCNAATGGACAAGTNGTNGGTGAAGTTACNAAACCTGANACTATNAANTACAGNACNCTTAAACCAGAAATGGATGGATTNTTTTGTGAAAAGATTTTTGGNCCNTCTAAAGATTGGGAATGNCATTGTGGNAANTANAAAAGNGTNAGACATNGNGGNATTGTTTGTGANAGATGTGGNGTTGANGTAACTGAAAGTAGAGTNAGAAGNCATAGGATGGGNTANATAAAACTNGCTGCGCCAGTTTCNCATGTTTGGTATTTNAAAGGAATNCCTAGTTANGTTGCAATNCTTTTGGAT…
I7N2018_132_meta	I07N	13	7	2018	5	1	8	-25.6592	54.5036	SAMN15782573	-0.356495577	0.413000725	-0.32322864	23.157	4934	105.7554603	111.0481817	0.952338514	1	ATGACAAACAGCAACNTANGAACTGAAAATCACTTTGANTACGTNAAAATTTCNATNGCNTCTCCNCAAAGAATAATGGATTGGGGNCANAGNACATTNCCNAATGGACAAGTNGTNGGNGAAGTTACNAAACCNGANACTATNAANTACAGNACNCTTAAACCNGAAATGGATGGNTTNTTTTGNGAAAANATTTTTGGNCCNTCTAAAGATTGGGAATGNCATTGTGGNAANTANAAAAGNGTNAGACATNGNGGNATTGTTTGNGANAGATGNGGNGTTGANGTAACTGAAAGTAGAGTNAGAAGNCATAGNATGGGNTANATAAAACTNGCTGCNCCAGTNTCNCATGTTTGGTANTTNAAAGGAATNCCTAGTTANGTTGCNATNCTNTTGGAT…
I7N2018_135_meta	I07N	NA	7	2018	5	1	12	-25.5816	54.5041	SAMN15782574	-0.28402922	0.396887913	-0.343126916	23.966	11120	238.5643696	246.6194205	0.967338132	1	NTGACNAACAGCAACNTAAGAACNGAAAATCACTTTGATTACGTNAAAATTTCAATAGCNTCTCCACAAAGAATAATGGATTGGGGNCAGAGNACATTNCCNAATGGACAAGTNGTAGGTGAAGTTACNAAACCNGAAACTATNAANTACAGNACACTTAAACCAGAAATGGATGGATTNTTTTGTGAAAAGATTTTTGGNCCNTCTAAAGATTGGGAATGNCATTGTGGNAANTANAAAAGNGTNAGACATNGNGGNATTGTTTGTGANAGATGTGGNGTTGANGTAACTGAAAGTAGAGTNAGAAGACATAGGATGGGNTANATAAAACTNGCTGCNCCAGTNTCNCATGTTTGGTATTTNAAAGGAATNCCTAGTTANGTTGCAATNCTTNTGGAT…
I7N2018_142_meta	I07N	15	7	2018	5	1	20	-24.9958	54.4998	SAMN15782577	-0.596645081	0.262048802	0.80382886	26.54	10004	222.5325682	229.1403395	0.971162776	1	NTGACAAACAGCAACTTAAGAACNGAAAANCACTTTGATTACGTNAAAATTTCNATNGCNTCTCCACAAAGAATAATGGATTGGGGNCAGAGNACATTNCCNAATGGACAAGTNGTNGGTGAAGTTACNAAACCNGANACTATNAANTACAGNACNCTTAAACCAGAAATGGATGGATTNTTTTGTGAAAAGATTTTTGGNCCNTCTAAAGATTGGGAATGNCATTGTGGNAANTANAAAAGNGTNAGACATNGNGGNATTGTTTGTGANAGATGTGGNGTTGANGTAACTGAAAGTAGAGTNAGAAGACATAGGATGGGNTANATAAAACTNGCTGCGCCAGTTTCNCATGTTTGGTATTTNAAAGGAATNCCNAGTTANGTTGCAATNCTTTTGGAT…
I7N2018_146_meta	I07N	NA	7	2018	5	2	0	-24.9473	54.5118	SAMN15782578	-0.586971509	0.580697753	0.554691656	26.553	4892	110.0660959	114.1593233	0.964144607	1	NTGACNAACAGCAACNTAAGAACNGAAAATCACTTNGATTACGTNAAAATTTCNATNGCNTCTCCNCAAAGAATNATGGATTGGGGNCANAGNACATTNCCNAATGGACAAGTNGTNGGNGAAGTTACNAAACCNGANACTATNAANTACAGNACACTNAAACCNGAAATGGATGGNTTNTTTTGTGAAAANATTTTTGGNCCNTCTAAAGATTGGGAATGNCATTGTGGNAANTANAAAAGNGTNAGACATNGNGGNATTGTTTGTGANAGATGTGGNGTTGANGTAACTGAAAGTAGAGTNAGAAGNCANAGGATGGGNTANATAAAACTNGCTGCGCCAGTNTCNCATGTTTGGTANTTNAAAGGAATNCCTAGTTANGTTGCAATNCTTNTGGAT…
I7N2018_150_meta	I07N	16	7	2018	5	2	4	-24.6612	54.5021	SAMN15782579	-0.611579496	0.427662608	0.282729335	26.613	5356	128.3094691	131.7249525	0.974071098	1	NTGACNAACAGCAANTTAAGAACNGAAAANCACTTTGATTACGTNAAAATTTCNATAGCNTCTCCNCAAAGAATNATGGATTGGGGNCANAGNACATTNCCNAATGGNCAAGTNGTTGGTGAAGTTACNAAACCNGANACTATNAANTACAGNACNCTTAAACCNGAAATGGATGGNTTNTTTTGNGAAAANATTTTTGGNCCNTCTAAAGATTGGGAATGNCATTGTGGNAANTANAAAAGNGTNAGACATNGNGGNATTGTTTGTGANAGATGTGGNGTTGANGTAACTGAAAGTAGAGTNAGAAGACATAGNATGGGNTANATAAAACTNGCTGCGCCAGTNTCNCATGTTTGGTATTTNAAAGGAATNCCTAGTTANGTTGCAATNCTTNTNGAT…
I7N2018_154_meta	I07N	17	7	2018	5	2	8	-24.3338	54.519	SAMN15782580	-0.596706302	0.330049985	0.142699076	26.555	6012	128.244276	131.8617924	0.972565848	1	NTGACAAACANCAANNTAAGAACNGAAAATCACTTTGATTACGTNAAAATTTCAATAGCNTCTCCNCAAAGAATAATGGATTGGGGNCANAGNACNTTNCCNAATGGACAAGTNGTNGGNGAAGTTACNAAACCNGANACTATNAANTACAGNACACTTAAACCAGAAATGGATGGATTNTTTTGTGAAAAGATTTTTGGNCCNTCTAAAGATTGGGAATGNCATTGTGGNAANTANAAAAGNGTNAGACATNGNGGNATTGTTTGTGANAGATGTGGNGTTGANGTAACTGAAAGTAGAGTNAGAAGACATAGNATGGGNTANATAAAACTNGCTGCNCCAGTTTCNCATGTTTGGTATTTNAAAGGAATNCCTAGTTANGTTGCAATNCTTNTNGAT…
I7N2018_158_meta	I07N	NA	7	2018	5	2	12	-24.0535	54.5116	SAMN15782581	-0.639524649	0.339721594	0.336867434	26.542	7448	168.5006924	173.9908206	0.968445874	1	NTGACNAACANCAACNTAAGAACNGAAAANCACTTTGATTACGTNAAAATTTCAATAGCNTCTCCNCAAAGAATNATGGATTGGGGNCANAGNACNTTNCCNAATGGACAAGTNGTNGGNGAAGTTACNAAACCTGANACTATNAANTACAGNACACTTAAACCNGAAATGGATGGATTNTTTTGTGAAAAGATTTTTGGNCCNTCTAAAGATTGGGAATGNCATTGTGGNAANTANAAAAGNGTNAGACATNGNGGNATTGTTTGTGANAGATGTGGNGTTGANGTAACTGAAAGTAGAGTNAGAAGACATAGGATGGGNTANATAAAACTNGCTGCNCCAGTTTCNCATGTTTGGTATTTNAAAGGAATNCCTAGTTANGTTGCAATNCTTTTNGAT…
I7N2018_161_meta	I07N	18	7	2018	5	2	16	-23.9886	54.5095	SAMN15782582	-0.640543802	0.21770058	0.750918406	26.448	10514	224.43713	231.6517622	0.968855699	1	NTGACAAACAGCAACNTAAGAACNGAAAATCACTTTGATTACGTCAAAATTTCNATAGCNTCTCCACAAAGAATAATGGATTGGGGNCANAGNACATTNCCNAATGGACAAGTNGTNGGTGAAGTTACNAAACCTGAAACTATNAANTACAGGACACTTAAACCAGAAATGGATGGATTNTTTTGTGAAAANATTTTTGGNCCNTCTAAAGATTGGGAATGNCATTGTGGNAANTANAAAAGNGTNAGACATNGNGGNATTGTTTGTGANAGATGTGGNGTTGANGTAACTGAAAGTAGAGTNAGAAGACATAGNATGGGNTANATAAAACTNGCTGCNCCAGTTTCNCATGTTTGGTATTTNAAAGGAATNCCTAGTTANGTTGCAATNCTTTTNGAT…
I7N2018_165_meta	I07N	19	7	2018	5	2	20	-23.6558	54.5155	SAMN15782584	-0.622096763	0.18078225	0.850386723	26.433	14538	341.1845946	351.7848609	0.96986719	1	NTGACAAACAGCAACNTAAGAACNGAAAANCACTTTGATTACGTNAAAATTTCAATAGCNTCTCCNCAAAGAATAATGGATTGGGGNCANAGNACATTNCCNAATGGACAAGTNGTNGGTGAAGTTACNAAACCNGANACTATNAANTACAGNACACTTAAACCAGAAATGGATGGATTNTTTTGTGAAAANATTTTTGGNCCNTCTAAAGATTGGGAATGNCATTGNGGNAANTANAAAAGNGTNAGACATNGNGGNATTGTTTGTGANAGATGTGGNGTTGANGTAACTGAAAGTAGAGTNAGAAGACATAGNATGGGNTANATAAAACTNGCTGCGCCAGTNTCNCATGTTTGGTATTTNAAAGGAATNCCTAGTTANGTTGCAATNCTTNTGGAT…
I7N2018_169_meta	I07N	20	7	2018	5	3	0	-23.3326	54.5031	SAMN15782585	-0.561936647	0.259845638	0.457391019	26.239	6288	145.9610369	151.1366837	0.965755191	1	NTGACANACANNAACNTAAGAACNGAAAATCACTTTGATTACGTNAAAATTTCNATAGCNTCTCCNCAAAGAATNATGGATTGGGGNCANAGNACATTNCCNAATGGACAAGTNGTNGGNGAAGTTACNAAACCNGAAACNATNAATTACAGGACNCTTAAACCAGAAATGGATGGATTNTTTTGTGAAAAGATTTTTGGNCCNTCNAAAGATTGGGAATGNCATTGTGGNAANTANAAAAGNGTNAGACATNGNGGNATTGTTTGTGANAGATGTGGNGTTGANGTAACTGAAAGTAGAGTNAGAAGACATAGGATGGGNTANATAAAACTNGCTGCNCCAGTTTCNCATGTTTGGTATTTNAAAGGAATNCCTAGTTANGTTGCAATNCTTTTNGAT…
I7N2018_173_meta	I07N	21	7	2018	5	3	4	-22.9933	54.5032	SAMN15782587	-0.581477087	0.362860986	0.539818729	26.264	6128	143.5785113	147.9950473	0.970157542	1	NTGACAAACAGCAACTTAAGAACNGAAAANCACTTTGATTACGTNAAAATTTCNATAGCNTCTCCACAAAGAATAATGGATTGGGGNCANAGNACATTNCCNAATGGACAAGTNGTNGGNGAAGTTACNAAACCTGANACTATNAATTACAGNACACTTAAACCAGAAATGGATGGATTNTTTTGTGAAAAGATTTTTGGNCCNTCNAAAGATTGGGAATGNCATTGTGGNAANTANAAAAGNGTNAGACATNGNGGNATTGTTTGTGANAGATGTGGNGTTGANGTAACTGAAAGTAGAGTNAGAAGACATAGNATGGGNTANATAAAACTNGCTGCNCCAGTTTCNCATGTTTGGTATTTNAAAGGAATNCCTAGTTANGTTGCNATNCTTTTNGAT…
I7N2018_177_meta	I07N	NA	7	2018	5	3	8	-22.9166	54.5029	SAMN15782588	-0.621805248	0.356569335	0.702132936	26.275	9650	234.5532475	243.2389955	0.964291301	1	NTGACNAACAGCAACNTAAGAACNGAAAANCACTTTGATTACGTNAAAATTTCAATAGCNTCTCCNCAAAGAATAATGGATTGGGGNCANAGGACNTTNCCNAATGGACAAGTNGTNGGTGAAGTTACNAAACCTGANACTATNAANTACAGNACNCTTAAACCAGAAATGGATGGNTTNTTTTGTGAAAAGATTTTTGGNCCNTCTAAAGATTGGGAATGNCATTGNGGNAAGTANAAAAGNGTNAGACATNGNGGNATTGTTTGTGANAGATGTGGNGTTGANGTAACTGAAAGTAGAGTNAGAAGACATAGNATGGGNTANATAAAACTNGCTGCNCCAGTTTCNCATGTTTGGTATTTNAAAGGAATNCCTAGTTANGTTGCAATNCTTTTGGAT…
I7N2018_181_meta	I07N	22	7	2018	5	3	12	-22.4947	54.5006	SAMN15782589	-0.54240539	0.365430184	0.43286153	26.39	13050	276.4817637	285.7724344	0.967489269	1	NTGACNAACAGCAANNTAAGAACNGAAAATCACTTTGATTACGTNAAAATTTCAATAGCNTCTCCACAAAGAATAATGGATTGGGGNCANAGNACATTNCCNAATGGACAAGTNGTTGGTGAAGTTACNAAACCNGANACTATNAANTACAGNACACTTAAACCAGAAATGGATGGATTNTTTTGTGAAAAGATTTTTGGNCCNTCTAAAGATTGGGAATGNCATTGTGGNAANTANAAAAGNGTNAGACATNGNGGNATTGTTTGTGANAGATGTGGNGTTGANGTAACTGAAAGTAGAGTNAGAAGACATAGNATGGGNTANATAAAACTNGCTGCNCCAGTTTCNCATGTTTGGTATTTNAAAGGAATNCCTAGTTANGTTGCAATNCTTTTGGAT…
I7N2018_184_meta	I07N	23	7	2018	5	3	16	-22.0147	54.5055	SAMN15782590	-0.513576997	0.398494362	-0.134625013	26.258	5008	125.8007722	129.4551479	0.971771106	1	NTGACNAACAGCAACNTANGAACTGAAAANCACTTTGANTACGTCAAAATTTCNATAGCNTCTCCNCAAAGAATAATGGATTGGGGNCANAGNACATTNCCNAATGGACAAGTNGTNGGNGAAGTTACNAAACCNGAAACNATNAANTACAGNACNCTTAAACCAGAAATGGATGGATTNTTTTGTGAAAAGATTTTTGGNCCNTCTAAAGATTGGGAATGNCATTGTGGNAANTANAAAAGNGTNAGACATNGNGGNATTGTTTGTGANAGATGTGGNGTTGANGTAACTGAAAGTAGAGTNAGAAGACATAGGATGGGNTANATAAAACTNGCTGCNCCAGTNTCNCATGTTTGGTATTTNAAAGGAATNCCTAGTTANGTTGCAATNCTTNTNGAT…
I7N2018_188_meta	I07N	NA	7	2018	5	3	20	-21.9951	54.5198	SAMN15782591	-0.48776197	0.413553328	0.429940237	26.286	9546	205.0687821	211.5625988	0.96930546	1	NTGACAAANAGCAACTTAAGAACNGAAAANCANTTTGATTACGTNAAAATTTCAATAGCNTCTCCACAAAGAATAATGGATTGGGGNCANAGNACATTNCCNAANGGACAAGTNGTNGGTGAAGTTACNAAACCNGAAACTATNAANTACAGGACACTTAAACCAGAAATGGATGGATTNTTTTGTGAAAAGATTTTTGGNCCNTCTAAAGATTGGGAATGNCATTGTGGNAANTANAAAAGNGTNAGACATNGNGGNATTGTTTGTGANAGATGTGGNGTTGANGTAACTGAAAGTAGAGTNAGAAGACATAGGATGGGNTANATAAAACTNGCTGCNCCAGTTTCNCATGTTTGGTATTTNAAAGGAATNCCTAGTTANGTTGCAATNCTTTTGGAT…
I7N2018_192_meta	I07N	24	7	2018	5	4	0	-21.4986	54.3169	SAMN15782592	-0.486097056	0.320634382	-0.291763507	26.386	5118	124.788607	128.6279921	0.970151248	1	NTGACNAACAGCNACNTAAGAACNGAAAANCACTTNGATTACGTNAAAATNTCNATAGCNTCTCCNCAAAGNATNATGGATTGGGGNCANAGNACNTTNCCNAATGGACAAGTNGTNGGNGAAGTTACNAAACCNGANACTATNAANTACAGNACNCTTAAACCNGAAATGGATGGNTTNTTTTGTGAAAANATTTTTGGNCCNTCNAAAGATTGGGAATGNCATTGTGGNAANTANAAAAGNGTNAGACATNGNGGNATTGTTTGNGANAGNTGNGGNGTTGANGTAACTGAAAGTAGAGTNAGAAGACATAGNATGGGNTANATAAAACTNGCTGCNCCAGTNTCNCATGTTTGGTANTTNAAAGGAATNCCNAGTTANGTTGCNATNCTTTTNGAT…
I7N2018_196_meta	I07N	NA	7	2018	5	4	4	-21.205	54.43	SAMN15782594	-0.484303083	0.538173315	-0.095788033	26.312	6178	148.1780327	153.3011017	0.966581656	1	NTGACNAACAGCAACNTAAGAACNGAAAATCACTTTGATTACGTCAAAATTTCNATAGCNTCTCCNCAAAGAATAATGGATTGGGGNCAGAGNACATTNCCNAATGGACAAGTNGTNGGTGAAGTTACNAAACCNGANACTATNAANTACAGNACACTTAAACCAGAAATGGATGGATTNTTTTGTGAAAAGATTTTTGGNCCNTCTAAAGATTGGGAATGNCATTGTGGNAANTANAAAAGNGTNAGACATNGNGGNATTGTTTGTGANAGATGTGGNGTTGANGTAACTGAAAGTAGAGTNAGAAGNCATAGGATGGGNTANATAAAACTNGCTGCNCCAGTTTCNCATGTTTGGTATTTNAAAGGAATNCCNAGTTANGTTGCNATNCTTNTGGAT…
I7N2018_200_meta	I07N	25	7	2018	5	4	8	-21.001	54.509	SAMN15782595	-0.584792386	0.875555402	0.287747771	27.001	7180	174.8440181	178.9939925	0.976815007	1	NTGACNAANAGCAACTTAAGAACNGAAAANCACTTTGATTACGTNAAAATTTCAATAGCNTCTCCACAAAGAATAATGGATTGGGGNCANAGNACATTNCCNAATGGACAAGTNGTTGGTGAAGTTACNAAACCTGANACTATNAANTACAGNACACTTAAACCAGAAATGGATGGATTNTTTTGTGAAAAGATTTTTGGNCCNTCTAAAGATTGGGAATGNCATTGTGGNAANTANAAAAGNGTNAGACATNGNGGNATTGTTTGTGANAGATGTGGNGTTGANGTAACTGAAAGTAGAGTNAGAAGACATAGNATGGGNTANATAAAACTNGCTGCNCCAGTTTCNCATGTTTGGTATTTNAAAGGAATNCCNAGTTANGTTGCAATNCTTTTGGAT…
I7N2018_203_meta	I07N	26	7	2018	5	4	12	-20.5022	54.5168	SAMN15782596	-0.615730693	0.63838212	0.429898223	27.152	5412	127.869427	131.5275196	0.972187626	1	NTGACNAACAGCAACNTAAGAACNGAAAATCACTTTGATTACGTNAAAATTTCAATAGCNTCTCCNCAAAGAATNATGGATTGGGGNCAGAGNACATTNCCNAATGGACAAGTNGTNGGNGAAGTTACNAAACCTGANACTATNAANTACAGNACACTTAAACCNGAAATGGATGGATTNTTTTGTGAAAAGATTTTTGGGCCNTCTAAAGATTGGGAATGNCATTGTGGNAANTANAAAAGNGTNAGACATNGNGGNATTGTTTGTGANAGATGTGGNGTTGANGTAACTGAAAGTAGAGTNAGAAGNCATAGNATGGGNTANATAAAACTNGCTGCNCCAGTNTCNCATGTTTGGTATTTNAAAGGAATNCCNAGTTANGTTGCNATNCTTNTGGAT…
I7N2018_205_meta	I07N	26	7	2018	5	4	16	-20.3369	54.51	SAMN15782598	-0.614945467	0.639523657	0.189933928	27.243	9320	240.0765993	245.7592945	0.976876988	1	NTGACAAACAGCAANTTAAGAACNGAAAATCACTTTGATTACGTNAAAATTTCAATAGCNTCTCCNCAAAGAATAATGGATTGGGGNCAGAGNACATTNCCNAATGGACAAGTNGTNGGTGAAGTTACNAAACCNGANACTATNAANTACAGNACACTTAAACCAGAAATGGATGGATTNTTTTGTGAAAAGATTTTTGGNCCNTCTAAAGATTGGGAATGNCATTGTGGNAANTANAAAAGNGTNAGACATNGNGGNATTGTTTGTGANAGATGTGGNGTTGANGTAACTGAAAGTAGAGTNAGAAGACATAGGATGGGNTANATAAAACTNGCTGCNCCAGTTTCNCATGTTTGGTATTTNAAAGGAATNCCTAGTTANGTTGCAATNCTTTTNGAT…
I7N2018_209_meta	I07N	27	7	2018	5	4	20	-19.9971	54.4966	SAMN15782599	-0.621835691	0.424394689	0.260627932	27.322	15782	359.4482851	368.5685063	0.975255018	1	NTGACNAACAGCAACNTAAGAACNGAAAATCACTTTGATTACGTNAAAATTTCAATAGCNTCTCCACAAAGAATAATGGATTGGGGNCANAGNACATTNCCNAATGGACAAGTNGTNGGNGAAGTTACNAAACCNGAAACTATNAANTACAGNACACTTAAACCAGAAATGGATGGNTTNTTTTGTGAAAAGATTTTTGGNCCNTCTAAAGATTGGGAATGNCATTGNGGNAANTANAAAAGNGTNAGACATNGNGGNATTGTTTGTGANAGATGTGGNGTTGAAGTAACTGAAAGTAGAGTNAGAAGACATAGGATGGGNTANATAAAACTNGCTGCNCCAGTTTCNCATGTTTGGTATTTNAAAGGAATNCCTAGTTANGTTGCAATNCTTTTGGAT…
I7N2018_213_meta	I07N	NA	7	2018	5	5	0	-19.6282	54.6225	SAMN15782600	-0.664363471	0.544301865	0.823981053	27.611	7202	167.9825728	173.9074711	0.965930743	1	NTGACAAACAGCAACNTAAGAACNGAAAANCANTTTGATTACGTNAANATTTCNATNGCNTCTCCNCANAGAATAATGGATTGGGGNCAGAGNACATTNCCNAATGGACAAGTNGTNGGTGAAGTTACNAAACCTGANACTATNAANTACAGGACACTTAAACCAGAAATGGATGGATTNTTTTGTGAAAAGATTTTTGGNCCNTCTAAAGATTGGGAATGNCATTGTGGNAAGTANAAAAGNGTNAGACATNGNGGNATTGTTTGTGANAGATGTGGNGTTGANGTAACTGAAAGTAGAGTNAGAAGACATAGGATGGGNTANATAAAACTNGCTGCGCCAGTTTCCCATGTTTGGTATTTNAAAGGAATNCCTAGTTANGTTGCAATNCTTNTNGAT…
I7N2018_217_meta	I07N	28	7	2018	5	5	4	-19.4888	54.6711	SAMN15782602	-0.663144078	0.680045361	1.154331767	27.558	12928	314.8934586	329.8198006	0.954743948	1	NTGACAAACAGCAACTTAAGAACNGAAAANCACTTTGATTACGTNAAAATTTCAATAGCTTCTCCACAAAGAATAATGGATTGGGGNCAGAGNACATTNCCNAATGGACAAGTNGTNGGTGAAGTTACNAAACCTGANACTATNAATTACAGNACACTTAAACCAGAAATGGATGGATTNTTTTGTGAAAAGATTTTTGGNCCNTCNAAAGATTGGGAATGNCATTGTGGNAANTANAAAAGNGTNAGACATNGNGGNATTGTTTGTGANAGATGTGGNGTTGANGTAACTGAAAGTAGAGTNAGAAGACATAGGATGGGNTANATAAAACTNGCTGCGCCAGTTTCNCATGTTTGGTATTTNAAAGGAATNCCTAGTTANGTTGCAATNCTTTTGGAT…
I7N2018_221_meta	I07N	29	7	2018	5	5	8	-19.0042	54.8286	SAMN15782603	-0.637958496	0.805909861	0.815510727	27.625	8282	246.3147371	252.5055202	0.975482583	1	NTGACAAACAGCAANTTAAGAACNGAAAATCACTTTGATTACGTNAAAATTTCAATAGCNTCTCCACAAAGAATAATGGATTGGGGNCANAGNACATTNCCNAATGGACAAGTNGTTGGTGAAGTTACNAAACCTGANACTATNAATTACAGNACACTNAAACCNGAAATGGATGGNTTNTTTTGTGAAAAGATTTTTGGNCCNTCTAAAGATTGGGAATGNCATTGTGGNAANTANAAAAGNGTNAGACATNGNGGNATTGTTTGTGANAGATGTGGNGTTGANGTAACTGAAAGTAGAGTNAGAAGACATAGNATGGGNTANATAAAACTNGCTGCGCCAGTTTCNCATGTTTGGTATTTNAAAGGAATNCCTAGTTANGTTGCAATNCTTTTGGAT…
I7N2018_225_meta	I07N	NA	7	2018	5	5	12	-18.8598	54.8749	SAMN15782604	-0.654041454	0.689188417	0.764516646	27.672	7706	174.4989289	180.0600292	0.969115298	1	NTGACNAACANCAANNTAAGAACNGAAAANCACTTTGATTACGTNAAAATTTCNATAGCNTCTCCNCAAAGAATAATGGATTGGGGNCANAGNACNTTNCCNAATGGACAAGTNGTTGGTGAAGTTACNAAACCTGANACTATNAANTACAGNACACTTAANCCAGAAATGGATGGATTNTTTTGTGAAAAGATTTTTGGNCCNTCTAAAGATTGGGAATGNCATTGTGGNAANTANAAAAGNGTNAGACATNGNGGNATTGTTTGTGANAGATGTGGNGTTGANGTAACTGAAAGTAGAGTNAGAAGACATAGGATGGGNTANATAAAACTNGCTGCNCCAGTTTCNCATGTTTGGTATTTNAAAGGAATNCCTAGTTANGTTGCAATNCTTTTNGAT…
I7N2018_228_meta	I07N	30	7	2018	5	5	16	-18.5029	54.9899	SAMN15782606	-0.654743146	0.783463922	0.415768803	27.636	5934	144.1228679	147.7906696	0.975182454	1	NTGACNAACAGCAACNTAAGAACTGAAAATCACTTTGATTACGTNAAAATTTCNATNGCNTCTCCNCAAAGAATAATGGATTGGGGNCANAGNACNTTNCCNAATGGACAAGTNGTTGGTGAAGTTACNAAACCNGANACTATNAANTACAGNACACTTAAACCNGAAATGGATGGATTNTTTTGTGAAAAGATTTTTGGNCCNTCNAAAGATTGGGAATGNCATTGTGGNAANTANAAAAGNGTNAGACATNGNGGNATTGTTTGTGANAGATGNGGNGTTGANGTAACTGAAAGTAGAGTNAGAAGACATAGNATGGGNTANATAAAACTNGCTGCNCCAGTTTCNCATGTTTGGTATTTNAAAGGAATNCCNAGTTANGTTGCAATNCTNTTGGAT…
I7N2018_236_meta	I07N	31	7	2018	5	6	0	-18.0187	55.0058	SAMN15782608	-0.648337328	0.837573963	0.529784803	27.593	6724	163.5902459	167.6662638	0.975689696	1	NTGACNAACAGCAACTTAAGAACTGAAAATCACTTTGATTACGTCAAAATTTCAATAGCNTCTCCACAAAGAATAATGGATTGGGGNCANAGNACATTNCCNAATGGACAAGTNGTTGGTGAAGTTACNAAACCNGANACTATNAATTACAGNACACTTAAACCAGAAATGGATGGATTNTTTTGTGAAAAGATTTTTGGGCCNTCTAAAGATTGGGAATGNCATTGTGGNAAGTANAAAAGNGTNAGACATNGNGGNATTGTTTGTGANAGATGTGGNGTTGANGTAACTGAAAGTAGAGTNAGAAGNCATAGNATGGGNTANATAAAACTNGCNGCNCCAGTTTCNCATGTTTGGTATTTNAAAGGAATNCCTAGTTANGTTGCAATNCTTTTGGAT…
I7N2018_274_meta	I07N	37	7	2018	5	7	16	-14.5181	55.0039	SAMN15782621	-0.677799669	0.69399987	2.09176035	27.117	6632	162.1660785	179.7940659	0.901954565	1	NTGACNAANAGCAANTTAAGAACNGAAAANCANTTTGATTACGTNAAAATTTCNATAGCNTCNCCNCAAAGAATAATGGANTGGGGNCAGAGNACATTNCCNAATGGACAAGTNGTNGGNGAAGTTACNAAACCTGAAACNATNAANTACAGNACNCTTAAACCAGAAATGGATGGATTNTTTTGTGAAAANATTTTTGGNCCNTCTAAAGATTGGGAATGNCATTGTGGNAANTANAAAAGNGTNAGACATNGNGGNATNGTTTGTGANAGATGTGGNGTTGANGTNACTGAAAGTAGAGTNAGAAGACATAGNATGGGNTANATAAAACTNGCTGCNCCAGTNTCNCATGTTTGGTANTTNAAAGGAATNCCTAGTTANGTTGCAATNCTTTTNGAT…
I7N2018_290_meta	I07N	NA	7	2018	5	8	8	-13.1164	54.9958	SAMN15782626	-0.675299586	0.872122566	1.443133321	28.011	5196	120.4450216	132.0344441	0.912224249	1	NNNNCAAACAGCAANNTAAGAACNGAAAATCACTTTGATTACGTCAAAATTTCNATAGCNTCTCCNCAAAGAATAATGGATTGGGGNCANAGNACATTNCCNAATGGACAAGTNGTTGGTGAAGTTACNAAACCTGANACTATNAANTACAGNACACTTAAACCAGAAATGGATGGNTTNTTTTGTGAAAANATTTTTGGNCCNTCTAAAGATTGGGAATGNCATTGTGGNAANTANAAAAGNGTNAGACATNGNGGNATTGTTTGTGANAGNTGTGGNGTTGANGTAACTGAAAGTAGAGTNAGAAGACATAGNATGGGNTANATAAAACTNGCTGCNCCAGTNTCNCATGTTTGGTANTTNAAAGGNATNCCNAGTTANGTAGCNATNCTNNTGGAT…
I7N2018_294_meta	I07N	40	7	2018	5	8	12	-12.8191	54.9997	SAMN15782627	-0.678142698	0.669831617	1.734152973	28.081	9238	216.994539	237.9919979	0.911772416	1	NTGACNAACAGCAACTTAAGAACNGAAAANCACTTTGATTACGTNAANATTTCAATAGCNTCTCCACAAAGAATAATGGATTGGGGNCANAGNACATTNCCNAATGGACAAGTNGTTGGNGAAGTTACNAAACCNGANACTATNAANTACAGNACACTTAAACCAGAAATGGATGGATTNTTTTGTGAAAAGATTTTTGGNCCNTCTAAAGATTGGGAATGNCATTGNGGNAAGTANAAAAGNGTNAGACATNGNGGNATTGTTTGTGANAGATGTGGNGTTGANGTAACTGAAAGTAGAGTNAGAAGACATAGNATGGGNTANATAAAACTNGCTGCNCCAGTTTCNCATGTTTGGTATTTNAAAGGAATNCCTAGTTANGTTGCAATNCTTNTNGAT…
I7N2018_297_meta	I07N	41	7	2018	5	8	16	-12.2442	54.9942	SAMN15782628	-0.657756306	1.021359608	1.007266027	28.076	5810	145.2944839	150.4736927	0.965580636	1	NTGACNAACAGCAANNTAAGAACNGAAAATCACTTTGATTACGTNAAAATTTCAATAGCNTCTCCNCAAAGAATAATGGATTGGGGNCAGAGNACATTNCCNAATGGACAAGTNGTTGGTGAAGTTACNAAACCNGANACTATNAANTACAGNACACTTAAACCAGAAATGGATGGNTTNTTTTGTGAAAANATTTTTGGGCCNTCTAAAGATTGGGAATGNCATTGTGGNAANTANAAAAGNGTNAGACATNGNGGNATNGTTTGTGANAGATGNGGNGTTGANGTNACTGAAAGTAGAGTNAGAAGACATAGNATGGGNTANATAAAACTNGCTGCNCCAGTNTCNCATGTTTGGTATTTNAAAGGAATNCCTAGTTANGTTGCAATNCTTTTGGAT…
I7N2018_301_meta	I07N	NA	7	2018	5	8	20	-12.2089	54.9603	SAMN15782629	-0.680305293	0.749550004	1.402574468	27.956	6666	137.733909	142.5742349	0.966050487	1	NTGACNAACAGCAACTTAAGAACNGAAAANCANTTTGATTACGTNAAAATTTCNATNGCNTCTCCNCAAAGAATAATGGATTGGGGNCANAGNACATTNCCNAATGGACAAGTNGTNGGTGAAGTTACNAAACCTGANACTATNAANTACAGNACACTTAAACCAGAAATGGATGGATTNTTTTGTGAAAAGATTTTTGGGCCNTCTAAAGATTGGGAATGNCATTGTGGNAANTANAAAAGNGTNAGACATNGNGGNATTGTTTGTGANAGATGTGGNGTTGANGTAACTGAAAGTAGAGTNAGAAGACATAGNATGGGNTANATAAAACTNGCTGCNCCAGTTTCNCATGTTTGGTATTTNAAAGGAATNCCTAGTTANGTTGCAATNCTTNTGGAT…
I7N2018_305_meta	I07N	42	7	2018	5	9	0	-11.8754	54.5499	SAMN15782630	-0.590476957	0.954876933	0.998278382	27.841	4726	114.1375589	117.6365224	0.970256146	1	NNGACANACAGCAACNTAAGAACNGAAAANCACTTTGATTACGTCAAAATTTCNATNGCNTCNCCNCAAAGAATNATGGATTGGGGNCAGAGNACATTNCCNAATGGACAAGTNGTTGGTGAAGTTACNAAACCNGANACNATNAANTACAGNACACTTAAACCNGAAATGGATGGNTTNTTTTGNGAAAANATTTTTGGNCCNTCNAAAGATTGGGAATGNCATTGNGGNAANTANAAAAGNGTNAGACATNGNGGNATTGTTTGNGANAGATGNGGNGTTGANGTAACTGAAAGTAGAGTNAGAAGACATAGNATGGGNTANATAAAACTNGCTGCNCCAGTNTCNCATGTTTGGTATTTNAAAGGAATNCCNAGTTANGTTGCAATNCTTTTGGAT…
I7N2018_309_meta	I07N	NA	7	2018	5	9	4	-11.731	54.3803	SAMN15782632	-0.634933299	0.770167646	0.630480477	27.84	13258	346.8165935	355.5724085	0.975375437	1	NTGACAAACAGCAACTTAAGAACNGAAAATCACTTTGATTACGTNAAAATTTCNATNGCNTCTCCACAAAGAATAATGGATTGGGGNCAGAGNACATTNCCNAATGGACAAGTNGTTGGTGAAGTTACNAAACCNGANACTATNAATTACAGNACNCTTAAACCAGAAATGGATGGATTNTTTTGTGAAAAGATTTTTGGNCCNTCTAAAGATTGGGAATGNCATTGNGGNAANTANAAAAGNGTNAGACATNGNGGNATTGTTTGTGANAGATGTGGNGTTGANGTAACTGAAAGTAGAGTNAGAAGACATAGNATGGGNTANATAAAACTNGCTGCNCCAGTTTCNCATGTTTGGTATTTNAAAGGAATNCCTAGTTANGTTGCAATNCTTTTNGAT…
I7N2018_313_meta	I07N	43	7	2018	5	9	8	-11.499	54.1094	SAMN15782633	-0.644137189	0.791105471	0.686917353	27.858	5564	129.3768815	133.7531876	0.967280734	1	NTGACNAANAGCAACTTAAGAACNGAAAANCACTTTGATTACGTNAAAATTTCNATNGCNTCTCCNCAAAGAATNATGGANTGGGGNCAGAGNACNTTNCCNAATGGACAAGTNGTNGGNGAAGTTACNAAACCNGANACNATNAANTACAGNACACTNAAACCNGAAATGGANGGATTNTTTTGTGAAAANATTTTTGGNCCNTCTAAAGATTGGGAATGNCATTGNGGNAANTANAAAAGNGTNAGACATNGNGGNATTGTTTGTGANAGATGTGGNGTTGANGTNACTGAAAGTAGAGTNAGAAGACATAGNATGGGNTANATAAAACTNGCTGCNCCAGTNTCNCATGTTTGGTATTTNAAAGGAATNCCNAGTTANGTTGCAATNCTTNTNGAT…
I7N2018_316_meta	I07N	45	7	2018	5	10	12	-11.1282	53.6649	SAMN15782634	-0.658955129	0.524625205	0.780110205	28.069	10092	257.5114941	262.8856254	0.97955715	1	NTGACNAACAGCAACNTAAGAACTGAAAATCACTTTGATTACGTNAAAATTTCNATAGCTTCTCCACAAAGAATAATGGATTGGGGNCAGAGNACATTNCCNAATGGACAAGTNGTTGGTGAAGTTACNAAACCNGANACTATNAANTACAGNACACTTAAACCNGAAATGGATGGNTTNTTTTGNGAAAAGATTTTTGGNCCNTCTAAAGATTGGGAATGNCATTGTGGNAANTANAAAAGNGTNAGACATNGNGGNATTGTTTGTGANAGATGTGGNGTTGANGTAACTGAAAGTAGAGTNAGAAGACATAGNATGGGNTANATAAAACTNGCTGCNCCAGTTTCNCATGTTTGGTATTTNAAAGGAATNCCTAGTTANGTTGCAATNCTTTTGGAT…
I7N2018_320_meta	I07N	NA	7	2018	5	10	20	-11.0668	53.5901	SAMN15782636	-0.653074267	0.695170533	0.999368445	27.944	7816	183.0627374	187.2441274	0.977668779	1	NTGACNAACAGCAACTTAAGAACNGAAAANCACTTTGATTACGTNAAAATTTCNATAGCTTCTCCNCANAGAATAATGGATTGGGGNCAGAGNACNTTNCCNAATGGACAAGTNGTTGGTGAAGTTACNAAACCNGANACTATNAATTACAGGACACTTAAACCNGAAATGGATGGNTTNTTTTGTGAAAANATTTTTGGGCCNTCNAAAGATTGGGAATGNCATTGTGGNAANTANAAAAGNGTNAGACATNGNGGNATTGTTTGTGANAGATGTGGNGTTGANGTAACTGAAAGTAGAGTNAGAAGACATAGNATGGGNTANATAAAACTNGCTGCNCCAGTNTCNCATGTTTGGTATTTNAAAGGAATNCCNAGTTANGTTGCAATNCTTTTNGAT…
I7N2018_324_meta	I07N	46	7	2018	5	11	0	-10.7525	53.2101	SAMN15782637	-0.659384547	0.691193817	1.16928417	27.98	8302	193.7616679	197.9493805	0.978844528	1	NTGACAAACAGCAACTTAAGAACNGAAAATCANTTTGATTACGTNAAAATTTCAATNGCNTCTCCNCAAAGAATNATGGATTGGGGNCAGAGNACATTNCCNAATGGACAAGTNGTTGGTGAAGTTACNAAACCNGAAACTATNAATTACAGNACACTTAAACCNGAAATGGATGGATTNTTTTGTGAAAAGATTTTTGGNCCNTCTAAAGATTGGGAATGNCATTGTGGNAANTANAAAAGNGTNAGACATNGNGGNATTGTTTGTGANAGATGTGGNGTTGANGTAACTGAAAGTAGAGTNAGAAGACATAGNATGGGNTANATAAAACTNGCTGCNCCAGTNTCNCATGTTTGGTATTTNAAAGGAATNCCTAGTTANGTTGCAATNCTTTTNGAT…
I7N2018_328_meta	I07N	NA	7	2018	5	11	4	-10.513	52.9227	SAMN15782638	-0.658138197	0.730332962	1.088676069	27.802	6204	143.5442258	147.1497904	0.975497317	1	NTGACAAANAGCAACNTAAGAACNGAAAANCANTTTGATTACGTNAAAATTTCNATAGCNTCNCCNCAAAGAATAATGGATTGGGGNCANAGNACATTNCCNAATGGACAAGTNGTNGGNGAAGTTACNAAACCNGANACTATNAANTACAGNACNCTTAAACCNGAAATGGATGGNTTNTTTTGTGAAAAGATTTTTGGNCCNTCTAAAGATTGGGAATGNCATTGTGGNAANTANAAAAGNGTNAGACATNGNGGNATTGTTTGTGANAGATGTGGNGTTGANGTAACTGAAAGTAGAGTNAGAAGACATAGGATGGGNTANATAAAACTNGCTGCNCCAGTTTCCCATGTTTGGTATTTNAAAGGAATNCCNAGTTANGTTGCAATNCTTNTGGAT…
I7N2018_332_meta	I07N	47	7	2018	5	11	8	-10.3834	52.7681	SAMN15782639	-0.657099805	0.845682776	0.970122424	27.78	5246	124.4441532	127.3436654	0.977230809	1	NTGACAAACAGCAACTTAAGAACNGAAAANCACTTTGATTACGTNAAAATTTCNATAGCTTCTCCNNAAAGAATAATGGATTGGGGNCAGAGNACNTTNCCNAATGGACAAGTNGTTGGNGAAGTTACNAAACCNGANACTATNAANTACAGNACNCTTAAACCNGAAATGGATGGNTTNTTTTGTGAAAANATTTTTGGNCCNTCTAAAGATTGGGAATGNCATTGTGGNAANTANAAAAGNGTNAGACATNGNGGNATTGTTTGTGANAGATGTGGNGTTGANGTAACTGAAAGTAGAGTNAGAAGNCATAGNATGGGNTANATAAAACTNGCTGCNCCAGTTTCNCATGTTTGGTATTTNAAAGGAATNCCTAGTTANGTTGCAATNCTTNTGGAT…
I7N2018_336_meta	I07N	48	7	2018	5	11	12	-10	52.3177	SAMN15782640	-0.640691867	0.848110979	0.997275872	27.802	5850	139.4328659	144.2345124	0.966709448	1	NTGACAAACNGCAANTTAAGAACNGAAAANCACTTTGATTACGTNAAAATTTCNATAGCTTCTCCNCAAAGAATNATGGATTGGGGNCAGAGNACATTNCCNAATGGACAAGTNGTNGGNGAAGTTACNAAACCTGANACTATNAATTACAGNACNCTTAAACCAGAAATGGATGGNTTNTTTTGTGAAAANATTTTTGGNCCNTCTAAAGATTGGGAATGNCATTGNGGNAANTANAAAAGNGTNAGACATNGNGGNATTGTTTGTGANAGATGTGGNGTTGANGTNACTGAAAGTAGAGTNAGAAGNCATAGNATGGGNTANATAAAACTNGCTGCNCCAGTTTCNCATGTTTGGTATTTNAAAGGAATNCCNAGTTANGTTGCNATNCTTNTGGAT…
I7N2018_339_meta	I07N	NA	7	2018	5	11	16	-9.8585	52.1461	SAMN15782641	-0.569599714	0.485846419	0.918177429	28.185	5522	130.9361226	135.2738482	0.967933746	1	NTGACNAACAGCAANTTAAGAACNGAAAANCACTTTGATTACGTNAAAATTTCNATAGCNTCTCCNCAAAGAATNATGGATTGGGGNCANAGNACATTNCCNAATGGACAAGTNGTNGGNGAAGTTACNAAACCNGANACNATNAANTACAGNACACTTAAACCNGAAATGGATGGNTTNTTTTGTGAAAANATTTTTGGNCCNTCTAAAGATTGGGAATGNCATTGNGGNAANTANAAAAGNGTNAGACATNGNGGNATTGTTTGTGANAGATGTGGNGTTGANGTAACTGAAAGTAGAGTNAGAAGACATAGNATGGGNTANATAAAACTNGCTGCNCCAGTNTCNCATGTTTGGTATTTNAAAGGAATNCCTAGTTANGTTGCAATNCTTNTNGAT…
I7N2018_343_meta	I07N	49	7	2018	5	11	20	-9.632	51.8723	SAMN15782643	-0.657645982	0.568017751	1.988451085	28.201	3658	76.80072852	85.3243925	0.900102846	1	NTGACNAANAGCAACTTAAGAACNGAAAATCACTTNGATTACGTCAANATNTCNATAGCNTCTCCNCANAGAATNATGGATTGGGGNCANAGNACATTNCCNAATGGACAAGTNGTNGGNGAAGTNACNAAACCNGANACTATNAANTACAGNACNCTTAAACCNGAAATGGATGGNTTNTTTTGTGAAAAGATTTTTGGNCCNTCNAAAGATTGGGAATGNCATTGNGGNAANTANAAAAGNGTNAGACATNGNGGNATTGTTTGTGANAGNTGNGGNGTTGANGTAACTGAAAGTAGAGTNAGAAGNCATAGNATGGGNTANATAAAACTNGCTGCNCCNGTNTCNCATGTTTGGTANTTNAAAGGAATNCCNAGTTANGTTGCAATNCTTNTNGAT…
I7N2018_362_meta	I07N	53	7	2018	5	12	16	-8.555	52.3825	SAMN15782649	-0.617939374	0.792316923	1.232645493	28.452	3052	70.04855192	74.74367893	0.937183624	unstable cluster	NNNNNNNNNNNNNNNNTAAGAACNGAAAANCANTTTGNNTACGTNAAAATNTCNNTAGNNTCTCCNCAAAGAATNATGGATTGGGGNCANAGNACATTNCCNAANGGNCAAGTNGTNGGNGAAGTNACNAAACCNGANACNATNAANTACAGNACACTNAAACCNGAAATGGATGGNNTNTTTTGTGAAAANATNTTTGGNCCNTCNAAAGATTGGGAATGNCATTGNGGNAANTANAAAAGNGTNAGACATNGNGGNATNGTTTGTGANAGATGTGGNGTTGANGTNACTGAAAGTAGAGTNAGAAGACATAGNATGGGNTANATAAAACTNGCTGCNCCNGTNTCNCATGTTTGGTANTTNAAAGGNATNCCTAGTTANGTNGCNATNCTTNTNGAT…
I7N2018_366_meta	I07N	NA	7	2018	5	12	20	-8.4557	52.4785	SAMN15782651	-0.587418731	0.317251098	0.714108129	28.641	6874	154.7034964	158.4528144	0.976337953	1	NTGACNAACAGCAANTTAAGAACNGAAAATCACTTTGATTACGTNAANATTTCNATAGCNTCTCCACAAAGAATNATGGATTGGGGNCANAGNACATTNCCNAATGGACAAGTNGTNGGTGAAGTTACNAAACCTGAAACTATNAATTACAGNACNCTTAAACCAGAAATGGATGGNTTNTTTTGTGAAAAGATTTTTGGNCCNTCTAAAGATTGGGAATGNCATTGTGGNAANTANAAAAGNGTNAGACATNGNGGNATNGTTTGTGANAGATGTGGNGTTGANGTAACTGAAAGTAGAGTNAGAAGACATAGGATGGGNTANATAAAACTNGCTGCNCCAGTTTCNCATGTTTGGTATTTNAAAGGAATNCCTAGTTANGTTGCAATNCTTTTGGAT…
I7N2018_370v1_meta	I07N	54	7	2018	5	13	0	-8.3752	52.6261	SAMN15782652	-0.627660315	0.817435732	0.920862842	28.657	7084	162.0774902	170.2451507	0.952024122	1	NTGACNAACAGCAANNTAAGAACNGAAAANCACTTTGATTACGTNAAAATNTCNATAGCNTCTCCNCAAAGAATAATGGATTGGGGNCANAGNACATTNCCNAATGGACAAGTNGTNGGTGAAGTTACNAAACCTGAAACTATNAANTACAGNACACTTAAACCAGAAATGGATGGNTTNTTTTGTGAAAANATTTTTGGNCCNTCTAAAGATTGGGAATGNCATTGTGGNAANTANAAAAGNGTNAGACATNGNGGNATTGTTTGTGANAGATGTGGNGTTGANGTAACTGAAAGTAGAGTNAGAAGACATAGNATGGGNTANATAAAACTNGCTGCNCCAGTNTCNCATGTTTGGTATTTNAAAGGAATNCCTAGTTANGTTGCAATNCTTNTGGAT…
I7N2018_370v2_meta	I07N	54	7	2018	5	13	0	-8.3752	52.6261	NA	-0.606492253	0.327982519	0.668511863	28.657	10616	233.1694733	237.6714131	0.981058135	1	NTGACAAACAGCAACTTAAGAACNGAAAANCACTTTGATTACGTNAAAATTTCAATAGCNTCTCCACAAAGAATAATGGATTGGGGNCANAGNACATTNCCNAATGGACAAGTNGTNGGTGAAGTTACNAAACCNGAAACTATNAANTACAGNACACTTAAACCAGAAATGGATGGNTTNTTTTGTGAAAAGATTTTTGGNCCNTCTAAAGATTGGGAATGNCATTGTGGNAANTANAAAAGNGTNAGACATNGNGGNATTGTTTGTGANAGATGTGGNGTTGANGTAACTGAAAGTAGAGTNAGAAGACATAGNATGGGNTANATAAAACTNGCTGCNCCAGTNTCNCATGTTTGGTATTTNAAAGGNATNCCTAGTTANGTTGCAATNCTTNTNGAT…
I7N2018_374_meta	I07N	55	7	2018	5	13	4	-8.1975	52.8619	SAMN15782654	-0.612654084	0.699300742	0.954810599	28.755	17194	379.7234729	386.927436	0.981381617	1	NTGACAAACAGCAACTTAAGAACNGAAAATCACTTTGATTACGTNAAAATTTCAATAGCTTCTCCACAAAGAATAATGGATTGGGGNCANAGNACATTNCCNAATGGACAAGTNGTNGGTGAAGTTACNAAACCTGANACTATNAANTACAGNACACTTAAACCAGAAATGGATGGATTNTTTTGTGAAAANATTTTTGGGCCNTCTAAAGATTGGGAATGNCATTGTGGNAANTANAAAAGNGTNAGACATNGNGGNATTGTTTGTGANAGATGTGGNGTTGANGTAACTGAAAGTAGAGTNAGAAGACATAGGATGGGNTANATAAAACTNGCTGCNCCAGTNTCNCATGTTTGGTATTTNAAAGGAATNCCTAGTTANGTTGCAATNCTTTTGGAT…
I7N2018_378_meta	I07N	56	7	2018	5	13	8	-8.1086	53.0743	SAMN15782655	-0.635903105	0.688148828	1.202096623	28.778	19650	435.0547437	445.1169404	0.977394263	1	NTGACAAACAGCAACNTAAGAACNGAAAATCACTTTGATTACGTNAAAATTTCAATAGCNTCTCCNCAAAGAATAATGGATTGGGGNCAGAGNACATTNCCNAATGGACAAGTNGTNGGTGAAGTTACNAAACCTGANACTATNAANTACAGNACACTTAAACCAGAAATGGATGGATTNTTTTGTGAAAAGATTTTTGGGCCNTCTAAAGATTGGGAATGNCATTGTGGNAAGTANAAAAGNGTNAGACATNGNGGNATTGTTTGTGANAGATGTGGNGTTGANGTAACTGAAAGTAGAGTNAGAAGACATAGGATGGGNTANATAAAACTNGCTGCNCCAGTTTCNCATGTTTGGTATTTNAAAGGAATNCCTAGTTANGTTGCAATNCTTTTGGAT…
I7N2018_382_meta	I07N	57	7	2018	5	13	12	-8.0046	53.295	SAMN15782656	-0.6440732	0.544678583	1.318064866	28.75	5924	126.8495683	130.4272342	0.972569641	1	NTGACANACAGCAANTTAAGAACNGAAAANCACTTTGATTACGTNAAAATTTCAATAGCNTCTCCNCAAAGAATNATGGATTGGGGNCANAGNACATTNCCNAATGGACAAGTNGTNGGNGAAGTTACNAAACCNGANACNATNAANTACAGNACNCTTAAACCAGAAATGGATGGATTNTTTTGTGAAAAGATTTTTGGNCCNTCNAAAGATTGGGAATGNCATTGTGGNAANTANAAAAGNGTNAGACATNGNGGNATTGTTTGTGANAGATGTGGNGTTGANGTAACTGAAAGTAGAGTNAGAAGACATAGGATGGGNTANATAAAACTNGCTGCNCCAGTNTCNCATGTTTGGTANTTNAAAGGAATNCCTAGTTANGTTGCNATNCTTNTGGAT…
I7N2018_385_meta	I07N	NA	7	2018	5	13	16	-7.7584	53.4626	SAMN15782658	-0.659052354	0.593832931	1.336020067	28.665	5648	131.9641519	138.425937	0.95331955	1	NTGACAAACAGCAACNTAAGAACNGAAAANCACTTNGATTACGTNAAAATNTCAATNGCNTCTCCACANAGAATAATGGATTGGGGNCANAGNACNTTNCCNAATGGACAAGTNGTTGGTGAAGTTACNAAACCNGAAACTATNAANTACAGNACACTTAAACCAGAAATGGATGGNTTNTTTTGTGAAAANATTTTTGGNCCNTCTAAAGATTGGGAATGNCATTGTGGNAANTANAAAAGNGTNAGACATNGNGGNATTGTTTGTGANAGATGTGGNGTTGANGTAACTGAAAGTAGAGTNAGAAGACATAGGATGGGNTANATAAAACTNGCTGCNCCAGTNTCNCATGTTTGGTANTTNAAAGGNATNCCTAGTTANGTTGCAATNCTTNTNGAT…
I7N2018_389_meta	I07N	58	7	2018	5	13	20	-7.5173	53.6292	SAMN15782659	-0.66163834	0.6746437	1.685909252	28.371	12858	250.0142395	261.5675224	0.955830591	1	NTGACNAACAGNAACNTAAGAACNGAAAATCACTTTGATTACGTNAAAATTTCNATAGCNTCTCCACAAAGAATAATGGATTGGGGNCAGAGNACATTNCCNAATGGACAAGTNGTTGGTGAAGTTACNAAACCTGAAACTATNAANTACAGNACACTTAAACCAGAAATGGATGGATTNTTTTGTGAAAAGATTTTTGGNCCNTCTAAAGATTGGGAATGNCATTGTGGNAANTANAAAAGNGTNAGACATNGNGGNATTGTTTGTGANAGATGTGGNGTTGANGTAACTGAAAGTAGAGTNAGAAGACATAGGATGGGNTANATAAAACTNGCTGCNCCAGTTTCNCATGTTTGGTANTTNAAAGGAATNCCTAGTTANGTTGCAATNCTTTTGGAT…
I7N2018_393_meta	I07N	NA	7	2018	5	14	0	-7.0804	53.9308	SAMN15782660	-0.640741676	0.7319333	1.865135774	28.413	7944	177.2093696	192.8915457	0.918699516	1	NTGACAAACAGCAANNTAAGAACNGAAAATCACTTTGATTACGTCAAAATTTCAATNGCNTCTCCNCAAAGAATAATGGATTGGGGNCANAGNACATTNCCNAATGGACAAGTNGTTGGTGAAGTTACNAAACCTGAAACTATNAANTACAGNACACTTAAACCAGAAATGGATGGNTTNTTTTGTGAAAANATTTTTGGNCCNTCTAAAGATTGGGAATGNCATTGTGGNAANTANAAAAGNGTNAGACATNGNGGNATTGTTTGTGANAGATGTGGNGTTGANGTAACTGAAAGTAGAGTNAGAAGACATAGNATGGGNTANATAAAACTNGCTGCNCCAGTTTCNCATGTTTGGTATTTNAAAGGAATNCCTAGTTANGTTGCAATNCTTTTNGAT…
I7N2018_401_meta	I07N	60	7	2018	5	14	8	-6.5524	54.29	SAMN15782663	-0.531604324	0.590565205	0.457016579	28.895	9134	203.9316959	214.3400375	0.95144005	1	NTGACNAACAGCAACNTAAGAACNGAAAATCACTTTGATTACGTNAAAATTTCNATAGCNTCTCCACAAAGAATAATGGATTGGGGNCANAGNACATTNCCNAATGGACAAGTNGTAGGTGAAGTTACNAAACCTGANACTATNAANTACAGNACACTTAAACCAGAAATGGATGGNTTNTTTTGTGAAAAGATTTTTGGNCCNTCNAAAGATTGGGAATGNCATTGTGGNAANTANAAAAGNGTNAGACATNGNGGNATTGTTTGTGANAGATGTGGNGTTGANGTAACTGAAAGTAGAGTNAGAAGACATAGNATGGGNTANATAAAACTNGCTGCNCCAGTTTCNCATGTTTGGTATTTNAAAGGAATNCCTAGTTANGTTGCAATNCTTTTGGAT…
I7N2018_405_meta	I07N	NA	7	2018	5	14	12	-6.2147	54.5251	SAMN15782664	-0.650159013	0.766033636	0.993377026	28.941	8184	185.9930824	192.2772837	0.967316985	1	NTGACNAANAGCAACTTAAGAACNGAAAATCACTTTGATTACGTNAAAATNTCAATAGCNTCTCCNCAAAGAATAATGGATTGGGGNCANAGNACATTNCCNAATGGACAAGTNGTNGGTGAAGTTACNAAACCNGAAACNATNAANTACAGNACNCTTAAACCAGAAATGGATGGNTTNTTTTGTGAAAAGATTTTTGGNCCNTCTAAAGATTGGGAATGNCATTGTGGNAANTANAAAAGNGTNAGACATNGNGGNATTGTTTGTGANAGATGTGGNGTTGANGTAACTGAAAGTAGAGTNAGAAGACATAGGATGGGNTANATAAAACTNGCTGCNCCAGTNTCNCATGTTTGGTATTTNAAAGGAATNCCTAGTTANGTTGCAATNCTTTTGGAT…
I7N2018_408_meta	I07N	NA	7	2018	5	14	16	-6.0822	54.6291	SAMN15782665	-0.656781364	0.564694451	1.035941867	29.047	9476	221.7249909	227.1836663	0.975972413	1	NTGACNAACAGCAACTTAAGAACNGAAAATCACTTTGATTACGTNAAAATTTCNATAGCNTCTCCNCAAAGAATAATGGATTGGGGNCAGAGNACATTNCCNAATGGACAAGTNGTTGGTGAAGTTACNAAACCTGANACTATNAANTACAGNACACTTAAACCAGAAATGGATGGATTNTTTTGTGAAAAGATTTTTGGNCCNTCTAAAGATTGGGAATGNCATTGTGGNAAGTANAAAAGNGTNAGACATNGNGGNATTGTTTGTGANAGATGTGGNGTTGANGTAACTGAAAGTAGAGTNAGAAGACATAGGATGGGNTANATAAAACTNGCTGCGCCAGTNTCNCATGTTTGGTATTTNAAAGGAATNCCTAGTTANGTTGCAATNCTTTTGGAT…
I7N2018_412_meta	I07N	62	7	2018	5	14	20	-5.5879	54.9577	SAMN15782666	-0.624487905	0.541840832	1.032187444	28.98	32500	796.8926772	815.5987313	0.977064636	1	NTGACAAACAGCAACTTAAGAACNGAAAATCACTTTGATTACGTCAAAATTTCAATAGCTTCTCCACAAAGAATAATGGATTGGGGNCANAGNACATTNCCNAATGGACAAGTNGTTGGTGAAGTTACNAAACCTGANACTATNAATTACAGNACACTTAAACCAGAAATGGATGGATTNTTTTGTGAAAAGATTTTTGGNCCNTCTAAAGATTGGGAATGNCATTGTGGNAANTANAAAAGNGTNAGACATNGNGGNATTGTTTGTGANAGATGTGGNGTTGANGTAACTGAAAGTAGAGTNAGAAGACATAGNATGGGNTANATAAAACTNGCTGCGCCAGTTTCNCATGTTTGGTATTTNAAAGGAATNCCTAGTTANGTTGCAATNCTTTTGGAT…
I7N2018_416_meta	I07N	63	7	2018	5	15	0	-5.3475	55.118	SAMN15782668	-0.639122581	0.308190735	0.706865903	28.891	2572	59.51339996	61.17160937	0.9728925	unstable cluster	NTGACAAACAGCAACNTAAGAACTGAAAATCACTTTGATTACGTNAAAATNTCNANNGCNTCNCCNCAAAGAATNATGGATTGGGGNCANAGNACNTTNCCNAATGGNCAAGTNGTNGGTGAAGTTACNAAACCNGANACTATNAANTACAGNACNCTNAANCCAGAAATGGATGGNTTNTTTTGNGAAAANATNTTTGGNCCNTCNAAAGATTGGGAATGNCATTGNGGNAANTANAAAAGNGTNAGACATNGNGGNATTGTTTGNGANAGATGTGGNGTTGANGTNACTGANAGTAGAGTNAGAAGNCATAGNATGGGNTANATAAAACTNGCNGCNCCNGTTTCNCATGTTTGGTANTTNAAAGGAATNCCNAGTTANGTTGCNATNCTTNTNGAT…
I7N2018_420_meta	I07N	64	7	2018	5	15	4	-5.1055	55.284	SAMN15782669	-0.584678369	0.15012574	0.1324614	29.124	16884	329.2915619	336.5691999	0.978376993	1	ATGACAAACAGCAACNTAAGAACNGAAAATCACTTTGATTACGTNAAAATTTCAATAGCNTCTCCNCAAAGAATAATGGATTGGGGNCANAGNACATTNCCNAATGGACAAGTNGTNGGTGAAGTTACNAAACCTGANACTATNAANTACAGNACACTTAAACCAGAAATGGATGGATTNTTTTGTGAAAAGATTTTTGGNCCNTCTAAAGATTGGGAATGNCATTGTGGNAANTANAAAAGNGTNAGACATNGNGGNATTGTTTGTGANAGATGTGGNGTTGANGTAACTGAAAGTAGAGTNAGAAGACATAGGATGGGNTANATAAAACTNGCTGCGCCAGTTTCNCATGTTTGGTATTTNAAAGGAATNCCTAGTTANGTTGCAATNCTTTTNGAT…
I7N2018_427_meta	I07N	66	7	2018	5	20	4	-3.4765	55.8029	SAMN15782673	-0.634838756	-0.117895148	0.575681145	28.232	5556	115.4320909	118.8276525	0.971424483	1	NNNACNAACAGCAANTTANGAACNGAAAANCACTTNGATTACGTNAAAATNTCNATNGCNTCTCCNCAAAGAATAATGGATTGGGGNCANAGNACATTNCCNAATGGACAAGTNGTNGGNGAAGTTACNAAACCTGANACTATNAANTACAGNACACTNAAACCAGAAATGGATGGATTNTTTTGTGAAAAGATTTTTGGGCCNTCTAAAGATTGGGAATGNCATTGNGGNAANTANAAAAGNGTNAGACATNGNGGNATTGTTTGTGANAGATGTGGNGTTGANGTNACTGAAAGTAGAGTNAGAAGACATAGNATGGGNTANATAAAACTNGCTGCGCCAGTTTCNCATGTTTGGTATTTNAAAGGAATNCCNAGTTANGTTGCAATNCTTTTNGAT…
I7N2018_431_meta	I07N	67	7	2018	5	20	8	-3.2372	56.0005	SAMN15782674	-0.646870728	0.288930906	0.950409085	29.09	10884	230.3376428	238.2366849	0.966843721	1	NTGACAAACAGCAACTTAAGAACNGAAAATCACTTTGATTACGTNAAAATTTCNATAGCNTCTCCACAAAGAATAATGGATTGGGGNCAGAGNACATTNCCNAATGGACAAGTNGTNGGTGAAGTTACNAAACCNGANACTATNAANTACAGNACACTTAAACCAGAAATGGATGGNTTNTTTTGTGAAAAGATTTTTGGNCCNTCTAAAGATTGGGAATGNCATTGTGGNAANTANAAAAGNGTNAGACATNGNGGNATTGTTTGTGANAGATGTGGNGTTGANGTAACTGAAAGTAGAGTNAGAAGACATAGNATGGGNTANATAAAACTNGCTGCNCCAGTTTCNCATGTTTGGTATTTNAAAGGAATNCCTAGTTANGTTGCNATNCTTTTGGAT…
I7N2018_435_meta	I07N	68	7	2018	5	20	12	-2.9955	56.1942	SAMN15782676	-0.565646758	-0.18248368	0.342972279	28.985	3936	79.53705677	82.91611879	0.959247224	1	NNNNNNNNNAGCAANTTAAGAACNGAAAANCACTTNGATTACGTNAAAATTTCNATAGCNTCTCCNCANAGAATNATGGATTGGGGNCANAGNACATTNCCNAATGGACAAGTNGTNGGNGAAGTTACNAAACCNGANACTATNAANTACAGNACNCTTAAACCAGAAATGGATGGNTTNTTTTGTGAAAANATTTTTGGNCCNTCNAAAGATTGGGAATGNCATTGNGGNAANTANAAAAGNGTNAGACATNGNGGNATTGTTTGTGANAGNTGNGGNGTTGANGTNACNGAAAGTAGAGTNAGAAGACATAGNATGGGNTANATAAAACTNGCTGCNCCNGTNTCNCATGTTTGGTANTTNAANGGAATNCCNAGTTANGTNGCNATNCTTTTNGAT…
I7N2018_438_meta	I07N	NA	7	2018	5	20	16	-2.8112	56.3517	SAMN15782678	-0.616725567	-0.271976362	0.669935455	29.046	5880	125.1845392	129.0525554	0.970027589	1	NTGACAAANAGCAACTTAAGAACNGAAAATCANTTTGATTACGTNAANATNTCAATNGCNTCNCCNCANAGAATNATGGATTGGGGNCANAGNACATTNCCNAATGGACAAGTNGTNGGNGAAGTTACNAAACCNGANACTATNAANTACAGNACNCTTAAACCAGAAATGGATGGATTNTTTTGTGAAAAGATTTTTGGNCCNTCTAAAGATTGGGAATGNCATTGTGGNAANTANAAAAGNGTNAGACATNGNGGNATNGTTTGTGANAGATGTGGNGTTGANGTAACTGAAAGTAGAGTNAGAAGACATAGGATGGGNTANATAAAACTNGCTGCNCCAGTNTCNCATGTTTGGTATTTNAAAGGAATNCCTAGTTANGTTGCNATNCTTNTNGAT…
I7N2018_442_meta	I07N	69	7	2018	5	20	20	-2.7412	56.4284	SAMN15782679	-0.549189809	-0.210794296	0.261686465	NA	6356	139.6613207	143.3111055	0.974532436	1	NTGACAAACAGCAACTTAAGAACNGAAAANCACTTTGATTACGTNAAAATTTCAATAGCNTCNCCNCAAAGAATNATGGATTGGGGNCANAGNACATTNCCNAATGGACAAGTNGTNGGNGAAGTTACNAAACCNGAAACTATNAANTACAGNACACTTAAACCAGAAATGGATGGATTNTTTTGTGAAAAGATTTTTGGNCCNTCTAAAGATTGGGAATGNCATTGTGGNAANTANAAAAGNGTNAGACATNGNGGNATNGTTTGTGANAGATGTGGNGTTGANGTAACTGAAAGTAGAGTNAGAAGACATAGNATGGGNTANATAAAACTNGCTGCNCCNGTTTCNCATGTTTGGTATTTNAAAGGAATNCCTAGTTANGTTGCNATNCTTNTGGAT…
I7N2018_446_meta	I07N	70	7	2018	5	21	0	-2.2649	56.8159	SAMN15782680	-0.525854569	-0.432205595	0.045740215	29.336	7350	151.1605383	154.1014654	0.980915645	1	NTGACNNACAGCAANNTAAGAACNGAAAANCACTTNGATTACGTNAAAATNTCNATAGCNTCTCCNCAAAGAATAATGGATTGGGGNCANAGNACATTNCCNAATGGACAAGTNGTNGGTGAAGTTACNAAACCNGAAACTATNAANTACAGNACNCTTAAACCAGAAATGGATGGATTNTTTTGTGAAAAGATTTTTGGNCCNTCTAAAGATTGGGAATGNCATTGTGGNAANTANAAAAGNGTNAGACATNGNGGNATTGTTTGTGANAGATGTGGNGTTGANGTAACTGAAAGTAGAGTNAGAAGACATAGGATGGGNTANATAAAACTNGCTGCGCCAGTNTCNCATGTTTGGTATTTNAAAGGAATNCCTAGTTANGTTGCAATNCTTTTGGAT…
I7N2018_450_meta	I07N	NA	7	2018	5	21	4	-2.0798	56.9634	SAMN15782682	-0.515920665	-0.352710594	-0.031486043	29.487	7462	150.76753	153.1570392	0.984398306	1	NTGACNAACAGNAACTTAAGAACNGAAAATCACTTTGATTACGTNAAAATTTCNATAGCNTCTCCNCAAAGAATAATGGATTGGGGNCANAGNACATTNCCNAATGGACAAGTNGTNGGTGAAGTTACNAAACCNGAAACTATNAANTACAGNACNCTTAAACCAGAAATGGATGGATTNTTTTGTGAAAAGATTTTTGGNCCNTCNAAAGATTGGGAATGNCATTGTGGNAAGTANAAAAGNGTNAGACATNGNGGNATTGTTTGTGANAGATGTGGNGTTGANGTAACTGAAAGTAGAGTNAGAAGACATAGNATGGGNTANATAAAACTNGCTGCNCCAGTTTCNCATGTTTGGTATTTNAAAGGAATNCCTAGTTANGTTGCAATNCTTTTNGAT…
I7N2018_454_meta	I07N	71	7	2018	5	21	8	-1.7693	57.2228	SAMN15782683	-0.541456755	-0.380537979	-0.044765206	29.494	13174	277.7151498	282.5709567	0.982815619	1	NTGACAAACAGCAACNTAAGAACNGAAAATCACTTTGATTACGTNAAAATTTCAATAGCNTCTCCACAAAGAATAATGGATTGGGGNCANAGNACATTNCCNAATGGACAAGTNGTNGGTGAAGTTACNAAACCNGANACTATNAANTACAGNACNCTTAAACCAGAAATGGATGGATTNTTTTGTGAAAAGATTTTTGGNCCNTCTAAAGATTGGGAATGNCATTGTGGNAANTANAAAAGNGTNAGACATNGNGGNATTGTTTGTGANAGATGTGGNGTTGANGTAACTGAAAGTAGAGTNAGAAGNCATAGNATGGGNTANATAAAACTNGCTGCNCCAGTNTCNCATGTTTGGTATTTNAAAGGAATNCCTAGTTANGTTGCAATNCTTTTGGAT…
I7N2018_458_meta	I07N	72	7	2018	5	21	12	-1.273	57.2359	SAMN15782684	-0.478552262	-0.465822357	0.043076884	29.522	10252	230.2558435	234.1998897	0.983159487	1	NTGACNAACAGCAANNTAAGAACNGAAAANCACTTTGATTACGTNAAAATTTCNATAGCNTCTCCACAAAGAATAATGGATTGGGGNCANAGNACATTNCCNAATGGACAAGTNGTNGGTGAAGTTACNAAACCNGANACTATNAANTACAGNACNCTTAAACCAGAAATGGATGGATTNTTTTGTGAAAAGATTTTTGGGCCNTCTAAAGATTGGGAATGNCATTGTGGNAANTANAAAAGNGTNAGACATNGNGGNATTGTTTGTGANAGATGTGGNGTTGANGTAACTGAAAGTAGAGTNAGAAGACATAGGATGGGNTANATAAAACTNGCTGCNCCAGTTTCNCATGTTTGGTATTTNAAAGGAATNCCTAGTTANGTTGCAATNCTTTTGGAT…
I7N2018_461_meta	I07N	NA	7	2018	5	21	16	-1.2307	57.2529	SAMN15782685	-0.459338628	-0.399878761	-0.129095528	29.595	11894	261.5778408	266.5141006	0.981478429	1	NTGACAAACAGCAACNTAAGAACNGAAAANCACTTTGATTACGTNAAAATTTCAATAGCNTCTCCACAAAGAATAATGGATTGGGGNCANAGNACATTNCCNAATGGACAAGTNGTNGGTGAAGTTACNAAACCNGANACTATNAANTACAGNACNCTTAAACCAGAAATGGATGGATTNTTTTGTGAAAANATTTTTGGNCCNTCTAAAGATTGGGAATGNCATTGTGGNAANTANAAAAGNGTNAGACATNGNGGNATTGTTTGTGANAGATGTGGNGTTGANGTAACTGAAAGTAGAGTNAGAAGACATAGGATGGGNTANATAAAACTNGCTGCNCCAGTNTCNCATGTTTGGTATTTNAAAGGAATNCCTAGTTANGTTGCAATNCTTTTGGAT…
I7N2018_465_meta	I07N	73	7	2018	5	21	20	-0.8648	57.2445	SAMN15782686	-0.502628455	-0.366363965	-0.111608906	29.567	17020	360.1205684	365.5218817	0.98522301	1	NTGACAAACAGCAACNTAAGAACNGAAAATCACTTTGATTACGTNAAAATTTCAATAGCNTCTCCACAAAGAATAATGGATTGGGGNCANAGNACATTNCCNAATGGACAAGTNGTNGGTGAAGTTACNAAACCNGAAACTATNAANTACAGNACACTTAAACCNGAAATGGATGGATTNTTTTGTGAAAAGATTTTTGGNCCNTCTAAAGATTGGGAATGNCATTGTGGNAANTANAAAAGNGTNAGACATNGNGGNATTGTTTGTGANAGATGTGGNGTTGAAGTAACTGAAAGTAGAGTNAGAAGACATAGGATGGGNTANATAAAACTNGCTGCNCCAGTNTCNCATGTTTGGTATTTNAAAGGAATNCCTAGTTANGTTGCNATNCTTTTNGAT…
I7N2018_469_meta	I07N	NA	7	2018	5	22	0	-0.8192	57.2574	SAMN15782687	-0.529102158	-0.344946932	0.084848989	29.565	17120	416.5912118	421.9879834	0.987211078	1	NTGACAAACAGCAACTTAAGAACNGAAAATCACTTTGATTACGTNAAAATTTCAATAGCNTCTCCACAAAGAATAATGGATTGGGGNCANAGNACATTNCCNAATGGACAAGTNGTNGGTGAAGTTACNAAACCNGANACTATNAANTACAGNACACTTAAACCAGAAATGGATGGNTTNTTTTGTGAAAAGATTTTTGGNCCNTCNAAAGATTGGGAATGNCATTGTGGNAANTANAAAAGNGTNAGACATNGNGGNATTGTTTGTGANAGATGTGGNGTTGANGTAACTGAAAGTAGAGTNAGAAGACATAGGATGGGNTANATAAAACTNGCTGCGCCAGTNTCNCATGTTTGGTATTTNAAAGGAATNCCTAGTTANGTTGCNATNCTTTTGGAT…
I7N2018_473_meta	I07N	74	7	2018	5	22	4	-0.5058	57.2624	SAMN15782689	-0.515810874	-0.180664876	0.102451294	29.939	10702	228.8698242	232.815388	0.983052822	1	NTGACAAACAGCAACTTAAGAACNGAAAATCACTTTGATTACGTCAANATNTCAATAGCNTCTCCNCAAAGAATAATGGATTGGGGNCANAGNACATTNCCNAATGGACAAGTNGTNGGTGAAGTTACNAAACCNGANACTATNAANTACAGNACACTTAAACCAGAAATGGATGGATTNTTTTGTGAAAANATTTTTGGNCCNTCTAAAGATTGGGAATGNCATTGTGGNAANTANAAAAGNGTNAGACATNGNGGNATTGTTTGTGANAGATGTGGNGTTGANGTAACTGAAAGTAGAGTNAGAAGACATAGNATGGGNTANATAAAACTNGCTGCNCCAGTNTCNCATGTTTGGTATTTNAAAGGAATNCCTAGTTANGTTGCAATNCTTTTGGAT…
I7N2018_477_meta	I07N	75	7	2018	5	22	8	-0.2462	57.2739	SAMN15782690	-0.503716953	-0.176115534	0.3202585	29.831	4072	90.20187836	91.69387722	0.983728479	1	NNNNCAAACAGCAACNTAAGAACNGAAAATCACTTTGATTANGTNAAAATNTCNATNGCNTCTCCNCANAGAATAATGGATTGGGGNCANAGNACATTNCCNAATGGNCAAGTNGTNGGTGAAGTTACNAAACCNGANACTATNAANTACAGNACACTTAAACCAGAAATGGATGGNTTNTTTTGTGAAAANATTTTTGGNCCNTCTAAAGATTGGGAATGNCATTGTGGNAANTANAAAAGNGTNAGACATNGNGGNATTGTTTGTGANAGATGTGGNGTTGANGTAACTGAAAGTAGAGTNAGAAGACATAGGATGGGNTANATAAAACTNGCTGCNCCAGTNTCNCATGTTTGGTATTTNAAAGGAATNCCTAGTTANGTNGCAATNCTTTTNGAT…
I7N2018_481_meta	I07N	NA	7	2018	5	22	12	-0.082	57.2695	SAMN15782691	-0.536498255	-0.389698716	0.041951395	29.776	4368	89.6263323	91.63042988	0.978128471	1	NNNACAAACAGCAACTTAAGAACNGAAAANCACTTTGATTACGTCAAAATTTCNATAGCNTCTCCNCAAAGAATNATGGATTGGGGNCANAGNACNTTNCCNAATGGACAAGTNGTNGGTGAAGTTACNAAACCNGANACTATNAANTACAGNACNCTTAAACCAGAAATGGATGGATTNTTTTGTGAAAANATNTTTGGNCCNTCNAAAGATTGGGAATGNCATTGTGGNAANTANAAAAGNGTNAGACATNGNGGNATTGTTTGTGANAGATGTGGNGTTGANGTAACTGAAAGNAGAGTNAGAAGACATAGNATGGGNTANATAAAACTNGCTGCGCCNGTTTCNCATGTTTGGTATTTNAAAGGAATNCCNAGTTANGTTGCNATNCTTTTNGAT…
I7N2018_484_meta	I07N	76	7	2018	5	22	16	-0.0032	57.2692	SAMN15782693	-0.54994974	-0.344640782	0.058093038	29.789	6182	128.4939598	130.6620904	0.983406583	1	NTGANAAACANCAACTTAAGAACNGAAAATCACTTTGATTACGTNAAAATTTCNATAGCTTCTCCNCAAAGAATAATGGATTGGGGNCANAGNACATTNCCNAATGGACAAGTNGTTGGNGAAGTTACNAAACCNGANACTATNAANTACAGNACACTTAAACCAGAAATGGATGGNTTNTTTTGTGAAAANATTTTTGGNCCNTCTAAAGATTGGGAATGNCATTGTGGNAANTANAAAAGNGTNAGACATNGNGGNATTGTTTGTGANAGATGTGGNGTTGANGTAACTGAAAGTAGAGTNAGAAGACATAGGATGGGNTANATAAAACTNGCTGCGCCAGTTTCNCATGTTTGGTATTTNAAAGGAATNCCTAGTTANGTTGCAATNCTTTTGGAT…
I7N2018_488_meta	I07N	77	7	2018	5	22	20	0.2468	57.2803	SAMN15782694	-0.5613725	-0.069147132	0.324928671	29.857	7074	155.713543	158.5067271	0.982378135	1	NTGACAAACAGCAACTTAAGAACNGANAATCACTTTGATTACGTNAAAATTTCNATAGCNTCTCCNCAAAGNATAATGGATTGGGGNCANAGNACATTNCCNAATGGACAAGTNGTNGGTGAAGTTACNAAACCTGANACTATNAANTACAGNACACTTAAACCAGAAATGGATGGATTNTTTTGTGAAAAGATTTTTGGNCCNTCTAAAGATTGGGAATGNCATTGTGGNAAGTANAAAAGNGTNAGACATNGNGGNATTGTTTGTGANAGATGTGGNGTTGANGTAACTGAAAGTAGAGTNAGAAGACATAGGATGGGNTANATAAAACTNGCTGCNCCAGTNTCNCATGTTTGGTATTTNAAAGGAATNCCNAGTTANGTTGCNATNCTTTTNGAT…
I7N2018_492_meta	I07N	77	7	2018	5	23	0	0.2463	57.2715	SAMN15782695	-0.44436418	-0.181018768	0.118365345	29.82	7934	171.6804148	174.9172368	0.981495123	1	NTGACAAACAGCAACNTAAGAACTGAAAATCACTTTGATTACGTNAAAATTTCAATAGCNTCTCCNCAAAGAATAATGGATTGGGGNCANAGNACATTNCCNAATGGACAAGTNGTTGGTGAAGTTACNAAACCNGANACTATNAANTACAGNACACTTAAACCNGAAATGGATGGNTTNTTTTGTGAAAAGATTTTTGGNCCNTCTAAAGATTGGGAATGNCATTGTGGNAANTANAAAAGNGTNAGACATNGNGGNATTGTTTGTGANAGATGTGGNGTTGANGTAACTGAAAGTAGAGTNAGAAGACATAGNATGGGNTANATAAAACTNGCTGCGCCAGTTTCNCATGTTTGGTATTTNAAAGGAATNCCTAGTTANGTTGCAATNCTTTTGGAT…
I7N2018_496_meta	I07N	78	7	2018	5	23	4	0.4957	57.281	SAMN15782697	-0.532871086	0.082358886	0.052520721	29.804	11770	250.8488929	255.4032267	0.982168065	1	NTGACAAACAGCAACNTAAGAACNGAAAANCANTTTGATTACGTNAAAATTTCNATAGCNTCTCCACAAAGAATAATGGATTGGGGNCAGAGNACATTNCCNAATGGACAAGTNGTNGGTGAAGTTACNAAACCTGANACTATNAANTACAGNACACTTAAACCAGAAATGGATGGATTNTTTTGTGAAAAGATTTTTGGNCCNTCTAAAGATTGGGAATGNCATTGTGGNAANTANAAAAGNGTNAGACATNGNGGNATNGTTTGTGANAGATGTGGNGTTGANGTAACTGAAAGTAGAGTNAGAAGACATAGGATGGGNTANATAAAACTNGCTGCNCCAGTTTCNCATGTTTGGTATTTNAAAGGAATNCCNAGTTANGTTGCAATNCTTTTGGAT…
I7N2018_500_meta	I07N	79	7	2018	5	23	8	0.9314	57.2968	SAMN15782698	-0.437265006	-0.037776759	-0.16798094	29.749	14226	291.297322	296.5694816	0.982222852	1	NTGACAAACAGCAACTTAAGAACTGAAAATCACTTTGATTACGTCAAAATTTCAATAGCNTCTCCACAAAGAATAATGGATTGGGGNCANAGNACATTNCCNAATGGACAAGTNGTTGGTGAAGTTACNAAACCTGAAACTATNAANTACAGNACACTTAAACCAGAAATGGATGGNTTNTTTTGTGAAAAGATTTTTGGNCCNTCTAAAGATTGGGAATGNCATTGTGGNAANTANAAAAGNGTNAGACATNGNGGNATTGTTTGTGANAGATGTGGNGTTGANGTAACTGAAAGTAGAGTNAGAAGACATAGGATGGGNTANATAAAACTNGCTGCGCCAGTTTCNCATGTTTGGTATTTNAAAGGAATNCCTAGTTANGTTGCAATNCTTTTGGAT…
I7N2018_504_meta	I07N	NA	7	2018	5	23	12	1.0038	57.2967	SAMN15782699	-0.479102163	-0.037093281	-0.007478431	29.79	5200	103.3927867	105.5461603	0.979597803	1	NTGACNAACAGCAACNTAAGAACNGAAAATCACTTTGANTACGTCAAAATTTCNATAGCTTCTCCACANAGNATAATGGATTGGGGNCANAGNACNTTNCCNAATGGACAAGTNGTNGGTGAAGTTACNAAACCTGANACTATNAANTACAGNACACTTAAACCNGAAATGGATGGATTNTTTTGTGAAAANATTTTTGGNCCNTCTAAAGATTGGGAATGNCATTGTGGNAANTANAAAAGNGTNAGACATNGNGGNATTGTTTGTGANAGATGTGGNGTTGANGTAACTGAAAGTAGAGTNAGAAGNCATAGNATGGGNTANATAAAACTNGCTGCNCCAGTNTCNCATGTTTGGTATTTNAAAGGAATNCCNAGTTANGTNGCAATNCTTNTNGAT…
I7N2018_507_meta	I07N	80	7	2018	5	23	16	1.1995	57.3043	SAMN15782701	-0.536270449	0.025645996	-0.228022371	29.755	6884	159.0739638	161.451927	0.985271385	1	NTGACNAANAGCAANTTAAGAACNGAAAANCACTTTGATTACGTCAAAATTTCNATAGCNTCTCCNCAAAGAATAATGGATTGGGGNCANAGNACATTNCCNAATGGACAAGTNGTNGGTGAAGTTACNAAACCNGAAACTATNAANTACAGNACNCTTAAACCAGAAATGGATGGATTNTTTTGTGAAAAGATTTTTGGNCCNTCNAAAGATTGGGAATGNCATTGTGGNAANTANAAAAGNGTNAGACATNGNGGNATTGTTTGTGANAGATGTGGNGTTGANGTAACTGAAAGTAGAGTNAGAAGACATAGGATGGGNTANATAAAACTNGCTGCGCCAGTTTCNCATGTTTGGTATTTNAAAGGAATNCCNAGTTANGTTGCAATNCTTNTGGAT…
I7N2018_511_meta	I07N	81	7	2018	5	23	20	1.4607	57.3098	SAMN15782702	-0.506015905	-0.01926372	-0.212762985	29.652	5968	128.4945956	130.5784654	0.984041245	1	NTGACAAACAGCAACTTAAGAACNGAAAANCACTTTGATTACGTNAAAATTTCAATAGCNTCTCCNCAAAGAATAATGGATTGGGGNCANAGNACATTNCCNAATGGACAAGTNGTNGGTGAAGTTACNAAACCTGANACTATNAANTACAGNACACTTAAACCAGAAATGGATGGNTTNTTTTGTGAAAAGATTTTTGGNCCNTCTAAAGATTGGGAATGNCATTGTGGNAANTANAAAAGNGTNAGACATNGNGGNATTGTTTGTGANAGATGTGGNGTTGANGTAACTGAAAGTAGAGTNAGAAGACATAGGATGGGNTANATAAAACTNGCTGCNCCAGTTTCNCATGTTTGGTATTTNAAAGGAATNCCTAGTTANGTTGCAATNCTTNTNGAT…
I7N2018_519_meta	I07N	82	7	2018	5	24	4	2.0037	57.3327	SAMN15782705	-0.502670869	0.074955873	-0.022897491	29.484	9550	212.4617242	215.8356825	0.984367931	1	NTGACAAACAGCAACNTAAGAACNGAAAATCACTTTGATTACGTNAAAATTTCAATAGCNTCTCCNCAAAGAATAATGGATTGGGGNCANAGNACATTNCCNAATGGACAAGTNGTTGGTGAAGTTACNAAACCNGAAACTATNAANTACAGNACACTTAAACCAGAAATGGATGGATTNTTTTGTGAAAANATTTTTGGNCCNTCTAAAGATTGGGAATGNCATTGTGGNAANTANAAAAGNGTNAGACATNGNGGNATTGTTTGTGANAGATGTGGNGTTGANGTAACTGAAAGTAGAGTNAGAAGACATAGGATGGGNTANATAAAACTNGCTGCNCCAGTTTCNCATGTTTGGTATTTNAAAGGAATNCCTAGTTANGTTGCAATNCTTTTGGAT…
I7N2018_523_meta	I07N	83	7	2018	5	24	8	2.3984	57.6947	SAMN15782706	-0.433097827	0.231916636	-0.015703411	29.286	12658	284.3330126	291.0319686	0.976982061	1	NTGACAAACAGCAACTTAAGAACNGAAAANCACTTTGATTACGTNAAAATTTCAATAGCNTCTCCACAAAGAATAATGGATTGGGGNCAGAGNACATTNCCNAATGGACAAGTNGTNGGTGAAGTTACNAAACCTGAAACTATNAANTACAGNACACTTAAACCAGAAATGGATGGATTNTTTTGTGAAAAGATTTTTGGNCCNTCTAAAGATTGGGAATGNCATTGTGGNAANTANAAAAGNGTNAGACATNGNGGNATTGTTTGTGANAGATGTGGNGTTGANGTAACTGAAAGTAGAGTNAGAAGACATAGGATGGGNTANATAAAACTNGCTGCNCCAGTTTCNCATGTTTGGTATTTNAAAGGAATNCCTAGTTANGTTGCAATNCTTTTGGAT…
I7N2018_527_meta	I07N	NA	7	2018	5	24	12	2.5621	57.8565	SAMN15782707	-0.421343408	0.281054875	0.066959598	29.376	12596	258.9316158	265.5639553	0.975025453	1	NTGACAAACAGCAACNTAAGAACNGAAAANCANTTTGATTACGTNAAAATTTCAATAGCNTCTCCACAAAGAATAATGGATTGGGGNCAGAGNACATTNCCNAATGGACAAGTNGTTGGTGAAGTTACNAAACCTGAAACTATNAANTACAGNACACTTAAACCAGAAATGGATGGNTTNTTTTGTGAAAAGATTTTTGGNCCNTCTAAAGATTGGGAATGNCATTGNGGNAANTANAAAAGNGTNAGACATNGNGGNATTGTTTGTGANAGATGTGGNGTTGANGTAACTGAAAGTAGAGTNAGAAGACATAGGATGGGNTANATAAAACTNGCTGCGCCAGTTTCNCATGTTTGGTATTTNAAAGGAATNCCTAGTTANGTTGCAATNCTTTTGGAT…
I7N2018_531_meta	I07N	84	7	2018	5	24	16	2.7984	58.063	SAMN15782709	-0.436559108	0.163513019	0.005373005	29.332	15538	364.7890994	372.6521343	0.978899799	1	ATGACAAACAGCAACTTAAGAACTGAAAATCACTTTGATTACGTNAAAATTTCAATAGCNTCTCCACAAAGAATAATGGATTGGGGNCANAGNACATTNCCNAATGGACAAGTNGTTGGTGAAGTTACNAAACCTGAAACTATNAANTACAGNACACTTAAACCAGAAATGGATGGATTNTTTTGTGAAAAGATTTTTGGGCCNTCTAAAGATTGGGAATGNCATTGTGGNAANTANAAAAGNGTNAGACATNGNGGNATTGTTTGTGANAGATGTGGNGTTGANGTAACTGAAAGTAGAGTNAGAAGACATAGGATGGGNTANATAAAACTNGCTGCNCCAGTNTCNCATGTTTGGTATTTNAAAGGAATNCCTAGTTANGTTGCAATNCTTTTGGAT…
I7N2018_535_meta	I07N	NA	7	2018	5	24	20	3.1844	58.418	SAMN15782710	-0.453446009	0.028851766	0.150608155	29.228	16438	356.7696943	362.992569	0.982856744	1	NTGACAAACAGCAACNTAAGAACNGAAAATCACTTTGATTACGTNAAAATTTCNATAGCNTCTCCACAAAGAATAATGGATTGGGGNCAGAGNACATTNCCNAATGGACAAGTNGTNGGTGAAGTTACNAAACCNGANACTATNAANTACAGNACACTTAAACCAGAAATGGATGGNTTNTTTTGTGAAAANATTTTTGGNCCNTCTAAAGATTGGGAATGNCATTGTGGNAANTANAAAAGNGTNAGACATNGNGGNATTGTTTGTGANAGATGTGGNGTTGANGTAACTGAAAGTAGAGTNAGAAGACATAGGATGGGNTANATAAAACTNGCTGCNCCAGTTTCNCATGTTTGGTATTTNAAAGGAATNCCTAGTTANGTTGCAATNCTTNTGGAT…
I7N2018_539_meta	I07N	85	7	2018	5	25	0	3.1944	58.4289	SAMN15782711	-0.525069463	0.073918237	0.125900805	29.17	11378	262.7928509	268.1976981	0.979847526	1	NTGACAAACAGCAACNTAAGAACNGAAAATCACTTTGATTACGTNAAAATTTCAATAGCNTCTCCACAAAGAATAATGGATTGGGGNCANAGNACATTNCCNAATGGACAAGTNGTNGGNGAAGTTACNAAACCTGAAACTATNAANTACAGNACNCTTAAACCAGAAATGGATGGATTNTTTTGTGAAAANATTTTTGGNCCNTCTAAAGATTGGGAATGNCATTGTGGNAANTANAAAAGNGTNAGACATNGNGGNATTGTTTGTGANAGATGTGGNGTTGANGTAACTGAAAGTAGAGTNAGAAGACATAGGATGGGNTANATAAAACTNGCTGCNCCAGTNTCNCATGTTTGGTATTTNAAAGGAATNCCTAGTTANGTTGCAATNCTTTTNGAT…
I7N2018_543_meta	I07N	86	7	2018	5	25	4	3.5943	58.7916	SAMN15782712	-0.438134611	0.036386188	-0.228740355	29.25	8548	172.0246859	174.5487464	0.985539509	1	NTGACNAACAGCAACNTAAGAACTGAAAATCACTTTGATTACGTNAAAATTTCNATAGCNTCTCCNCAAAGAATAATGGATTGGGGNCANAGNACATTNCCNAATGGACAAGTNGTNGGTGAAGTTACNAAACCTGANACTATNAANTACAGNACNCTTAAACCAGAAATGGATGGATTNTTTTGTGAAAAGATTTTTGGNCCNTCNAAAGATTGGGAATGNCATTGTGGNAAGTANAAAAGNGTNAGACATNGNGGNATTGTTTGTGANAGATGTGGNGTTGANGTAACTGAAAGTAGAGTNAGAAGACATAGGATGGGNTANATAAAACTNGCTGCGCCAGTNTCNCATGTTTGGTATTTNAAAGGAATNCCTAGTTANGTTGCAATNCTTTTNGAT…
I7N2018_547_meta	I07N	NA	7	2018	5	25	8	3.6588	58.7882	SAMN15782713	-0.402150086	-0.062182802	-0.246163242	29.255	10234	220.4590005	223.6690025	0.985648427	1	NTGACAAACAGCAACNTAAGAACNGAAAATCACTTTGATTACGTNAAAATTTCNATAGCNTCTCCNCAAAGAATAATGGATTGGGGNCAGAGNACATTNCCNAATGGACAAGTNGTTGGNGAAGTTACNAAACCNGAAACTATNAATTACAGNACACTTAAACCAGAAATGGATGGATTNTTTTGTGAAAAGATTTTTGGNCCNTCTAAAGATTGGGAATGNCATTGTGGNAANTANAAAAGNGTNAGACATNGNGGNATTGTTTGTGANAGATGTGGNGTTGANGTAACTGAAAGTAGAGTNAGAAGACATAGNATGGGNTANATAAAACTNGCTGCNCCAGTTTCNCATGTTTGGTATTTNAAAGGAATNCCTAGTTANGTTGCAATNCTTTTGGAT…
I7N2018_551_meta	I07N	87	7	2018	5	25	12	3.9972	59.1579	SAMN15782714	-0.398112829	0.204654556	-0.129738888	29.534	11072	256.8905955	262.4508637	0.97881406	1	NTGACAAACAGCAACTTAAGAACNGAAAATCACTTTGATTACGTNAAAATTTCAATAGCTTCTCCACANAGAATAATGGATTGGGGNCAGAGNACATTNCCNAATGGACAAGTNGTTGGNGAAGTTACNAAACCNGANACTATNAANTACAGNACNCTTAAACCAGAAATGGATGGNTTNTTTTGTGAAAAGATTTTTGGNCCNTCTAAAGATTGGGAATGNCATTGTGGNAAGTANAAAAGNGTNAGACATNGNGGNATTGTTTGTGANAGATGTGGNGTTGAAGTAACTGAAAGTAGAGTNAGAAGACATAGGATGGGNTANATAAAACTNGCTGCGCCAGTTTCNCATGTTTGGTATTTNAAAGGAATNCCTAGTTANGTTGCAATNCTTTTGGAT…
I7N2018_555_meta	I07N	NA	7	2018	5	25	16	4.3504	59.4872	SAMN15782715	-0.508281093	0.205768321	0.053012202	29.445	15364	342.8938694	349.5648948	0.980916203	1	NTGACAAACAGCAACTTAAGAACTGAAAATCACTTTGATTACGTNAAAATTTCNATAGCNTCTCCACAAAGAATAATGGATTGGGGNCANAGNACATTNCCNAATGGACAAGTNGTTGGTGAAGTTACNAAACCNGANACTATNAANTACAGNACACTTAAACCNGAAATGGATGGNTTNTTTTGTGAAAAGATTTTTGGNCCNTCTAAAGATTGGGAATGNCATTGTGGNAANTANAAAAGNGTNAGACATNGNGGNATTGTTTGTGANAGATGTGGNGTTGANGTAACTGAAAGTAGAGTNAGAAGACATAGGATGGGNTANATAAAACTNGCTGCNCCAGTTTCNCATGTTTGGTATTTNAAAGGAATNCCTAGTTANGTTGCAATNCTTTTNGAT…
I7N2018_559_meta	I07N	88	7	2018	5	25	20	4.3887	59.5244	SAMN15782717	-0.499829935	-0.006928479	0.086635741	29.231	14006	290.5176076	294.9550134	0.984955652	1	NTGACAAACAGCAACTTAAGAACNGAAAATCACTTTGATTACGTCAAAATTTCAATAGCNTCTCCNCAAAGAATAATGGATTGGGGNCAGAGNACATTNCCNAATGGACAAGTNGTTGGTGAAGTTACNAAACCNGANACTATNAANTACAGNACACTTAAACCAGAAATGGATGGATTNTTTTGTGAAAAGATTTTTGGNCCNTCTAAAGATTGGGAATGNCATTGTGGNAANTANAAAAGNGTNAGACATNGNGGNATTGTTTGTGANAGATGTGGNGTTGANGTAACTGAAAGTAGAGTNAGAAGACATAGNATGGGNTANATAAAACTNGCTGCNCCAGTTTCNCATGTTTGGTATTTNAAAGGAATNCCTAGTTANGTTGCNATNCTTTTNGAT…
I7N2018_563_meta	I07N	89	7	2018	5	26	0	4.7965	59.8918	SAMN15782718	-0.491386661	0.112882267	0.029465549	29.272	15186	316.7826697	320.9920531	0.986886331	1	NTGACAAACAGCAACTTAAGAACNGAAAATCACTTTGATTACGTCAAAATTTCAATAGCNTCTCCACAAAGAATAATGGATTGGGGNCANAGNACATTNCCNAATGGACAAGTNGTNGGTGAAGTTACNAAACCTGAAACTATNAANTACAGNACACTTAAACCAGAAATGGATGGNTTNTTTTGTGAAAAGATTTTTGGNCCNTCTAAAGATTGGGAATGNCATTGTGGNAAGTANAAAAGNGTNAGACATNGNGGNATTGTTTGTGANAGATGTGGNGTTGANGTAACTGAAAGTAGAGTNAGAAGACATAGNATGGGNTANATAAAACTNGCTGCNCCAGTTTCNCATGTTTGGTATTTNAAAGGAATNCCTAGTTANGTTGCAATNCTTTTGGAT…
I7N2018_567_meta	I07N	NA	7	2018	5	26	4	5.0555	60.1297	SAMN15782719	-0.503171319	0.128866701	0.095938913	29.325	11240	237.6337017	240.8883437	0.986489002	1	NTGACNAACAGCAANNTAAGAACNGAAAATCACTTTGATTACGTNAAAATTTCNATAGCNTCTCCNCAAAGAATAATGGATTGGGGNCANAGNACATTNCCNAATGGACAAGTNGTNGGNGAAGTTACNAAACCTGAAACTATNAANTACAGNACACTTAAACCAGAAATGGATGGATTNTTTTGTGAAAAGATTTTTGGNCCNTCTAAAGATTGGGAATGNCATTGTGGNAANTANAAAAGNGTNAGACATNGNGGNATTGTTTGTGANAGATGTGGNGTTGANGTAACTGAAAGTAGAGTNAGAAGACATAGNATGGGNTANATAAAACTNGCTGCNCCAGTNTCNCATGTTTGGTATTTNAAAGGAATNCCTAGTTANGTTGCAATNCTTTTGGAT…
I7N2018_571_meta	I07N	NA	7	2018	5	26	8	5.2018	60.2623	SAMN15782721	-0.459211022	0.282517952	0.092363917	29.308	7768	183.433045	186.6906769	0.982550645	1	NTGACNAACAGCAACNTAAGAACNGAAAATCACTTTGANTACGTNAAAATTTCAATAGCNTCTCCNCAAAGAATAATGGATTGGGGNCANAGNACATTNCCNAATGGACAAGTNGTNGGTGAAGTTACNAAACCTGAAACTATNAANTACAGNACNCTTAAACCAGAAATGGATGGATTNTTTTGTGAAAAGATTTTTGGNCCNTCTAAAGATTGGGAATGNCATTGTGGNAANTANAAAAGNGTNAGACATNGNGGNATTGTTTGTGANAGATGTGGNGTTGANGTAACTGAAAGTAGAGTNAGAAGACATAGGATGGGNTANATAAAACTNGCTGCNCCAGTTTCNCATGTTTGGTATTTNAAAGGAATNCCTAGTTANGTTGCAATNCTTNTNGAT…
I7N2018_575_meta	I07N	91	7	2018	5	26	12	5.5952	60.6264	SAMN15782722	-0.434274502	0.229132137	0.237364112	29.63	7424	171.7896437	174.7813741	0.982883014	1	NTGACAAACAGCAACTTANGAACNGAAAATCACTTTGATTACGTNAAAATTTCNATAGCNTCTCCACAAAGAATAATGGATTGGGGNCAGAGNACATTNCCNAATGGACAAGTNGTNGGTGAAGTTACNAAACCNGANACTATNAANTACAGNACACTTAAACCAGAAATGGATGGNTTNTTTTGTGAAAANATTTTTGGNCCNTCTAAAGATTGGGAATGNCATTGTGGNAANTANAAAAGNGTNAGACATNGNGGNATTGTTTGTGANAGATGTGGNGTTGANGTAACTGAAAGTAGAGTNAGAAGACATAGNATGGGNTANATAAAACTNGCTGCNCCAGTNTCNCATGTTTGGTATTTNAAAGGAATNCCTAGTTANGTTGCAATNCTTNTNGAT…
I7N2018_579_meta	I07N	NA	7	2018	5	26	16	5.9556	60.9559	SAMN15782723	-0.41933513	0.177120558	0.025424984	29.787	5058	116.1138834	118.9217139	0.976389253	1	NTGACNAACAGCAACTTAAGAACNGAAAATCACTTTGATTACGTNAAAATNTCNATAGCNTCTCCACANAGAATAATGGATTGGGGNCANAGNACATTNCCNAATGGACAAGTNGTNGGNGAAGTTACNAAACCNGANACTATNAANTACAGNACACTTAAACCAGAAATGGATGGNTTNTTTTGTGAAAANATTTTTGGNCCNTCTAAAGATTGGGAATGNCATTGTGGNAANTANAANAGNGTNAGACATNGNGGNATTGTTTGTGANAGATGTGGNGTTGANGTAACTGAAAGTAGAGTNAGAAGACATAGNATGGGNTANATAAAACTNGCTGCNCCAGTNTCNCATGTTTGGTATTTNAAAGGAATNCCTAGTTANGTNGCNATNCTTNTNGAT…
I7N2018_583_meta	I07N	92	7	2018	5	26	20	5.9936	60.9906	SAMN15782725	-0.500137095	-0.015632755	-0.047963055	29.718	4200	86.78091705	88.36308997	0.98209464	1	NTGACAAANANCAANNTAAGNACNGAAAANCANTTTGATTACGTNAANATNTCNATAGCNTCTCCNCAAAGAATAATGGATTGGGGNCANAGNACATTNCCNAATGGACAAGTNGTNGGNGAAGTTACNAAACCTGAAACTATNAANTACAGNACNCTTAAACCAGAAATGGATGGNTTNTTTTGTGAAAAGATTTTTGGNCCNTCNAAAGATTGGGAATGNCATTGNGGNAANTANAAAAGNGTNAGNCATNGNGGNATTGTTTGTGANAGATGTGGNGTTGANGTAACNGAAAGTAGAGTNAGAAGNCATAGNATGGGNTANATAAAACTNGCTGCNCCNGTTTCNCATGTTTGGTATTTNAAAGGAATNCCTAGTTANGTNGCNATNCTTNTNGAT…
I7N2018_587_meta	I07N	93	7	2018	5	27	0	6.402	61.3622	SAMN15782726	-0.434560972	0.139789595	-0.153351571	29.75	23870	489.4010068	496.8668165	0.984974224	1	NTGACAAACAGCAACTTAAGAACNGAAAATCACTTTGATTACGTNAAAATTTCAATAGCNTCTCCACAAAGAATAATGGATTGGGGNCANAGNACATTNCCNAATGGACAAGTNGTNGGTGAAGTTACNAAACCTGANACTATNAANTACAGNACACTTAAACCAGAAATGGATGGNTTNTTTTGTGAAAAGATTTTTGGNCCNTCTAAAGATTGGGAATGNCATTGTGGNAANTANAAAAGNGTNAGACATNGNGGNATTGTTTGTGANAGATGTGGNGTTGANGTAACTGAAAGTAGAGTNAGAAGACATAGGATGGGNTANATAAAACTNGCTGCGCCAGTTTCNCATGTTTGGTATTTNAAAGGAATNCCTAGTTANGTTGCAATNCTTTTNGAT…
I7N2018_591_meta	I07N	NA	7	2018	5	27	4	6.5259	61.4786	SAMN15782727	-0.414753501	0.096910922	-0.08424741	29.833	27582	576.7691391	585.048649	0.985848168	1	ATGACAAACAGCAACTTAAGAACNGAAAATCACTTTGATTACGTCAAAATTTCAATAGCNTCTCCACAAAGAATAATGGATTGGGGNCANAGNACATTNCCNAATGGACAAGTNGTTGGTGAAGTTACNAAACCTGAAACTATNAANTACAGNACACTTAAACCAGAAATGGATGGNTTNTTTTGTGAAAAGATTTTTGGNCCNTCTAAAGATTGGGAATGNCATTGTGGNAANTANAAAAGNGTNAGACATNGNGGNATTGTTTGTGANAGATGTGGNGTTGANGTAACTGAAAGTAGAGTNAGAAGACATAGGATGGGNTANATAAAACTNGCTGCNCCAGTTTCNCATGTTTGGTATTTNAAAGGAATNCCTAGTTANGTTGCAATNCTTTTGGAT…
I7N2018_595_meta	I07N	94	7	2018	5	27	8	6.7902	61.7254	SAMN15782729	-0.435380683	0.255712221	-0.056730561	29.878	14488	301.6039694	310.1249806	0.972523944	1	NTGACAAACAGCAACTTAAGAACNGAAAATCACTTTGATTACGTCAAAATTTCAATAGCTTCTCCACAAAGAATAATGGATTGGGGNCAGAGNACATTNCCNAATGGACAAGTNGTTGGTGAAGTTACNAAACCTGAAACTATNAATTACAGNACACTTAAACCAGAAATGGATGGNTTNTTTTGTGAAAAGATTTTTGGNCCNTCNAAAGATTGGGAATGNCATTGTGGNAANTANAAAAGNGTNAGACATNGNGGNATTGTTTGTGANAGATGTGGNGTTGANGTAACTGAAAGTAGAGTNAGAAGACATAGNATGGGNTANATAAAACTNGCTGCNCCAGTTTCNCATGTTTGGTATTTNAAAGGAATNCCTAGTTANGTTGCAATNCTTTTGGAT…
I7N2018_599_meta	I07N	NA	7	2018	5	27	12	7.1237	62.0267	SAMN15782730	-0.438491394	0.115875676	-0.247366977	30.068	7432	157.8566756	161.1826281	0.979365317	1	NTGACAAACAGCAACNTAAGAACNGAAAATCACTTTGATTACGTNAAAATTTCNATAGCNTCTCCNCAAAGAATAATGGATTGGGGNCAGAGNACATTNCCNAATGGACAAGTNGTNGGTGAAGTTACNAAACCNGANACTATNAANTACAGNACACTTAAACCAGAAATGGATGGNTTNTTTTGTGAAAAGATTTTTGGNCCNTCTAAAGATTGGGAATGNCATTGTGGNAAGTANAAAAGNGTNAGACATNGNGGNATTGTTTGTGANAGATGTGGNGTTGANGTAACTGAAAGTAGAGTNAGAAGACATAGGATGGGNTANATAAAACTNGCTGCGCCAGTTTCNCATGTTTGGTATTTNAAAGGAATNCCTAGTTANGTTGCAATNCTTTTNGAT…
I7N2018_603_meta	I07N	NA	7	2018	5	27	16	7.2096	62.1054	SAMN15782731	-0.397685395	0.216967671	-0.320935715	30.224	6482	142.7259154	145.890686	0.978307247	1	NTGACNAANAGCAACTTAAGAACNGAAAATCACTTTGATTACGTNAANATTTCAATAGCNTCTCCNCAAAGAATAATGGATTGGGGNCANAGNACATTNCCNAATGGACAAGTNGTNGGTGAAGTTACNAAACCNGANACTATNAANTACAGNACNCTTAAACCNGAAATGGATGGNTTNTTTTGTGAAAAGATTTTTGGNCCNTCTAAAGATTGGGAATGNCATTGTGGNAANTANAAAAGNGTNAGACATNGNGGNATTGTTTGTGANAGATGTGGNGTTGANGTAACTGAAAGTAGAGTNAGAAGACATAGGATGGGNTANATAAAACTNGCTGCGCCAGTTTCNCATGTTTGGTATTTNAAAGGAATNCCNAGTTANGTTGCAATNCTTTTGGAT…
I7N2018_611_meta	I07N	NA	7	2018	5	28	0	7.795	62.645	SAMN15782734	-0.374827857	0.245793063	-0.045345663	30.099	4876	105.287315	107.9919508	0.974955209	1	NTGACAAANAGCAACTTAAGAACNGAAAANCACTTTGATTACGTNAAAATTTCAATAGCNTCTCCNCAAAGAATNATGGATTGGGGNCANAGNACATTNCCNAATGGACAAGTNGTNGGTGAAGTTACNAAACCNGANACTATNAANTACAGNACNCTTAAACCAGAAATGGATGGNTTNTTTTGTGAAAANATTTTTGGNCCNTCNAAAGATTGGGAATGNCATTGTGGNAANTANAAAAGNGTNAGACATNGNGGNATTGTTTGTGANAGATGTGGNGTTGANGTAACTGAAAGTAGAGTNAGAAGNCATAGNATGGGNTANATAAAACTNGCTGCNCCAGTNTCNCATGTTTGGTATTTNAAAGGAATNCCTAGTTANGTTGCNATNCTTTTNGAT…
I7N2018_615_meta	I07N	97	7	2018	5	28	4	7.9896	62.8255	SAMN15782735	-0.323462625	0.051119931	-0.389943554	30.083	8304	169.1029885	172.0049996	0.983128333	1	NTGACNAACAGCAACNTAAGAACNGAAAANCACTTTGATTACGTNAANATTTCNATNGCNTCTCCACANAGAATAATGGATTGGGGNCANAGNACATTNCCNAATGGACAAGTNGTTGGTGAAGTTACNAAACCNGAAACTATNAANTACAGNACNCTTAAACCAGAAATGGATGGNTTNTTTTGTGAAAAGATTTTTGGGCCNTCTAAAGATTGGGAATGNCATTGTGGNAANTANAAAAGNGTNAGACATNGNGGNATTGTTTGTGANAGATGTGGNGTTGANGTAACTGAAAGTAGAGTNAGAAGACATAGGATGGGNTANATAAAACTNGCTGCNCCAGTTTCNCATGTTTGGTATTTNAAAGGAATNCCNAGTTANGTTGCNATNCTTTTGGAT…
I7N2018_619_meta	I07N	98	7	2018	5	28	8	8.395	63.1933	SAMN15782736	-0.275115504	0.07552957	-0.297495634	30.144	16154	362.1288735	368.2484472	0.983381943	1	NTGACAAACAGCAACTTAAGAACNGAAAATCACTTTGATTACGTNAAAATTTCNATAGCNTCTCCACAAAGAATAATGGATTGGGGNCAGAGNACATTNCCNAATGGACAAGTNGTNGGTGAAGTTACNAAACCTGAAACTATNAANTACAGNACACTTAAACCAGAAATGGATGGNTTNTTTTGTGAAAAGATTTTTGGNCCNTCTAAAGATTGGGAATGNCATTGTGGNAAGTANAAAAGNGTNAGACATNGNGGNATTGTTTGTGANAGATGTGGNGTTGANGTAACTGAAAGTAGAGTNAGAAGACATAGGATGGGNTANATAAAACTNGCTGCGCCAGTTTCNCATGTTTGGTATTTNAAAGGAATNCCTAGTTANGTTGCAATNCTTNTGGAT…
I7N2018_623_meta	I07N	NA	7	2018	5	28	12	8.5453	63.3326	SAMN15782738	-0.321700296	0.021750614	-0.32351456	30.216	10712	234.5658847	237.8013722	0.98639416	1	NTGACNAACAGCAACTTAAGAACNGAAAATCACTTTGATTACGTNAAAATTTCAATAGCNTCTCCNCAAAGAATAATGGATTGGGGNCANAGNACATTNCCNAATGGACAAGTNGTNGGTGAAGTTACNAAACCTGANACTATNAANTACAGNACNCTTAAACCAGAAATGGATGGNTTNTTTTGTGAAAAGATTTTTGGNCCNTCTAAAGATTGGGAATGNCATTGTGGNAANTANAAAAGNGTNAGACATNGNGGNATTGTTTGTGANAGATGTGGNGTTGANGTAACTGAAAGTAGAGTNAGAAGACATAGGATGGGNTANATAAAACTNGCTGCGCCAGTNTCNCATGTTTGGTATTTNAAAGGAATNCCNAGTTANGTTGCNATNCTTTTGGAT…
I7N2018_627_meta	I07N	99	7	2018	5	28	16	8.7947	63.5637	SAMN15782739	-0.362879837	0.133475098	-0.229216627	30.311	4464	92.47449128	94.00456259	0.983723436	1	NTGACAAACAGCAACTTAAGAACTGAAAATCACTTTGATTACGTNAAAATTTCNATAGCTTCTCCNCAAAGAATAATGGATTGGGGNCANAGNACNTTNCCNAATGGACAAGTNGTNGGNGAAGTTACNAAACCNGANACTATNAANTACAGNACNCTTAAACCAGAAATGGATGGNTTNTTTTGNGAAAAGATTTTTGGNCCNTCTAAAGATTGGGAATGNCATTGTGGNAANTANAAAAGNGTNAGACATNGNGGNATTGTTTGTGANAGATGTGGNGTTGANGTAACTGAAAGTAGAGTNAGAAGNCATAGGATGGGNTANATAAAACTNGCTGCNCCAGTNTCNCATGTTTGGTATTTNAAAGGNATNCCNAGTTANGTNGCNATNCTTTTNGAT…
I7N2018_631_meta	I07N	NA	7	2018	5	28	20	9.1341	63.8733	SAMN15782740	-0.524017077	0.05833767	-0.228544959	30.498	17904	386.1745182	393.0905849	0.982405921	1	NTGACAAACAGCAACTTAAGAACNGAAAATCACTTTGATTACGTNAAAATTTCAATAGCTTCTCCACAAAGAATAATGGATTGGGGNCANAGNACATTNCCNAATGGACAAGTNGTNGGTGAAGTTACNAAACCNGANACTATNAANTACAGNACNCTTAAACCAGAAATGGATGGNTTNTTTTGTGAAAAGATTTTTGGNCCNTCTAAAGATTGGGAATGNCATTGTGGNAANTANAAAAGNGTNAGACATNGNGGNATTGTTTGTGANAGATGTGGNGTTGANGTAACTGAAAGTAGAGTNAGAAGACATAGGATGGGNTANATAAAACTNGCTGCGCCAGTTTCNCATGTTTGGTATTTNAAAGGAATNCCTAGTTANGTTGCAATNCTTTTGGAT…
I7N2018_635_meta	I07N	100	7	2018	5	29	0	9.1954	63.9315	SAMN15782742	-0.445246779	-0.054603357	-0.190165972	30.455	19810	419.0403189	425.0880731	0.985772938	1	NTGACNAACAGCAACNTAAGAACNGAAAATCACTTTGATTACGTNAAAATTTCAATAGCNTCTCCACAAAGAATAATGGATTGGGGNCANAGNACATTNCCNAATGGACAAGTNGTTGGTGAAGTTACNAAACCNGANACTATNAANTACAGNACACTTAAACCAGAAATGGATGGATTNTTTTGTGAAAAGATTTTTGGNCCNTCTAAAGATTGGGAATGNCATTGTGGNAANTANAAAAGNGTNAGACATNGNGGNATTGTTTGTGANAGATGTGGNGTTGANGTAACTGAAAGTAGAGTNAGAAGACATAGGATGGGNTANATAAAACTNGCTGCNCCAGTTTCNCATGTTTGGTATTTNAAAGGAATNCCTAGTTANGTTGCNATNCTTTTGGAT…
I7N2018_639_meta	I07N	101	7	2018	5	29	4	9.5969	64.2962	SAMN15782743	-0.527061721	0.045909013	-0.130192751	30.391	5914	125.2854585	127.5315173	0.982388206	1	NTGACNAACAGCAANNTAAGAACTGAAAATCACTTTGANTACGTNAAAATNTCNATNGCNTCNCCNCAAAGAATNATGGATTGGGGNCANAGNACATTNCCNAATGGACAAGTNGTNGGTGAAGTTACNAAACCNGAAACTATNAANTACAGNACACTTAAACCNGAAATGGATGGNTTNTTTTGTGAAAAGATTTTTGGNCCNTCTAAAGATTGGGAATGNCATTGTGGNAANTANAAAAGNGTNAGACATNGNGGNATTGTTTGTGANAGATGTGGNGTTGANGTAACTGAAAGTAGAGTNAGAAGACATAGGATGGGNTANATAAAACTNGCTGCNCCAGTNTCNCATGTTTGGTATTTNAAAGGAATNCCNAGTTANGTTGCAATNCTTNTGGAT…
I7N2018_643_meta	I07N	NA	7	2018	5	29	8	9.6741	64.3698	SAMN15782744	-0.362138655	0.2185168	0.054599899	30.301	6170	141.7074982	144.7366975	0.979070966	1	NTGACAAACAGCAACTTAAGAACNGAAAATCACTTTGATTACGTNAAAATTTCNATAGCNTCTCCNCAAAGAATAATGGATTGGGGNCANAGNACATTNCCNAATGGACAAGTNGTNGGNGAAGTTACNAAACCTGAAACTATNAANTACAGNACACTTAAACCAGAAATGGATGGATTNTTTTGTGAAAANATTTTTGGNCCNTCTAAAGATTGGGAATGNCATTGTGGNAANTANAAAAGNGTNAGACATNGNGGNATTGTTTGTGANAGATGTGGNGTTGANGTAACTGAAAGTAGAGTNAGAAGACATAGGATGGGNTANATAAAACTNGCTGCNCCAGTTTCNCATGTTTGGTATTTNAAAGGAATNCCTAGTTANGTTGCAATNCTTTTNGAT…
I7N2018_647_meta	I07N	102	7	2018	5	29	12	9.9845	64.666	SAMN15782746	-0.32783245	0.019376903	-0.300830655	30.193	3692	79.35259186	81.2406371	0.976759842	1	NNGACAAACANCAACTTAAGAACNGAAAANCACTTTGATTACGTNAAAATNTCNATAGCNTCTCCNCANAGAATAATGGATTGGGGNCAGAGNACNTTNCCNAATGGACAAGTNGTNGGNGAAGTTACNAAACCNGANACNATNAANTACAGNACACTTAAACCNGAAATGGATGGATTNTTTTGNGAAAANATTTTTGGNCCNTCNAAAGATTGGGAATGNCATTGNGGNAANTANAAAAGNGTNAGACATNGNGGNATTGTTTGTGANAGATGNGGNGTTGANGTAACTGAAAGTAGAGTNAGAAGNCATAGGATGGGNTANATAAAACTNGCTGCGCCAGTNTCNCATGTTTGGTANTTNAANGGAATNCCTAGTTANGTNGCNATNCTTNTNGAT…
I7N2018_651_meta	I07N	NA	7	2018	5	29	16	10.3669	64.6673	SAMN15782747	-0.533704177	-0.176551301	-0.022011903	29.866	4504	110.7454695	113.1516749	0.97873469	1	NTGACAAANAGCAACNTAAGAACNGAAAATCANTTTGATTACGTNAAAATTTCAATAGCNTCNCCNCANAGAATNATGGANTGGGGNCANAGNACATTNCCNAATGGACAAGTNGTNGGNGAAGTTACNAAACCNGANACTATNAANTACAGNACNCTTAAACCAGAAATGGATGGNTTNTTTTGTGAAAANATTTTTGGNCCNTCTAAAGATTGGGAATGNCATTGTGGNAANTANAAAAGNGTNAGACATNGNGGNATNGTTTGTGANAGATGTGGNGTTGANGTAACTGAAAGTAGAGTNAGAAGACATAGNATGGGNTANATAAAACTNGCTGCNCCAGTNTCNCATGTTTGGTATTTNAAAGGAATNCCNAGTTANGTTGCNATNCTTTTNGAT…
I7N2018_655_meta	I07N	103	7	2018	5	29	20	10.5378	64.6657	SAMN15782748	-0.543374446	-0.178888301	-0.097672379	29.756	14008	286.9302967	293.2639494	0.978402894	1	NTGACNAACAGCAACNTAAGAACNGAAAANCACTTTGATTACGTNAAAATTTCAATAGCNTCTCCNCAAAGAATAATGGATTGGGGNCANAGNACATTNCCNAATGGACAAGTNGTNGGTGAAGTTACNAAACCNGANACTATNAANTACAGNACNCTTAAACCAGAAATGGATGGNTTNTTTTGTGAAAAGATTTTTGGNCCNTCTAAAGATTGGGAATGNCATTGTGGNAANTANAAAAGNGTNAGACATNGNGGNATTGTTTGTGANAGATGTGGNGTTGANGTAACTGAAAGTAGAGTNAGAAGACATAGGATGGGNTANATAAAACTNGCTGCGCCAGTNTCNCATGTTTGGTATTTNAAAGGAATNCCTAGTTANGTTGCNATNCTTTTNGAT…
I7N2018_659_meta	I07N	104	7	2018	5	30	0	11.0729	64.6655	SAMN15782749	-0.617584182	-0.13437364	0.039826954	29.897	13550	279.5696673	285.7522021	0.978363999	1	NTGACAAACAGCAACNTAAGAACNGAAAATCACTTTGATTACGTNAAAATTTCNATAGCNTCTCCACAAAGAATAATGGATTGGGGNCAGAGNACATTNCCNAATGGACAAGTNGTTGGNGAAGTTACNAAACCNGANACTATNAANTACAGNACACTTAAACCNGAAATGGATGGNTTNTTTTGTGAAAAGATTTTTGGNCCNTCTAAAGATTGGGAATGNCATTGTGGNAANTANAAAAGNGTNAGACATNGNGGNATTGTTTGTGANAGATGTGGNGTTGANGTAACTGAAAGTAGAGTNAGAAGACATAGGATGGGNTANATAAAACTNGCTGCNCCAGTTTCNCATGTTTGGTATTTNAAAGGAATNCCTAGTTANGTTGCAATNCTTTTNGAT…
I7N2018_663_meta	I07N	NA	7	2018	5	30	4	11.131	64.6614	SAMN15782751	-0.576035197	-0.296397289	0.159586599	29.897	12632	268.042803	272.2444456	0.984566654	1	NTGACAAACAGCAACNTAAGAACNGAAAANCACTTTGATTACGTNAAAATNTCAATAGCNTCTCCNCAAAGAATAATGGATTGGGGNCAGAGNACATTNCCNAATGGACAAGTNGTNGGTGAAGTTACNAAACCNGANACTATNAANTACAGNACACTTAAACCAGAAATGGATGGNTTNTTTTGTGAAAAGATTTTTGGNCCNTCTAAAGATTGGGAATGNCATTGTGGNAANTANAAAAGNGTNAGACATNGNGGNATTGTTTGTGANAGATGTGGNGTTGANGTAACTGAAAGTAGAGTNAGAAGACATAGNATGGGNTANATAAAACTNGCTGCNCCAGTNTCNCATGTTTGGTATTTNAAAGGAATNCCTAGTTANGTTGCAATNCTTTTNGAT…
I7N2018_667_meta	I07N	105	7	2018	5	30	8	11.6191	64.6672	SAMN15782752	-0.626922477	0.022835544	-0.025783147	29.839	3648	81.7342288	84.03215154	0.972654244	1	NNGACNAANAGCAACNTAAGAACNGAAAANCACTTTGANTANGTCAAAATTTCAATAGCNTCNCCNCANAGAATAATGGATTGGGGNCANAGNACNNTNCCNAANGGACAAGTNGTNGGNGAAGTTACNAAACCNGANACNATNAANTACAGNACNCTNAAACCNGANATGGATGGNTTNTTTTGNGAAAANATTTTTGGNCCNTCNAAAGATTGGGAATGNCATTGNGGNAANTANAAAAGNGTNAGACANNGNGGNATTGTTTGTGANAGATGTGGNGTTGANGTAACTGAAAGTAGAGTNAGAAGACATAGNATGGGNTANATAAAACTNGCNGCNCCAGTTTCNCATGTTTGGTATTTNAAAGGAATNCCNAGTTANGTTGCNATNCTTNTNGAT…
I7N2018_671_meta	I07N	NA	7	2018	5	30	12	12.0486	64.6685	SAMN15782753	-0.401894037	-0.052784321	-0.20176572	30.005	7706	167.7850021	171.3588621	0.979144002	1	NTGACAAANAGCAACNTAAGAACNGAAAANCANTTTGATTACGTNAAAATTTCAATAGCTTCNCCACAAAGAATAATGGATTGGGGNCANAGNACATTNCCNAATGGACAAGTNGTTGGTGAAGTTACNAAACCNGANACTATNAANTACAGNACACTTAAACCAGAAATGGATGGATTNTTTTGTGAAAAGATTTTTGGNCCNTCTAAAGATTGGGAATGNCATTGTGGNAANTANAAAAGNGTNAGACATNGNGGNATTGTTTGTGANAGATGTGGNGTTGANGTAACTGAAAGTAGAGTNAGAAGACATAGNATGGGNTANATAAAACTNGCTGCNCCAGTTTCNCATGTTTGGTATTTNAAAGGAATNCCNAGTTANGTTGCAATNCTTTTGGAT…
I7N2018_675_meta	I07N	106	7	2018	5	30	16	12.1593	64.6693	SAMN15782755	-0.393561595	-0.111763483	-0.329814497	30.154	6544	154.2516752	157.0994142	0.981873013	1	NTGACNAACAGCAACNTAAGAACNGAAAATCACTTTGATTACGTNAAAATTTCNATAGCNTCTCCNCANAGAATAATGGATTGGGGNCANAGNACNTTNCCNAATGGACAAGTNGTNGGTGAAGTTACNAAACCNGANACTATNAANTACAGGACACTTAAACCAGAAATGGATGGNTTNTTTTGTGAAAAGATTTTTGGNCCNTCNAAAGATTGGGAATGNCATTGTGGNAANTANAAAAGNGTNAGACATNGNGGNATTGTTTGTGANAGATGTGGNGTTGANGTAACTGAAAGTAGAGTNAGAAGACATAGGATGGGNTANATAAAACTNGCTGCNCCAGTTTCNCATGTTTGGTATTTNAAAGGAATNCCTAGTTANGTTGCAATNCTTTTNGAT…
I7N2018_679_meta	I07N	107	7	2018	5	30	20	12.7035	64.6674	SAMN15782756	-0.502051203	0.073065507	-0.189699913	30.081	8252	194.8719984	198.7377157	0.980548648	1	NTGACAAACAGCAACTTAAGAACTGAAAANCACTTTGATTACGTNAAAATNTCAATNGCNTCTCCNCAAAGAATAATGGATTGGGGNCANAGNACNTTNCCNAATGGACAAGTNGTNGGTGAAGTTACNAAACCNGAAACTATNAANTACAGNACACTTAAACCAGAAATGGATGGNTTNTTTTGTGAAAAGATTTTTGGNCCNTCNAAAGATTGGGAATGNCATTGTGGNAANTANAAAAGNGTNAGACATNGNGGNATTGTTTGTGANAGATGTGGNGTTGANGTAACTGAAAGTAGAGTNAGAAGACATAGNATGGGNTANATAAAACTNGCTGCNCCAGTNTCNCATGTTTGGTATTTNAAAGGAATNCCTAGTTANGTTGCAATNCTTNTNGAT…
I7N2018_683_meta	I07N	NA	7	2018	5	31	0	12.8521	64.6665	SAMN15782757	-0.552747542	-0.005835631	-0.088698188	30.138	9410	223.6823361	228.3353985	0.979621809	1	NTGACNAANAGCAACNTAAGAACNGAAAANCACTTTGATTACGTNAAAATTTCNATAGCNTCTCCACAAAGAATAATGGATTGGGGNCANAGNACATTNCCNAATGGACAAGTNGTNGGTGAAGTTACNAAACCNGANACTATNAANTACAGNACACTTAAACCAGAAATGGATGGATTNTTTTGTGAAAAGATTTTTGGNCCNTCTAAAGATTGGGAATGNCATTGNGGNAANTANAAAAGNGTNAGACATNGNGGNATNGTTTGTGANAGATGTGGNGTTGANGTAACTGAAAGTAGAGTNAGAAGACATAGGATGGGNTANATAAAACTNGCTGCGCCAGTNTCNCATGTTTGGTATTTNAAAGGAATNCCTAGTTANGTTGCAATNCTTTTNGAT…
I7N2018_687_meta	I07N	108	7	2018	5	31	4	13.2422	64.6679	SAMN15782759	-0.598001369	-0.020284124	-0.008143029	30.125	7846	190.7447773	194.0947737	0.982740409	1	NTGACAAANAGCAACTTAAGAACNGAAAANCACTTTGATTACGTNAAAATNTCNATNGCNTCTCCNCANAGAATAATGGATTGGGGNCANAGNACATTNCCNAATGGACAAGTNGTTGGTGAAGTTACNAAACCNGAAACTATNAATTACAGNACACTTAAACCAGAAATGGATGGATTNTTTTGTGAAAAGATTTTTGGNCCNTCTAAAGATTGGGAATGNCATTGTGGNAANTANAAAAGNGTNAGACATNGNGGNATTGTTTGTGANAGATGTGGNGTTGANGTAACTGAAAGTAGAGTNAGAAGACATAGGATGGGNTANATAAAACTNGCTGCNCCAGTNTCNCATGTTTGGTATTTNAAAGGAATNCCTAGTTANGTTGCAATNCTTNTNGAT…
I7N2018_691_meta	I07N	NA	7	2018	5	31	8	13.7834	64.6671	SAMN15782760	-0.476873441	-0.15024657	-0.163915921	30.443	10648	358.4834601	364.6976619	0.982960676	1	NTGACAAACAGNAACNTAAGAACNGAAAATCACTTTGANTACGTNAAAATTTCNATAGCNTCTCCNCAAAGAATAATGGATTGGGGNCANAGNACATTNCCNAATGGACAAGTNGTNGGTGAAGTTACNAAACCTGANACTATNAANTACAGNACACTTAAACCAGAAATGGATGGNTTNTTTTGTGAAAAGATTTTTGGNCCNTCTAAAGATTGGGAATGNCATTGTGGNAANTANAAAAGNGTNAGACATNGNGGNATTGTTTGTGANAGATGTGGNGTTGANGTAACTGAAAGTAGAGTNAGAAGACATAGNATGGGNTANATAAAACTNGCTGCNCCAGTTTCNCATGTTTGGTATTTNAAAGGAATNCCTAGTTANGTTGCAATNCTTTTNGAT…
I7N2018_695_meta	I07N	109	7	2018	5	31	12	13.7872	64.6658	SAMN15782761	-0.514657047	-0.183888604	-0.21027186	30.512	7300	155.9306836	158.3727996	0.984579953	1	NTGACAAANAGCAACTTAAGAACNGAAAATCACTTTGATTACGTNAAAATTTCAATAGCNTCTCCNCAAAGAATAATGGATTGGGGNCANAGNACATTNCCNAATGGACAAGTNGTTGGTGAAGTTACNAAACCNGAAACTATNAANTACAGNACACTTAAACCAGAAATGGATGGATTNTTTTGTGAAAAGATTTTTGGNCCNTCTAAAGATTGGGAATGNCATTGTGGNAANTANAAAAGNGTNAGACATNGNGGNATTGTTTGTGANAGATGTGGNGTTGANGTAACTGAAAGTAGAGTNAGAAGACATAGGATGGGNTANATAAAACTNGCTGCNCCAGTTTCNCATGTTTGGTATTTNAAAGGAATNCCTAGTTANGTTGCNATNCTTTTGGAT…
I7N2018_699_meta	I07N	110	7	2018	5	31	16	14.3253	64.6682	SAMN15782762	-0.589466676	-0.4207282	-0.291320839	30.296	4014	87.08474276	89.34764909	0.974673018	1	NNGACAAANAGCAACNTAAGAACNGAAAANCANTTTGANTACGTCAAAATTTCNATNGCNTCNCCNCANAGAATNATGGATTGGGGNCANAGNACATTNCCNAATGGACAAGTNGTNGGNGAAGTTACNAAACCNGANACTATNAANTACAGNACNCTTAAACCNGAAATGGATGGNTTNTTTTGNGAAAANATTTTTGGNCCNTCNAAAGATTGGGAATGNCATTGTGGNAANTANAAAAGNGTNAGACATNGNGGNATTGTTTGTGANAGATGTGGNGTTGANGTNACTGAAAGTAGAGTNAGAAGNCANAGNATGGGNTANATAAAACTNGCTGCNCCAGTNTCNCATGTTTGGTATTTNAAAGGAATNCCNAGTTANGTNGCNATNCTNTTNGAT…
I7N2018_703_meta	I07N	NA	7	2018	5	31	20	14.4836	64.6675	SAMN15782764	-0.635667648	-0.377356074	0.011784057	30.119	6380	133.2658069	136.0298972	0.979680274	1	NNGACNAANANCAACNTAAGAACNGAAAANCACTTTGATTACGTNAAAATTTCAATAGCNTCTCCNCAAAGAATAATGGATTGGGGNCANAGNACANTNCCNAATGGACAAGTNGTNGGTGAAGTTACNAAACCTGAAACTATNAANTACAGNACACTTAAACCAGAAATGGATGGNTTNTTTTGTGAAAANATTTTTGGNCCNTCTAAAGATTGGGAATGNCATTGTGGNAANTANAAAAGNGTNAGACATNGNGGNATTGTTTGTGANAGATGTGGNGTTGANGTAACTGAAAGTAGAGTNAGAAGACATAGGATGGGNTANATAAAACTNGCTGCGCCAGTNTCNCATGTTTGGTATTTNAAAGGAATNCCTAGTTANGTTGCNATNCTTNTNGAT…
I7N2018_707_meta	I07N	111	7	2018	6	1	0	14.8662	64.6666	SAMN15782765	-0.634329925	-0.419841166	0.090453931	30.194	7600	167.9767288	171.9955354	0.976634239	1	NTGACAAACAGCAACNTAAGAACNGAAAATCACTTTGATTACGTNAAAATTTCNATNGCNTCTCCNCAAAGAATAATGGATTGGGGNCANAGNACATTNCCNAATGGACAAGTNGTNGGTGAAGTTACNAAACCNGANACTATNAATTACAGNACACTTAAACCNGAAATGGATGGNTTNTTTTGTGAAAAGATTTTTGGNCCNTCTAAAGATTGGGAATGNCATTGTGGNAANTANAAAAGNGTNAGACATNGNGGNATTGTTTGTGANAGATGTGGNGTTGANGTAACTGAAAGTAGAGTNAGAAGACATAGNATGGGNTANATAAAACTNGCTGCNCCAGTNTCNCATGTTTGGTATTTNAAAGGAATNCCNAGTTANGTTGCAATNCTTTTNGAT…
I7N2018_710_meta	I07N	NA	7	2018	6	1	4	15.0137	64.9206	SAMN15782766	-0.500673809	-0.301942758	-0.180617513	30.48	9656	190.5015774	193.7842267	0.983060286	1	NTGACNAACAGCAACTTAAGAACNGAAAATCACTTTGATTACGTCAANATNTCNATAGCNTCNCCNCAAAGAATAATGGATTGGGGNCAGAGNACATTNCCNAATGGACAAGTNGTTGGTGAAGTTACNAAACCNGANACTATNAANTACAGNACACTTAAACCAGAAATGGATGGNTTNTTTTGTGAAAAGATTTTTGGNCCNTCNAAAGATTGGGAATGNCATTGTGGNAANTANAAAAGNGTNAGACATNGNGGNATTGTTTGTGANAGATGTGGNGTTGANGTAACTGAAAGTAGAGTNAGAAGACATAGNATGGGNTANATAAAACTNGCTGCNCCAGTNTCNCATGTTTGGTATTTNAAAGGAATNCCTAGTTANGTTGCAATNCTTTTNGAT…
I7N2018_714_meta	I07N	112	7	2018	6	1	8	15.1407	65.1394	SAMN15782768	-0.498583987	-0.003368502	-0.215657879	30.426	8726	185.6151683	189.2999753	0.980534562	1	NTGACNAACAGCAANTTAAGAACNGAAAATCACTTTGATTACGTNAAAATNTCAATAGCNTCTCCNCAAAGAATAATGGATTGGGGNCANAGNACNTTNCCNAATGGACAAGTNGTTGGTGAAGTTACNAAACCNGANACTATNAANTACAGNACACTTAAACCAGAAATGGATGGATTNTTTTGTGAAAAGATTTTTGGNCCNTCTAAAGATTGGGAATGNCATTGTGGNAANTANAAAAGNGTNAGACATNGNGGNATTGTTTGTGANAGATGTGGNGTTGANGTAACTGAAAGTAGAGTNAGAAGACATAGGATGGGNTANATAAAACTNGCTGCNCCAGTTTCNCATGTTTGGTATTTNAAAGGAATNCCTAGTTANGTTGCNATNCTTTTGGAT…
I7N2018_718_meta	I07N	113	7	2018	6	1	12	15.4183	65.622	SAMN15782769	-0.464204068	-0.252293954	-0.434195327	30.475	9052	187.3578092	190.9827937	0.981019314	1	NTGACNAACAGCAACNTAAGAACNGAAAANCACTTTGATTACGTNAAAATTTCAATAGCNTCTCCNCAAAGAATNATGGATTGGGGNCANAGNACATTNCCNAATGGACAAGTNGTNGGTGAAGTTACNAAACCNGANACTATNAANTACAGNACNCTTAAACCAGAAATGGATGGNTTNTTTTGTGAAAAGATTTTTGGNCCNTCTAAAGATTGGGAATGNCATTGTGGNAANTANAAAAGNGTNAGACATNGNGGNATTGTTTGTGANAGATGTGGNGTTGAAGTAACTGAAAGTAGAGTNAGAAGACATAGGATGGGNTANATAAAACTNGCTGCGCCAGTNTCNCATGTTTGGTATTTNAAAGGAATNCCTAGTTANGTTGCAATNCTTTTGGAT…
I7N2018_722_meta	I07N	NA	7	2018	6	1	16	15.4738	65.7165	SAMN15782770	-0.52784127	-0.181969926	-0.336972986	30.424	11808	269.1701711	274.6421894	0.980075828	1	NTGACNAACAGCAACTTAAGAACNGAAAATCACTTTGATTACGTNAAAATTTCAATAGCNTCTCCACAAAGAATAATGGATTGGGGNCAGAGNACATTNCCNAATGGACAAGTNGTTGGTGAAGTTACNAAACCTGAAACTATNAANTACAGNACACTTAAACCAGAAATGGATGGNTTNTTTTGTGAAAAGATTTTTGGNCCNTCTAAAGATTGGGAATGNCATTGTGGNAANTANAAAAGNGTNAGACATNGNGGNATTGTTTGTGANAGATGTGGNGTTGAAGTAACTGAAAGTAGAGTNAGAAGACATAGGATGGGNTANATAAAACTNGCTGCNCCAGTTTCNCATGTTTGGTATTTNAAAGGAATNCCNAGTTANGTTGCNATNCTTTTGGAT…
I7N2018_726_meta	I07N	114	7	2018	6	1	20	15.689	66.089	SAMN15782772	-0.41396008	-0.096998417	-0.582448269	30.469	8128	174.2076403	178.2035209	0.977576871	1	NTGACAAACAGCAACTTAAGAACTGAAAANCACTTTGATTACGTNAAAATTTCAATAGCNTCTCCNCANAGAATAATGGATTGGGGNCANAGNACATTNCCNAATGGACAAGTNGTTGGTGAAGTTACNAAACCTGAAACTATNAATTACAGNACACTTAAACCAGAAATGGATGGATTNTTTTGTGAAAAGATTTTTGGNCCNTCTAAAGATTGGGAATGNCATTGTGGNAANTANAAAAGNGTNAGACATNGNGGNATTGTTTGTGANAGATGTGGNGTTGANGTAACTGAAAGTAGAGTNAGAAGACATAGNATGGGNTANATAAAACTNGCTGCNCCAGTTTCNCATGTTTGGTATTTNAAAGGAATNCCTAGTTANGTTGCNATNCTTTTGGAT…
I7N2018_730_meta	I07N	NA	7	2018	6	2	0	15.874	66.4118	SAMN15782773	-0.457800331	-0.147406083	-0.544493876	30.649	12068	259.4186813	264.0926266	0.982301871	1	NTGACAAACAGCAACNTAAGAACNGAAAATCACTTTGATTACGTNAAAATTTCNATAGCNTCNCCACAAAGAATAATGGATTGGGGNCAGAGNACATTNCCNAATGGACAAGTNGTTGGTGAAGTTACNAAACCTGANACTATNAANTACAGNACACTTAAACCAGAAATGGATGGNTTNTTTTGTGAAAAGATTTTTGGNCCNTCTAAAGATTGGGAATGNCATTGTGGNAANTANAAAAGNGTNAGACATNGNGGNATTGTTTGTGANAGATGTGGNGTTGANGTAACTGAAAGTAGAGTNAGAAGACATAGGATGGGNTANATAAAACTNGCTGCGCCAGTTTCNCATGTTTGGTATTTNAAAGGAATNCCTAGTTANGTTGCNATNCTTTTGGAT…
I7N2018_734_meta	I07N	115	7	2018	6	2	4	15.9665	66.569	SAMN15782774	-0.468236045	-0.240977119	-0.291285326	30.662	5542	120.6363977	122.6054329	0.983940066	1	NTGACAAACAGNAANNTAAGAACNGAAAANCANTTTGATTACGTNAAAATTTCAATAGCTTCNCCNCAAAGAATAATGGATTGGGGNCANAGNACATTNCCNAATGGACAAGTNGTTGGTGAAGTTACNAAACCNGANACTATNAANTACAGNACACTTAAACCAGAAATGGATGGATTNTTTTGTGAAAAGATTTTTGGNCCNTCTAAAGATTGGGAATGNCATTGTGGNAANTANAAAAGNGTNAGACATNGNGGNATTGTTTGTGANAGATGTGGNGTTGANGTAACTGAAAGTAGAGTNAGAAGACATAGNATGGGNTANATAAAACTNGCTGCNCCAGTNTCNCATGTTTGGTATTTNAAAGGAATNCCTAGTTANGTTGCAATNCTTTTNGAT…
I7N2018_738_meta	I07N	116	7	2018	6	2	8	16.2354	67.04	SAMN15782776	-0.513448782	-0.298556825	-0.2876143	30.553	13570	294.1736645	298.4245367	0.985755621	1	NTGACAAACAGCAACTTAAGAACNGAAAATCACTTTGATTACGTNAAAATTTCAATAGCNTCTCCACAAAGAATAATGGATTGGGGNCANAGNACATTNCCNAATGGACAAGTNGTTGGTGAAGTTACNAAACCNGANACTATNAANTACAGNACACTTAAACCNGAAATGGATGGNTTNTTTTGTGAAAAGATTTTTGGNCCNTCTAAAGATTGGGAATGNCATTGTGGNAANTANAAAAGNGTNAGACATNGNGGNATTGTTTGTGANAGATGTGGNGTTGANGTAACTGAAAGTAGAGTNAGAAGACATAGGATGGGNTANATAAAACTNGCTGCGCCAGTTTCNCATGTTTGGTATTTNAAAGGAATNCCTAGTTANGTTGCNATNCTTTTGGAT…
I7N2018_742_meta	I07N	NA	7	2018	6	2	12	16.4111	67.3423	SAMN15782777	-0.532354484	-0.105787559	-0.35286761	30.459	6668	124.1425019	127.5156897	0.97354688	1	NTGACAAANAGCAACTTAAGAACNGAAAANCACTTTGATTACGTNAANATNTCNATNGCNTCTCCNCAAAGAATAATGGATTGGGGNCAGAGNACATTNCCNAATGGACAAGTNGTTGGTGAAGTTACNAAACCNGANACTATNAANTACAGNACACTTAAACCAGAAATGGATGGNTTNTTTTGTGAAAAGATTTTTGGNCCNTCTAAAGATTGGGAATGNCATTGTGGNAANTANAAAAGNGTNAGACATNGNGGNATTGTTTGTGANAGATGTGGNGTTGANGTAACTGAAAGTAGAGTNAGAAGACATAGGATGGGNTANATAAAACTNGCTGCNCCAGTTTCNCATGTTTGGTATTTNAAAGGAATNCCNAGTTANGTNGCNATNCTTTTNGAT…
I7N2018_746_meta	I07N	117	7	2018	6	2	16	16.5096	67.5151	SAMN15782778	-0.509980899	-0.088360732	-0.353854452	30.547	3670	81.57158349	83.29683694	0.979287888	1	NTGACAAANANCAACTTAAGAACNGAAAANCACTTTGATTACGTCAAAATTTCAATAGCNTCTCCNCANAGAATAATGGATTGGGGNCANAGNACATTNCCNAANGGACAAGTNGTNGGTGAAGTTACNAAACCNGANACTATNAANTACAGNACACTTAAACCNGAAATGGATGGNNTNTTTTGTGAAAAGATTTTTGGNCCNTCTAAAGATTGGGAATGNCATTGTGGNAANTANAAAAGNGTNAGACATNGNGGNATTGTTTGTGANAGATGTGGNGTTGANGTAACTGAAAGTAGAGTNAGAAGNCATAGNATGGGNTANATAAAACTNGCTGCNCCAGTTTCNCATGTTTGGTATTTNAAAGGAATNCCNAGTTANGTTGCNATNCTTNTNGAT…
I7N2018_754_meta	I07N	NA	7	2018	6	3	0	16.7882	68.0029	SAMN15782780	-0.523970144	-0.453413236	-0.132528895	30.5	6002	120.875742	123.6393036	0.977648195	1	NTGACAAACANCAACTTAAGAACNGAAAATCACTTTGANTACGTCAANATNTCNATAGCNTCTCCNCAAAGAATAATGGATTGGGGNCANAGNACATTNCCNAATGGACAAGTNGTTGGTGAAGTTACNAAACCTGANACTATNAANTACAGNACNCTTAAACCAGAAATGGATGGNTTNTTTTGTGAAAAGATTTTTGGNCCNTCTAAAGATTGGGAATGNCATTGTGGNAANTANAAAAGNGTNAGACATNGNGGNATTGTTTGTGANAGATGNGGNGTTGANGTAACTGAAAGTAGAGTNAGAAGACATAGNATGGGNTANATAAAACTNGCTGCNCCAGTNTCNCATGTTTGGTANTTNAAAGGNATNCCNAGTTANGTTGCNATNCTTNTNGAT…
I7N2018_758_meta	I07N	119	7	2018	6	3	4	17.063	68.4712	SAMN15782781	-0.382509106	-0.47513785	-0.342252287	30.569	9518	215.7296149	219.1152099	0.984548791	1	NTGACAAANAGCAACNTAAGAACNGAAAATCACTTTGATTACGTNAAAATTTCNATAGCNTCTCCNCAAAGAATAATGGATTGGGGNCANAGNACATTNCCNAATGGACAAGTNGTNGGTGAAGTTACNAAACCTGANACTATNAANTACAGNACACTTAAACCAGAAATGGATGGNTTNTTTTGTGAAAAGATTTTTGGNCCNTCNAAAGATTGGGAATGNCATTGTGGNAANTANAAAAGNGTNAGACATNGNGGNATTGTTTGTGANAGATGTGGNGTTGANGTAACTGAAAGTAGAGTNAGAAGACATAGNATGGGNTANATAAAACTNGCTGCNCCAGTTTCNCATGTTTGGTATTTNAAAGGAATNCCTAGTTANGTTGCNATNCTTTTNGAT…
I7N2018_762_meta	I07N	NA	7	2018	6	3	8	17.1918	68.7013	SAMN15782782	-0.392563008	-0.572408722	-0.581410227	30.605	3144	83.66062181	84.84591843	0.98603001	1	NNNNNNNNCAGCAACTTAAGNACNGAAAATCACTTTGANTACGTNAAAATTTCNATAGCNTCNCCNCANAGAATNATGGANTGGGGNCANAGNACATTNCCNAATGGACAAGTNGTNGGNGAAGTTACNAAACCNGANACTATNAANTACAGNACNCTTAAACCNGAAATGGATGGNTTNTTTTGTGAAAAGATTTTTGGNCCNTCNAAAGATTGGGAATGNCATTGTGGNAANTANAAAAGNGTNAGNCANNGNGGNATTGTTTGTGANAGNTGTGGNGTTGANGTAACTGAAAGTAGAGTNAGAAGACANAGNATGGGNTANATAAAACTNGCTGCNCCAGTTTCNCATGTTTGGTATTTNAAAGGAATNCCNAGTTANGTNGCNATNCTTNTGGAT…
I7N2018_770_meta	I07N	NA	7	2018	6	3	16	17.5483	69.4253	SAMN15782784	-0.216597919	-0.682030966	-0.44475308	30.87	3284	81.01601909	82.39814672	0.983226229	unstable cluster	NNNNNNAANAGCAACNTAAGAACNGAAAANCACTTTGATTACGTNAAAATTTCNATNGCNTCNCCNCAAAGAATNATGGATTGGGGNCANAGNACATTNCCNAATGGACAAGTNGTNGGTGAAGTNACNAAACCNGANACTATNAANTACAGNACNCTTAAACCNGANATGGATGGNTTNTTTTGTGAAAANATTTTTGGNCCNTCNAAAGATTGGGAATGNCANTGNGGNAANTANAAAAGNGTNAGACATNGNGGNATNGTTTGNGANAGNTGTGGNGTTGANGTNACTGAAAGTAGAGTNAGAAGACATAGGATGGGNTANATAAAACTNGCNGCNCCAGTTTCNCATGTTTGGTATNTNAAAGGAATNCCNAGNTANGTTGCNATNCTNNTNGAT…
I7N2018_774_meta	I07N	121	7	2018	6	3	20	17.5735	69.4822	SAMN15782785	-0.185673451	-0.677917811	-0.554554399	31.274	7404	140.7689596	143.1672132	0.983248584	1	NTGACAAANAGCAACTTAAGAACNGAAAATCACTTTGATTACGTNAAAATTTCNATAGCNTCTCCACANAGAATAATGGATTGGGGNCANAGNACATTNCCNAATGGACAAGTNGTNGGTGAAGTTACNAAACCTGAAACTATNAANTACAGNACACTTAAACCAGAAATGGATGGNTTNTTTTGTGAAAAGATTTTTGGGCCNTCNAAAGATTGGGAATGNCATTGTGGNAANTANAAAAGNGTNAGACATNGNGGNATTGTTTGTGANAGATGTGGNGTTGANGTAACTGAAAGTAGAGTNAGAAGACATAGGATGGGNTANATAAAACTNGCTGCNCCAGTNTCNCATGTTTGGTATTTNAAAGGAATNCCNAGTTANGTTGCNATNCTTTTGGAT…
I7N2018_778_meta	I07N	122	7	2018	6	4	0	17.7202	68.9828	SAMN15782787	0.154765291	-0.614575049	-0.513722146	30.972	4382	93.51002185	95.04439384	0.98385626	1	NTGACAAACAGNAACNTAAGAACNGAAAANCACTTTGATTACGTNAAAATNTCNATAGCNTCNCCNCANAGAATAATGGATTGGGGNCANAGNACATTNCCNAATGGACAAGTNGTNGGNGAAGTTACNAAACCTGANACTATNAANTACAGNACACTNAAACCNGAAATGGATGGNTTNTTTTGNGAAAAGATTTTTGGNCCNTCNAAAGATTGGGAATGNCATTGTGGNAANTANAAAAGNGTNAGACATNGNGGNATTGTTTGTGANAGATGTGGNGTTGANGTNACTGAAAGTAGAGTNAGAAGNCATAGNATGGGNTANATAAAACTNGCTGCNCCAGTNTCNCATGTTTGGTATTTNAAAGGAATNCCTAGTTANGTTGCAATNCTTNTNGAT…
I7N2018_782_meta	I07N	NA	7	2018	6	4	4	17.7915	68.7337	SAMN15782788	-0.028812946	-0.758484673	-0.544246741	30.772	5642	112.5232268	114.7966293	0.980196261	1	NTGACAAACAGCAACNTAAGAACNGAAAANCACTTTGANTACGTNAANATTTCNATNGCNTCTCCNCAAAGAATAATGGATTGGGGNCANAGNACNTTNCCNAATGGACAAGTNGTNGGTGAAGTTACNAAACCNGAAACTATNAANTACAGNACACTTAAACCNGAAATGGATGGNTTNTTTTGTGAAAANATTTTTGGNCCNTCTAAAGATTGGGAATGNCATTGTGGNAANTANAAAAGNGTNAGACATNGNGGNATTGTTTGTGANAGATGTGGNGTTGANGTAACTGAAAGTAGAGTNAGAAGACATAGNATGGGNTANATAAAACTNGCTGCNCCAGTTTCNCATGTTTGGTATTTNAAAGGAATNCCTAGTTANGTTGCNATNCTTTTNGAT…
I7N2018_786_meta	I07N	123	7	2018	6	4	8	17.8666	68.4813	SAMN15782789	-0.278596831	-0.504858349	-0.449771561	30.596	6510	137.5241302	140.0695378	0.981827543	1	NTGACNAACAGCAACNTAAGAACNGAAAANCACTTTGATTACGTNAAAATTTCAATAGCNTCTCCNCANAGAATAATGGATTGGGGNCANAGNACNTTNCCNAATGGACAAGTNGTTGGTGAAGTNACNAAACCNGANACTATNAANTACAGNACACTTAAACCNGAAATGGATGGNTTNTTTTGTGAAAAGATTTTTGGNCCNTCNAAAGATTGGGAATGNCATTGTGGNAANTANAAAAGNGTNAGACATNGNGGNATTGTTTGTGANAGATGTGGNGTTGANGTAACTGAAAGTAGAGTNAGAAGACATAGNATGGGNTANATAAAACTNGCTGCNCCAGTNTCNCATGTTTGGTATTTNAAAGGAATNCCNAGTTANGTTGCNATNCTNNTGGAT…
I7N2018_790_meta	I07N	124	7	2018	6	4	12	17.9987	68.0063	SAMN15782791	-0.579498642	-0.427560147	-0.438446916	30.879	4260	111.7391765	113.740581	0.982403778	1	NNGACAAACAGCAACTTAAGAACNGAAAATCANTTTGATTACGTNAAAATNTCNATAGCNTCNCCNCANAGAATAATGGATTGGGGNCANAGNACNTTNCCNAATGGACAAGTNGTNGGNGAAGTTACNAAACCNGANACTATNAANTACAGNACACTNAAACCNGAAATGGATGGATTNTTTTGNGAAAAGATTTTTGGNCCNTCNAAAGATTGGGAATGNCATTGTGGNAANTANAAAAGNGTNAGACATNGNGGNATTGTTTGTGANAGNTGTGGNGTTGANGTAACNGAAAGTAGAGTNAGAAGNCATAGNATGGGNTANATAAAACTNGCTGCNCCAGTNTCNCATGTTTGGTATTTNAAAGGAATNCCNAGTTANGTNGCNATNCTTNTNGAT…
I9N2016_019_meta	IO9N	NA	7	2016	3	25	22	-27.325013	94.999925	SAMN15782811	-0.678349076	0.979956293	-0.056286608	23.835	3056	64.87237014	71.68601539	0.904951542	1	NNGACAAACAGCAACNTANGAACNGAAAANCANTTTGATTACGTCAAAATTTCNATAGCTTCNCCACAAAGAATAATGGATTGGGGNCAGAGNACNTTNCCNAATGGACAAGTNGTTGGNGAAGTTACNAAACCNGANACTATNAANTACAGNACACTNAAACCNGAAATGGATGGNTTNTTTTGNGAAAAGATTTTTGGNCCNTCTAAAGATTGGGAATGNCATTGTGGNAANTANAAAAGNGTNAGACATNGNGGNATTGTTTGTGANAGATGTGGNGTTGANGTNACTGAAAGTAGAGTNAGAAGNCANAGGATGGGCTANATAAAACTNGCTGCNCCNGTNTCCCATGTTTGGTATTTNAAAGGAATNCCTAGTTANGTNGCNATNCTNTTNGAT…
I9N2016_020_meta	IO9N	86	7	2016	3	25	23.75	-27.107527	94.999515	SAMN15782812	-0.66906493	0.937376644	-0.002422761	23.959	9316	184.7788106	200.8927568	0.919788317	1	ATGACAAACAGCAACTTAAGAACNGAAAATCACTTTGATTACGTNAAAATTTCNATAGCTTCTCCACAAAGAATNATGGATTGGGGNCANAGGACATTNCCNAATGGACAAGTNGTTGGTGAAGTTACNAAACCTGAAACTATNAATTACAGGACACTTAAACCAGAAATGGATGGATTNTTTTGTGAAAAGATTTTTGGNCCNTCTAAAGATTGGGAATGNCATTGTGGNAAGTANAAAAGNGTNAGACATNGNGGNATTGTTTGTGANAGATGTGGNGTTGANGTNACTGAAAGTAGAGTNAGAAGACATAGNATGGGCTANATAAAACTNGCTGCGCCAGTTTCCCATGTTTGGTATTTNAAAGGAATNCCTAGTTANGTTGCAATNCTTTTGGAT…
I9N2016_021_meta	IO9N	87	7	2016	3	26	6.41666667	-26.517437	94.9994883	SAMN15782813	-0.674737404	0.948225749	0.277856123	24.062	2928	55.39739668	59.17082767	0.936228186	1	NNNNNNNNNNNCAACNTAAGAACNGAAAATCACTTTGATTACGTNAAAATTTCNATNGCNTCTCCNCANAGAATAATGGANTGGGGNCAGAGNACATTNCCNAATGGACAAGTNGTNGGNGAAGTTACNAAACCNGANACTATNAATTACAGNACACTTAAACCNGAAATGGATGGNTTNTTTTGNGAAAANATTTTTGGNCCNTCNAAAGATTGGGAATGNCATTGTGGNAANTANAAAAGNGTNAGACATNGNGGNATTGTTTGTGANAGATGTGGNGTNGANGTNACNGAAAGTNGAGTNAGAAGACATAGGATGGGNTANATAAAACTNGCTGCGCCNGTTTCNCATGTTTGGTATTTNAAAGGAATNCCNAGTTANGTTGCNATNCTTNTGGAT…
I9N2016_022_meta	IO9N	NA	7	2016	3	26	12	-25.99	94.9998333	SAMN15782814	-0.672464426	0.810829407	-0.126987341	24.308	9478	222.8361424	237.486186	0.938312018	1	NTGACAAACAGCAACNTANGAACNGAAAANCACTTTGATTACGTNAAAATTTCNATAGCTTCTCCACAAAGAATAATGGATTGGGGNCAGAGNACATTNCCNAATGGACAAGTNGTTGGTGAAGTTACNAAACCNGAAACTATNAATTACAGNACACTTAAACCNGAAATGGATGGATTNTTTTGTGAAAAGATTTTTGGGCCNTCTAAAGATTGGGAATGNCATTGTGGNAANTANAAAAGNGTNAGACATNGNGGNATTGTTTGTGANAGATGTGGNGTTGAAGTAACTGAAAGTAGAGTNAGAAGACATAGGATGGGCTANATAAAACTNGCTGCGCCAGTNTCCCATGTTTGGTATTTNAAAGGAATNCCTAGTTANGTTGCAATNCTTTTGGAT…
I9N2016_023_meta	IO9N	88	7	2016	3	26	16	-25.9047	95.0001833	SAMN15782815	-0.666536366	0.811888643	0.011344757	24.714	12514	295.8574111	313.9370795	0.942409898	1	ATGACAAACAGCAACTTAAGAACNGAAAATCACTTTGATTACGTNAANATTTCAATAGCNTCTCCACAAAGAATAATGGATTGGGGNCAGAGGACATTNCCNAATGGACAAGTNGTTGGTGAAGTTACNAAACCTGAAACTATNAATTACAGNACACTTAAACCNGAAATGGATGGNTTNTTTTGNGAAAAGATTTTTGGNCCATCTAAAGATTGGGAATGNCATTGTGGNAAGTANAAAAGNGTNAGACATNGNGGNATNGTTTGTGANAGATGTGGNGTTGANGTAACTGAAAGTAGAGTNAGAAGACATAGGATGGGCTANATAAAACTNGCTGCGCCAGTNTCNCATGTTTGGTATTTNAAAGGAATNCCTAGTTANGTTGCAATNCTTTTGGAT…
I9N2016_024_meta	IO9N	NA	7	2016	3	26	18.5	-25.631	94.9999833	SAMN15782816	-0.659906207	0.579800718	0.028516486	24.671	7118	159.0426445	169.3887438	0.938920975	1	NNGACAAACAGCAANNTAAGAACNGAAAATCACTTTGATTACGTNAAAATTTCNATAGCNTCTCCNCAAAGAATAATGGATTGGGGNCAGAGNACATTNCCNAATGGNCAAGTNGTTGGNGAAGTTACNAAACCNGAAACTATNAATTACAGNACACTTAAACCAGAAATGGATGGATTNTTTTGNGAAAAGATTTTTGGGCCNTCTAAAGATTGGGAATGNCATTGTGGNAAGTANAAAAGNGTNAGACATNGNGGNATTGTTTGTGANAGATGTGGNGTTGANGTAACTGAAAGTAGAGTNAGAAGACATAGGATGGGCTANATAAAACTNGCTGCGCCAGTTTCCCATGTTTGGTATTTNAAAGGAATNCCTAGTTANGTTGCAATNCTTTTGGAT…
I9N2016_025_meta	IO9N	89	7	2016	3	26	21.5	-25.334947	94.9995633	SAMN15782817	-0.667666197	0.635815048	-0.048241282	24.715	8214	178.2745613	191.9227092	0.928887269	1	ATGACNAACAGCAANNTAAGAACTGAAAANCACTTTGATTACGTNAAAATTTCAATNGCTTCTCCNCAAAGAATAATGGATTGGGGNCAGAGGACNTTNCCNAATGGACAAGTNGTTGGTGAAGTTACNAAACCNGAAACTATNAATTACAGNACNCTTAAACCAGAAATGGATGGATTNTTTTGNGAAAANATTTTTGGNCCNTCTAAAGATTGGGAATGNCATTGTGGNAAGTANAAAAGNGTNAGACATNGNGGNATTGTTTGTGANAGATGTGGNGTTGANGTAACTGAAAGTAGAGTNAGAAGACATAGGATGGGCTANATAAAACTNGCTGCNCCAGTNTCCCATGTTTGGTATTTNAAAGGAATNCCTAGTTANGTTGCAATNCTTTTGGAT…
I9N2016_026_meta	IO9N	NA	7	2016	3	27	2	-24.964705	95.00005	SAMN15782818	-0.670945398	0.836692366	0.123800753	24.497	6738	147.3949511	158.7027255	0.928748707	1	NTGACAAACAGCAACTTAAGAACTGAAAATCACTTTGATTANGTCAAAATTTCNATAGCTTCTCCACAAAGAATAATGGATTGGGGNCAGAGNACNTTNCCNAATGGACAAGTNGTNGGTGAAGTTACNAAACCTGAAACTATNAATTACAGGACACTTAAACCAGAAATGGATGGATTNTTTTGTGAAAAGATTTTTGGNCCNTCTAAAGATTGGGAATGNCATTGTGGNAANTANAAAAGNGTNAGACATNGNGGNATTGTTTGTGANAGATGTGGNGTTGANGTAACTGAAAGTAGAGTNAGAAGACATAGGATGGGCTANATAAAACTNGCTGCGCCAGTNTCCCATGTTTGGTATTTNAAAGGAATNCCTAGTTANGTTGCAATNCTTTTNGAT…
I9N2016_027_meta	IO9N	90	7	2016	3	27	6	-24.732362	94.999745	SAMN15782819	-0.642784307	1.182059374	-0.141026527	24.417	2294	46.57616735	51.08217862	0.911788976	unstable cluster	NNGACNAACAGCAANTTAANAACNGAAAATCNCTTNGATTACGTNAANATNTCNNTAGCNTCTCCNCAAAGAATAATGGATTGGGGNCAGAGNACATTNCCNAANGGNCAAGTNGTNGGTGANGTTACNAAACCNGANACNATNAATTACAGNACACTNAAACCNGAAATGGATGGNNTNTTTTGNGAAAAGATTTTTGGGCCNTCTAAAGATTGGGAATGNCATTGTGGNAANTANAANAGNGTNAGACATNGNGGNATTGTTTGTGANAGATGTGGNGTTGANGTNACNGAAAGTAGAGTNAGAAGACATAGNATGGGCTANATAAAACTNGCTGCNCCAGTNTCCCATGTTTGGTATTTNAAAGGAATNCCTAGTTANGTNGCNATNCTTTTNGAT…
I9N2016_029_meta	IO9N	91	7	2016	3	27	13.5	-24.13695	94.9999	SAMN15782821	-0.677524042	0.922099787	0.189274177	24.025	2196	48.69784988	52.50660085	0.927461483	unstable cluster	NNNNNNNNNNNNNNNTTAAGAACNGAAAATCACTTTGATTACGTCAANATTTCAATAGCNTCTCCNCAAAGAATNATGGATTGGGGNCAGAGGACATTNCCNAATGGNCAAGTNGTNGGNGAAGTTACNAAACCNGANACTATNAATTACAGNACNCTNAAACCAGANATGGATGGNTTNTTTTGNGAAAANATTTTTGGNCCNTCNAAAGATTGGGAATGNCATTGTGGNAAGTANAANAGNGTNAGACATNGNGGNATNGTTTGTGANAGNTGTGGNGTTGANGTNACTGAAAGTNGAGTNAGAAGACATAGGATGGGCTANATAAAACTNGCTGCGCCAGTNTCNCATGTTTGGTANTTNAANGGNATNCCTAGTTANGTTGCNATNCTTTTNGAT…
I9N2016_032_meta	IO9N	NA	7	2016	3	28	0	-23.300117	95.0000667	SAMN15782824	-0.674308668	0.70488425	0.064934369	24.966	3702	77.62804408	80.56187006	0.963582946	1	NTGACNAACAGCAACNTAAGAACNGANAANCACTTNGATTACGTNAAAATTTCNATAGCNTCTCCNCAAAGAATAATGGATTGGGGNCANAGNACNTTNCCNAATGGACAAGTNGTNGGNGAAGTTACNAAACCNGANACTATNAANTACAGNACNCTTAAACCNGAAATGGATGGNTTNTTTTGNGAAAAGATTTTTGGNCCNTCNAAAGATTGGGAATGNCATTGTGGNAANTANAAAAGNGTNAGACATNGNGGNATTGTTTGTGANAGATGNGGNGTTGANGTNACTGAAAGTAGAGTNAGAAGNCATAGNATGGGCTANATAAAACTNGCTGCNCCAGTTTCNCATGTTTGGTATNTNAAAGGAATNCCTAGTTANGTNGCAATNCTTNTNGAT…
I9N2016_033_meta	IO9N	93	7	2016	3	28	3	-23.01573	94.9994883	SAMN15782825	-0.672939872	0.70216826	0.08269745	25.2329	7020	149.0269392	155.9260284	0.955754089	1	NNGACAAACAGCAACTTAAGNACNGAAAATCACTTTGATTACGTNAAAATTTCNATAGCNTCTCCACAAAGAATAATGGATTGGGGNCAGAGNACNTTNCCNAATGGACAAGTNGTTGGTGAAGTTACNAAACCNGANACTATNAATTACAGNACACTTAAACCAGAAATGGATGGATTNTTTTGNGAAAAGATTTTTGGNCCNTCNAAAGATTGGGAATGNCATTGTGGNAANTANAAAAGNGTNAGACATNGNGGNATTGTTTGTGANAGATGTGGNGTTGANGTAACTGAAAGTAGAGTNAGAAGACATAGGATGGGNTANATAAAACTNGCTGCGCCAGTTTCCCATGTTTGGTATTTNAAAGGAATNCCTAGTTANGTTGCAATNCTTTTGGAT…
I9N2016_034_meta	IO9N	NA	7	2016	3	28	7	-22.699038	95.0000733	SAMN15782826	-0.671498795	0.587488138	-0.101104865	25.611	7072	155.2574474	163.7706062	0.948017785	1	NTGACNAACAGCAANTTAAGAACNGAAAANCANTTTGATTANGTCAAAATTTCNATAGCTTCTCCNCAAAGAATAATGGATTGGGGNCANAGNACNTTNCCNAATGGACAAGTNGTTGGTGAAGTTACNAAACCTGAAACTATNAATTACAGNACACTTAAACCAGAAATGGATGGATTNTTTTGTGAAAAGATTTTTGGNCCNTCTAAAGATTGGGAATGNCATTGTGGNAAGTANAAAAGNGTNAGACATNGNGGNATTGTTTGTGANAGATGTGGNGTTGANGTAACTGAAAGTAGAGTNAGAAGACATAGNATGGGCTANATAAAACTNGCTGCNCCAGTTTCCCATGTTTGGTATTTNAAAGGAATNCCTAGTTANGTTGCAATNCTTTTGGAT…
I9N2016_035_meta	IO9N	94	7	2016	3	28	10.5	-22.453317	94.9999167	SAMN15782827	-0.671604694	0.588771114	-0.119192106	25.167	7938	167.5782608	173.6874747	0.964826399	1	NTGACAAACAGCAACTTAAGAACNGAAAANCACTTTGATTACGTNAAAATTTCNATAGCNTCTCCACAAAGAATAATGGATTGGGGNCAGAGNACATTNCCNAATGGACAAGTNGTNGGTGAAGTTACNAAACCNGANACTATNAANTACAGNACACTTAAACCNGAAATGGATGGNTTNTTTTGTGAAAAGATTTTTGGNCCNTCTAAAGATTGGGAATGNCATTGTGGNAANTANAAAAGNGTNAGACATNGNGGNATTGTTTGTGANAGATGTGGNGTTGANGTAACTGAAAGTAGAGTNAGAAGACATAGNATGGGCTANATAAAACTNGCTGCNCCAGTTTCNCATGTTTGGTATTTNAAAGGAATNCCTAGTTANGTTGCNATNCTTTTNGAT…
I9N2016_036_meta	IO9N	NA	7	2016	3	28	14.7	-22.162742	94.9999917	SAMN15782828	-0.666302914	0.625928931	-0.190922499	25.065	7694	176.9236417	183.9580287	0.961760913	1	NTGACAAACAGCAANTTAAGAACNGAAAATCACTTTGATTACGTNAAAATTTCNATAGCTTCTCCACAAAGAATAATGGATTGGGGNCANAGNACNTTNCCNAATGGACAAGTNGTTGGTGAAGTTACNAAACCNGANACTATNAATTACAGNACACTTAAACCNGAAATGGATGGNTTNTTTTGNGAAAAGATTTTTGGNCCNTCTAAAGATTGGGAATGNCATTGTGGNAAGTANAAAAGNGTNAGACATNGNGGNATTGTTTGTGANAGATGTGGNGTTGANGTAACTGAAAGTAGAGTNAGAAGACATAGNATGGGCTANATAAAACTNGCTGCGCCAGTTTCCCATGTTTGGTATTTNAAAGGAATNCCTAGTTANGTTGCNATNCTTTTGGAT…
I9N2016_037_meta	IO9N	95	7	2016	3	28	18.25	-21.879992	95.0005233	SAMN15782829	-0.666262228	0.591845322	-0.192400174	25.939	5424	114.2915034	119.1592136	0.959149527	1	NNGACAAACAGCAANTTAAGAACNGAAAATCACTTTGATTACGTNAAAATTTCNATAGCTTCTCCNCAAAGAATNATGGATTGGGGNCAGAGNACATTNCCNAATGGACAAGTAGTTGGTGAAGTTACNAAACCNGANACTATNAATTACAGNACACTTAAACCNGAAATGGATGGNTTNTTTTGTGAAAAGATTTTTGGGCCNTCNAAAGATTGGGAATGNCATTGTGGNAANTANAAAAGNGTNAGACATCGNGGNATTGTTTGTGANAGATGTGGNGTTGANGTAACTGAAAGTAGAGTNAGAAGNCATAGNATGGGNTANATAAAACTNGCTGCNCCAGTNTCNCATGTTTGGTATTTNAAAGGAATNCCNAGTTANGTTGCAATNCTTTTNGAT…
I9N2016_038_meta	IO9N	NA	7	2016	3	28	23	-21.609655	95.0000033	SAMN15782830	-0.658412882	0.658454714	-0.182791483	26.162	6170	135.4349562	140.4201449	0.964498052	1	NTGACNAACAGCAANNTAAGAACNGAAAANCACTTTGATTACGTNAAAATTTCAATAGCNTCTCCACAAAGAATAATGGATTGGGGNCAGAGNACNTTNCCNAATGGACAAGTNGTTGGTGAAGTTACNAAACCNGANACTATNAANTACAGNACACTTAAACCNGAAATGGATGGNTTNTTTTGTGAAAAGATTTTTGGNCCNTCTAAAGATTGGGAATGNCATTGTGGNAANTANAAAAGNGTNAGACATNGNGGNATTGTTTGTGANAGATGTGGNGTTGANGTNACTGAAAGTAGAGTNAGAAGACATAGGATGGGNTANATAAAACTNGCTGCNCCAGTTTCNCATGTTTGGTATTTNAAAGGAATNCCTAGTTANGTTGCAATNCTTTTGGAT…
I9N2016_039_meta	IO9N	96	7	2016	3	29	1.66666667	-21.31626	95.0000467	SAMN15782831	-0.673736291	0.547523063	-0.316394802	26.4819	6522	141.6499735	146.2786954	0.968356828	1	NTGACNAACAGCAACNTAAGAACNGAAAATCACTTTGATTACGTCAAAATTTCNATAGCNTCNCCACAAAGAATAATGGATTGGGGNCANAGNACATTNCCNAATGGACAAGTNGTNGGTGAAGTTACNAAACCNGANACTATNAANTACAGNACACTTAAACCNGAAATGGATGGATTNTTTTGTGAAAAGATTTTTGGGCCNTCTAAAGATTGGGAATGNCATTGTGGNAAGTANAAAAGNGTNAGACATNGNGGNATTGTTTGTGANAGATGTGGNGTTGANGTAACTGAAAGTAGAGTNAGAAGACATAGNATGGGNTANATAAAACTNGCTGCGCCAGTTTCNCATGTTTGGTATTTNAAAGGAATNCCTAGTTANGTTGCAATNCTTNTNGAT…
I9N2016_040_meta	IO9N	97	7	2016	3	29	11.3333333	-20.763233	94.99995	SAMN15782832	-0.666485358	0.60364791	-0.103187524	26.659	4958	109.3839042	113.4314067	0.964317621	1	NTGACNAACAGCAANTTAAGAACTGAAAATCACTTTGATTACGTCAAAATTTCNATNGCNTCTCCACAAAGAATNATGGATTGGGGNCANAGNACATTNCCNAATGGACAAGTNGTTGGTGAAGTTACNAAACCNGANACNATNAANTACAGNACACTTAAACCNGAAATGGATGGNTTNTTTTGNGAAAANATTTTTGGNCCNTCNAAAGATTGGGAATGNCATTGTGGNAANTANAAAAGNGTNAGACATNGNGGNATTGTTTGTGANAGATGTGGNGTTGANGTAACTGAAAGTAGAGTNAGAAGACATAGGATGGGNTANATAAAACTNGCTGCNCCAGTTTCNCATGTTTGGTATTTNAAAGGAATNCCTAGTTANGTTGCAATNCTTTTGGAT…
I9N2016_041_meta	IO9N	NA	7	2016	3	29	14.3333333	-20.532583	94.9999167	SAMN15782834	-0.668073852	0.559603129	-0.198609722	26.3071	7306	148.9888601	154.3040948	0.965553508	1	NTGACNAACAGCAACTTAAGAACNGAAAANCACTTTGATTACGTNAAAATTTCAATAGCNTCTCCNCAAAGAATAATGGATTGGGGNCAGAGNACNTTNCCNAATGGACAAGTNGTTGGNGAAGTTACNAAACCNGANACTATNAATTACAGNACACTTAAACCAGAAATGGATGGATTNTTTTGTGAAAAGATTTTTGGNCCNTCTAAAGATTGGGAATGNCATTGNGGNAAGTANAAAAGNGTNAGACATNGNGGNATTGTTTGTGANAGATGTGGNGTTGANGTAACTGAAAGTAGAGTNAGAAGACATAGNATGGGNTANATAAAACTNGCTGCNCCAGTTTCNCATGTTTGGTATTTNAAAGGAATNCCTAGTTANGTTGCNATNCTTTTNGAT…
I9N2016_042_meta	IO9N	98	7	2016	3	29	17.5	-20.199933	94.9998833	SAMN15782835	-0.669607697	0.348476635	-0.167430343	26.4678	6112	130.5084289	135.5627654	0.962715894	1	NTGACAAACAGCAACNTAAGAACNGAAAANCACTTTGATTACGTNAAAATTTCNATAGCNTCTCCNCAAAGAATAATGGATTGGGGNCANAGNACATTNCCNAATGGACAAGTNGTNGGTGAAGTTACNAAACCTGANACTATNAANTACAGNACACTTAAACCNGAAATGGATGGNTTNTTTTGNGAAAAGATTTTTGGNCCNTCTAAAGATTGGGAATGNCATTGTGGNAANTANAAAAGNGTNAGACATNGNGGNATTGTTTGTGANAGATGTGGNGTTGANGTAACTGAAAGTAGAGTNAGAAGACATAGNATGGGNTANATAAAACTNGCTGCNCCAGTTTCNCATGTTTGGTATNTNAAAGGAATNCCTAGTTANGTTGCNATNCTTTTNGAT…
I9N2016_043_meta	IO9N	NA	7	2016	3	29	20	-19.888642	94.99995	SAMN15782836	-0.665033232	0.639795775	-0.264778964	26.429	5632	116.099233	120.6017858	0.962665952	1	NTGACNAACAGCAANTTAAGAACNGAAAATCACTTTGATTACGTNAAAATTTCAATAGCNTCTCCACAAAGAATAATGGATTGGGGNCANAGNACNTTNCCNAATGGACAAGTNGTNGGNGAAGTTACNAAACCNGANACTATNAATTACAGNACNCTTAAACCNGAAATGGATGGNTTNTTTTGNGAAAANATTTTTGGNCCNTCNAAAGATTGGGAATGNCATTGTGGNAANTANAAAAGNGTNAGACANNGNGGNATTGTTTGTGANAGATGTGGNGTTGANGTAACTGAAAGTAGAGTNAGAAGNCATAGGATGGGNTANATAAAACTNGCTGCNCCAGTNTCNCATGTTTGGTATTTNAAAGGAATNCCTAGTTANGTNGCNATNCTTNTNGAT…
I9N2016_044_meta	IO9N	99	7	2016	3	30	2.66666667	-19.638	95	SAMN15782837	-0.675256198	0.510791291	-0.198440605	26.368	5588	134.5002733	138.5192441	0.970986192	1	NTGACNAACAGCAACNTAAGAACNGAAAANCACTTTGATTACGTNAAAATTTCNATAGCNTCTCCNCAAAGAATAATGGATTGGGGNCANAGNACATTNCCNAATGGACAAGTNGTNGGNGAAGTTACNAAACCNGANACTATNAATTACAGGACACTTAAACCNGAAATGGATGGNTTNTTTTGTGAAAAGATTTTTGGGCCNTCTAAAGATTGGGAATGNCATTGTGGNAANTANAAAAGNGTNAGACATNGNGGNATTGTTTGTGANAGATGTGGNGTTGANGTAACTGAAAGTAGAGTNAGAAGACATAGGATGGGNTANATAAAACTNGCTGCGCCAGTNTCNCATGTTTGGTATTTNAAAGGAATNCCTAGTTANGTTGCNATNCTTTTGGAT…
I9N2016_045_meta	IO9N	NA	7	2016	3	30	5	-19.264687	94.99994	SAMN15782838	-0.673207034	0.397708352	-0.11628593	26.495	4886	110.102431	114.5508163	0.961166708	1	NTGACNAACAGNAACNTAAGNACNGAAAATCACTTTGATTACGTNAAAATTTCAATAGCTTCTCCNCAAAGAATAATGGANTGGGGNCANAGNACNTTNCCNAATGGACAAGTNGTNGGTGAAGTTACNAAACCNGANACTATNAANTACAGNACACTTAAACCNGAAATGGATGGNTTNTTTTGTGAAAANATTTTTGGNCCNTCNAAAGATTGGGAATGNCATTGTGGNAANTANAAAAGNGTNAGACATNGNGGNATNGTTTGTGANAGATGTGGNGTTGANGTAACTGAAAGTAGAGTNAGAAGACATAGNATGGGNTANATAAAACTNGCTGCNCCAGTNTCNCATGTTTGGTATTTNAAAGGAATNCCTAGTTANGTTGCNATNCTTTTGGAT…
I9N2016_046_meta	IO9N	100	7	2016	3	30	7	-19.083232	94.9997117	SAMN15782839	-0.672713035	0.571284502	-0.020267868	26.6247	6046	127.5699312	131.8600399	0.967464679	1	NTGACAAACAGCAANTTAAGAACNGAAAANCACTTTGANTACGTNAANATTTCNATAGCNTCTCCACAAAGAATNATGGATTGGGGNCANAGNACATTNCCNAATGGACAAGTNGTTGGNGAAGTTACNAAACCNGANACNATNAATTACAGNACACTTAAACCNGAAATGGATGGNTTNTTTTGTGAAAANATTTTTGGNCCNTCNAAAGATTGGGAATGNCATTGTGGNAANTANAAAAGNGTNAGACATNGNGGNATTGTTTGTGANAGATGTGGNGTTGANGTAACTGAAAGTAGAGTNAGAAGACATAGGATGGGNTANATAAAACTNGCTGCGCCAGTTTCNCATGTTTGGTATTTNAAAGGAATNCCTAGTTANGTTGCNATNCTTTTGGAT…
I9N2016_047_meta	IO9N	NA	7	2016	3	30	11.5	-18.794333	94.9999667	SAMN15782840	-0.673205419	0.610949966	-0.368394597	26.515	5838	129.0251118	133.0111131	0.970032569	1	NTGACNAACAGCAACNTAAGAACNGAAAANCACTTTGATTACGTNAAAATTTCAATAGCNTCTCCNCAAAGAATAATGGATTGGGGNCANAGNACATTNCCNAATGGACAAGTNGTNGGTGAAGTTACNAAACCNGANACTATNAATTACAGNACACTTAAACCNGAAATGGATGGATTNTTTTGNGAAAAGATTTTTGGNCCNTCNAAAGATTGGGAATGNCATTGNGGNAAGTANAAAAGNGTNAGACATNGNGGNATTGTTTGTGANAGATGTGGNGTTGANGTAACTGAAAGTAGAGTNAGAAGACATAGNATGGGNTANATAAAACTNGCTGCNCCAGTTTCCCATGTTTGGTATTTNAAAGGAATNCCTAGTTANGTTGCNATNCTNNTNGAT…
I9N2016_048_meta	IO9N	101	7	2016	3	30	15	-18.51885	94.9998167	SAMN15782841	-0.669380843	0.539339803	-0.092519097	26.596	4284	93.96831874	96.84420402	0.970304002	1	NNNACAAACAGCAACNNAAGNACNGAAAATCACTTTGATTACGTNAAAATTTCNATAGCNTCTCCNCAAAGAATNATGGATTGGGGNCANAGNACATTNCCNAATGGACAAGTNGTNGGNGAAGTTACNAAACCNGANACTATNAANTACAGNACNCTTAAACCNGAAATGGATGGNNTNTTTTGNGAAAAGATTTTTGGNCCNTCTAAAGATTGGGAATGNCATTGTGGNAANTANAAAAGNGTNAGACATNGNGGNATTGTTTGTGANAGATGNGGNGTTGANGTAACTGAAAGTAGAGTNAGAAGACANAGNATGGGNTANATAAAACTNGCNGCNCCAGTNTCNCATGTTTGGTATTTNAAAGGAATNCCNAGTTANGTTGCNATNCTTTTGGAT…
I9N2016_049_meta	IO9N	NA	7	2016	3	30	19	-18.233333	95	SAMN15782842	-0.665254439	0.494157786	-0.222439747	26.866	6854	143.4055586	147.4187676	0.972776811	1	NTGACAAACAGCAACNTAAGAACTGAAAATCACTTTGATTACGTNAAAATTTCNATNGCTTCTCCNCAAAGAATAATGGATTGGGGNCANAGNACATTNCCNAATGGACAAGTNGTNGGTGAAGTTACNAAACCNGAAACTATNAANTACAGNACACTTAAACCNGAAATGGATGGNTTNTTTTGTGAAAAGATTTTTGGGCCNTCTAAAGATTGGGAATGNCATTGTGGNAANTANAAAAGNGTNAGACATNGNGGNATTGTTTGTGANAGATGTGGNGTTGANGTAACTGAAAGTAGAGTNAGAAGACATAGGATGGGNTANATAAAACTNGCTGCNCCAGTNTCNCATGTTTGGTATTTNAAAGGAATNCCTAGTTANGTTGCAATNCTTTTNGAT…
I9N2016_050_meta	IO9N	102	7	2016	3	30	20.5	-17.963083	94.9997317	SAMN15782843	-0.669485462	0.598638508	0.121232137	27.0409	5448	118.6624166	121.8003526	0.974237053	1	NTGACNAACAGCNACNTAAGAACNGAAAANCANTTTGATTACGTNAANATTTCNATNGCNTCTCCNCAAAGAATNATGGATTGGGGNCANAGNACATTNCCNAATGGNCAAGTNGTNGGNGAAGTTACNAAACCNGANACTATNAANTACAGGACNCTTAAACCNGAAATGGATGGATTNTTTTGTGAAAAGATTTTTGGGCCNTCTAAAGATTGGGAATGNCATTGTGGNAANTANAAAAGNGTNAGACATNGNGGNATTGTTTGTGANAGATGTGGNGTTGANGTNACTGAAAGTAGAGTNAGAAGACATAGNATGGGNTANATAAAACTNGCTGCNCCAGTTTCNCATGTTTGGTATTTNAAAGGAATNCCNAGTTANGTTGCAATNCTTTTGGAT…
I9N2016_051_meta	IO9N	NA	7	2016	3	31	2.35	-17.628028	94.9999	SAMN15782844	-0.662667039	0.76164503	-0.104812552	27.1319	2948	60.64035012	62.24821017	0.97417018	unstable cluster	NTGACNAACAGCAACTTAAGAACNGAAAATCACTTTGATTANGTNAAAATTTCNATAGCNTCTCCNCAAAGAATNATGGATTGGGGNCANAGNACNTTNCCNAATGGNCAAGTNGTNGGTGAAGTTACNAANCCNGANACTATNAANTACAGNACACTTAAACCNGAAATGGATGGNTTNTTTTGTGAAAANATTTTTGGNCCNTCNAAAGATTGGGAATGNCATTGNGGNAANTANAAAAGNGTNAGACATNGNGGNATTGTTTGTGANAGATGNGGNGTTGANGTNACTGAAAGTNGNGTNAGAAGACANAGNATGGGNTANATAAAACTNGCTGCNCCAGTNTCNCATGTTTGGTATTTNAAAGGNATNCCNAGTTANGTTGCNATNCTNNTNGAT…
I9N2016_052_meta	IO9N	103	7	2016	3	31	4.66666667	-17.399553	95	SAMN15782845	-0.661135912	0.714528093	-0.281573492	27.224	2620	53.69747073	55.57420983	0.966230035	1	NNNNNNNNNNNNNNNTTAAGAACNGAAAANCANTTTGATTACGTCAAAATNTCAATNGCNTCNCCNCANAGAATNATGGATTGGGGNCAGAGNACATTNCCNAATGGNCAAGTNGTNGGNGAAGTTACNAAACCNGANACTATNAANTACAGNACNCTTAAACCNGAAATGGANGGNTTNTTTTGTGAAAAGATTTTTGGGCCNTCTAAAGATTGGGAATGNCATTGNGGNAANTANAAAAGNGTNAGACATNGNGGNATTGTTTGNGANAGNTGTGGNGTTGANGTNACTGAAAGTAGAGTNAGAAGACATAGNATGGGNTANATAAAACTNGCNGCNCCAGTNTCNCATGTTTGGTATTTNAAAGGAATNCCNAGTTANGTTGCNATNCTTNTGGAT…
I9N2016_054_meta	IO9N	104	7	2016	3	31	13.4166667	-16.837822	94.9997767	SAMN15782847	-0.674683457	0.710797667	-0.035876782	27.2169	2896	63.76273093	65.68254047	0.970771387	unstable cluster	NTGACAAACAGCAANNTAAGAACNGAAAANCACTTNGATTACGTNAAAATTTCNATAGCNTCTCCNCAAAGAATNATGGATTGGGGNCANAGNACATTNCCNAATGGACAAGTNGTNGGNGAAGTTACNAAACCNGANACNATNAANTACAGNACACTTAAACCNGAAATGGANGGNTTNTTTTGTGAAAAGATTTTTGGNCCNTCNAAAGATTGGGAATGNCATTGTGGNAANTANAAAAGNGTNAGACATNGNGGNATTGTTTGNGANAGATGTGGNGTTGANGTAACNGAAAGTAGAGTNAGAAGNCANAGNATGGGNTANATAAAACTNGCTGCNCCAGTNTCNCATGTTTGGTATTTNAAAGGAATNCCTAGTTANGTNGCNATNCTTNTNGAT…
I9N2016_055_meta	IO9N	NA	7	2016	3	31	16.5	-16.581497	95.00015	SAMN15782848	-0.632262568	0.80948477	-0.124999046	27.248	3038	59.05297554	60.83505388	0.97070639	1	NNNNNNNNNNGCAANNTAAGAACNGAAAANCACTTTGANTACGTNAAAATNTCAATAGCNTCNCCNCAAAGAATNATGGANTGGGGNCAGAGNACATTNCCNAATGGACAAGTNGTNGGNGAAGTTACNAAACCNGANACTATNAANTACAGNACNCTNAAACCNGAAATGGANGGNTTNTTTTGNGAAAANATTTTTGGNCCNTCNAAAGATTGGGAATGNCATTGNGGNAANTANAAAAGNGTNAGACATNGNGGNATNGTTTGTGANAGATGNGGNGTTGANGTNACTGANAGTAGAGTNAGAAGNCATAGNATGGGNTANATAAANCTNGCTGCNCCAGTNTCNCANGTTTGGTATTTNAAAGGAATNCCNAGTTANGTNGCAATNCTTTTNGAT…
I9N2016_056_meta	IO9N	105	7	2016	3	31	20.5	-16.277557	94.9998617	SAMN15782849	-0.672470207	0.439623452	-0.227605449	27.485	11154	232.369207	238.5933875	0.973913022	1	NTGACNAACAGCAANNTAAGAACNGAAAATCACTTTGATTACGTNAAAATTTCNATAGCNTCTCCACAAAGAATAATGGATTGGGGNCANAGNACATTNCCNAATGGACAAGTNGTNGGTGAAGTTACNAAACCTGANACTATNAANTACAGNACACTTAAACCAGAAATGGATGGNTTNTTTTGTGAAAAGATTTTTGGNCCNTCTAAAGATTGGGAATGNCATTGTGGNAANTANAAAAGNGTNAGACATNGNGGNATTGTTTGTGANAGATGTGGNGTTGANGTAACTGAAAGTAGAGTNAGAAGACATAGGATGGGNTANATAAAACTNGCTGCNCCAGTTTCNCATGTTTGGTATTTNAAAGGAATNCCTAGTTANGTTGCAATNCTTTTGGAT…
I9N2016_057_meta	IO9N	NA	7	2016	4	1	0.13333333	-16.003897	95	SAMN15782850	-0.664226374	0.477476948	-0.274849608	27.268	13122	282.5853985	289.7559648	0.975253085	1	NTGACNAANAGCAACNTAAGAACNGAAAATCACTTTGATTACGTCAAAATTTCAATAGCNTCTCCACAAAGAATAATGGATTGGGGNCAGAGNACATTNCCNAATGGACAAGTNGTTGGTGAAGTTACNAAACCNGANACTATNAANTACAGNACACTTAAACCNGAAATGGATGGNTTNTTTTGTGAAAAGATTTTTGGNCCNTCTAAAGATTGGGAATGNCATTGTGGNAANTANAAAAGNGTNAGACATNGNGGNATTGTTTGTGANAGATGTGGNGTTGANGTAACTGAAAGTAGAGTNAGAAGACATAGGATGGGNTANATAAAACTNGCTGCNCCAGTNTCNCATGTTTGGTATTTNAAAGGAATNCCTAGTTANGTTGCAATNCTTTTNGAT…
I9N2016_058_meta	IO9N	106	7	2016	4	1	2.58333333	-15.717108	94.99	SAMN15782851	-0.623654177	0.747832976	-0.175615284	27.366	15372	330.0257399	338.3140606	0.975501105	1	NTGACAAACAGCAANTTAAGAACNGAAAATCACTTTGATTACGTNAAAATTTCAATAGCNTCTCCACAAAGAATAATGGATTGGGGNCAGAGNACATTNCCNAATGGACAAGTNGTTGGTGAAGTTACNAAACCNGANACTATNAANTACAGNACACTTAAACCNGAAATGGATGGNTTNTTTTGTGAAAAGATTTTTGGNCCNTCTAAAGATTGGGAATGNCATTGTGGNAANTANAAAAGNGTNAGACATNGNGGNATTGTTTGTGANAGATGTGGNGTTGANGTAACTGAAAGTAGAGTNAGAAGACATAGGATGGGNTANATAAAACTNGCTGCNCCAGTTTCNCATGTTTGGTATTTNAAAGGAATNCCTAGTTANGTTGCAATNCTTTTGGAT…
I9N2016_059_meta	IO9N	NA	7	2016	4	1	7	-15.447758	95.0013	SAMN15782852	-0.631018373	0.730027948	-0.240538112	27.355	18442	393.3933453	401.9303924	0.978759887	1	NTGACAAACAGCAACNTAAGAACNGAAAATCACTTTGATTACGTNAAAATTTCAATAGCTTCTCCACAAAGAATAATGGATTGGGGNCAGAGNACATTNCCNAATGGACAAGTNGTNGGTGAAGTTACNAAACCNGAAACTATNAATTACAGNACACTTAAACCNGAAATGGATGGNTTNTTTTGTGAAAAGATTTTTGGNCCNTCTAAAGATTGGGAATGNCATTGTGGNAANTANAAAAGNGTNAGACATNGNGGNATTGTTTGTGANAGATGTGGNGTTGANGTAACTGAAAGTAGAGTNAGAAGACATAGGATGGGNTANATAAAACTNGCTGCGCCAGTNTCNCATGTTTGGTATTTNAAAGGAATNCCTAGTTANGTTGCNATNCTTTTGGAT…
I9N2016_060_meta	IO9N	107	7	2016	4	1	9.5	-15.168228	94.9998567	SAMN15782853	-0.631110368	0.76784872	-0.054084623	27.412	11692	236.9813709	243.5284945	0.973115575	1	NTGACNAACAGCAACTTAAGAACNGAAAATCACTTTGATTACGTNAAAATTTCAATAGCNTCTCCNCAAAGAATAATGGATTGGGGNCAGAGNACATTNCCNAATGGACAAGTNGTTGGTGAAGTTACNAAACCNGANACTATNAANTACAGGACACTTAAACCAGAAATGGATGGNTTNTTTTGTGAAAAGATTTTTGGGCCNTCTAAAGATTGGGAATGNCATTGTGGNAANTANAAAAGNGTNAGACATNGNGGNATTGTTTGTGANAGATGTGGNGTTGAAGTAACTGAAAGTAGAGTNAGAAGACATAGNATGGGNTANATAAAACTNGCTGCNCCAGTTTCNCATGTTTGGTATTTNAAAGGAATNCCTAGTTANGTTGCAATNCTTTTGGAT…
I9N2016_061_meta	IO9N	NA	7	2016	4	1	13.25	-14.929767	94.9999833	SAMN15782854	-0.588452857	0.883562839	-0.118543063	28.237	22932	487.0153878	497.7765639	0.978381513	1	ATGACAAACAGCAACNTAAGAACNGAAAATCACTTTGATTACGTCAAAATTTCAATAGCTTCTCCACAAAGAATAATGGATTGGGGNCAGAGNACATTNCCNAATGGACAAGTNGTTGGTGAAGTTACNAAACCNGANACTATNAANTACAGGACACTTAAACCAGAAATGGATGGATTNTTTTGTGAAAAGATTTTTGGNCCNTCTAAAGATTGGGAATGNCATTGTGGNAANTANAAAAGNGTNAGACATNGNGGNATTGTTTGTGANAGATGTGGNGTTGANGTAACTGAAAGTAGAGTNAGAAGACATAGGATGGGNTANATAAAACTNGCTGCNCCAGTNTCNCATGTTTGGTATTTNAAAGGAATNCCTAGTTANGTTGCAATNCTTTTGGAT…
I9N2016_062_meta	IO9N	108	7	2016	4	1	16.4333333	-14.632748	94.99994	SAMN15782855	-0.626781323	0.479103617	-0.183492333	28.617	13656	273.7426956	280.8398606	0.974728783	1	ATGACAAACAGCAACTTAAGAACNGAAAATCACTTTGATTACGTNAAAATTTCAATAGCTTCTCCNCAAAGAATAATGGATTGGGGNCANAGNACATTNCCNAATGGACAAGTNGTNGGTGAAGTTACNAAACCTGANACTATNAANTACAGNACACTTAAACCAGAAATGGATGGATTNTTTTGTGAAAAGATTTTTGGGCCNTCTAAAGATTGGGAATGNCATTGTGGNAANTANAAAAGNGTNAGACATNGNGGNATTGTTTGTGANAGATGTGGNGTTGANGTAACTGAAAGTAGAGTNAGAAGACATAGGATGGGNTANATAAAACTNGCTGCNCCAGTNTCNCATGTTTGGTATTTNAAAGGAATNCCTAGTTANGTTGCAATNCTTTTNGAT…
I9N2016_063_meta	IO9N	NA	7	2016	4	1	20.25	-14.346467	94.99995	SAMN15782856	-0.617005541	0.744845157	0.035770215	28.598	11594	235.5464562	241.9782041	0.973420135	1	NTGACAAANAGCAACNTAAGAACNGAAAATCACTTTGATTACGTNAAAATTTCNATAGCNTCTCCNCAAAGAATAATGGATTGGGGNCAGAGNACATTNCCNAATGGACAAGTNGTTGGTGAAGTTACNAAACCTGANACTATNAATTACAGNACACTTAAACCAGAAATGGATGGATTNTTTTGTGAAAAGATTTTTGGNCCNTCTAAAGATTGGGAATGNCATTGTGGNAANTANAAAAGNGTNAGACATNGNGGNATTGTTTGTGANAGATGTGGNGTTGANGTAACTGAAAGTAGAGTNAGAAGACATAGGATGGGNTANATAAAACTNGCTGCNCCAGTNTCNCATGTTTGGTATTTNAAAGGAATNCCTAGTTANGTTGCAATNCTTTTGGAT…
I9N2016_064_meta	IO9N	109	7	2016	4	1	23.5	-14.08315	94.9997667	SAMN15782857	-0.590720358	0.662657627	-0.065627792	28.5759	11314	220.709363	226.2570492	0.975480604	1	NTGACAAACAGCAACTTAAGAACTGAAAATCACTTTGATTACGTCAAAATTTCNATAGCTTCTCCNCAAAGAATAATGGATTGGGGNCAGAGNACATTNCCNAATGGACAAGTNGTNGGTGAAGTTACNAAACCNGANACTATNAANTACAGNACACTTAAACCAGAAATGGATGGNTTNTTTTGTGAAAAGATTTTTGGGCCNTCTAAAGATTGGGAATGNCATTGNGGNAANTANAAAAGNGTNAGACATNGNGGNATTGTTTGTGANAGATGTGGNGTTGANGTAACTGAAAGTAGAGTNAGAAGACATAGGATGGGNTANATAAAACTNGCTGCNCCAGTTTCNCATGTTTGGTATTTNAAAGGAATNCCTAGTTANGTTGCAATNCTTTTNGAT…
I9N2016_065_meta	IO9N	NA	7	2016	4	2	2.93333333	-13.840785	94.9999767	SAMN15782858	-0.626761613	0.747071016	-0.266767474	28.345	16318	356.2306691	363.8049553	0.979180365	1	NTGACAAACAGCAACTTAAGAACNGAAAATCACTTTGATTACGTNAAAATTTCAATAGCTTCTCCACAAAGAATAATGGATTGGGGNCAGAGNACATTNCCNAATGGACAAGTNGTNGGTGAAGTTACNAAACCNGANACTATNAANTACAGNACACTTAAACCAGAAATGGATGGATTNTTTTGTGAAAAGATTTTTGGNCCNTCTAAAGATTGGGAATGNCATTGNGGNAANTANAAAAGNGTNAGACATNGNGGNATTGTTTGTGANAGATGTGGNGTTGANGTAACTGAAAGTAGAGTNAGAAGACATAGGATGGGNTANATAAAACTNGCTGCNCCAGTTTCNCATGTTTGGTATTTNAAAGGAATNCCTAGTTANGTTGCAATNCTTTTGGAT…
I9N2016_066_meta	IO9N	110	7	2016	4	2	5.25	-13.566538	94.9998717	SAMN15782859	-0.638238962	0.966128081	-0.21560042	28.5859	10352	219.04997	223.496423	0.980105037	1	NTGACNAACAGCAACNTAAGAACNGAAAANCACTTTGATTACGTNAAAATTTCNATAGCNTCTCCNCAAAGAATAATGGATTGGGGNCAGAGNACATTNCCNAATGGACAAGTNGTTGGTGAAGTTACNAAACCTGANACTATNAANTACAGNACACTTAAACCAGAAATGGATGGNTTNTTTTGTGAAAAGATTTTTGGNCCNTCTAAAGATTGGGAATGNCATTGTGGNAANTANAAAAGNGTNAGACATNGNGGNATTGTTTGTGANAGATGTGGNGTTGANGTAACTGAAAGTAGAGTNAGAAGACATAGGATGGGNTANATAAAACTNGCTGCNCCAGTNTCNCATGTTTGGTATTTNAAAGGAATNCCTAGTTANGTTGCAATNCTTTTGGAT…
I9N2016_067_meta	IO9N	NA	7	2016	4	2	10.25	-13.295452	94.9999883	SAMN15782860	-0.569880672	0.965671197	-0.384350447	28.849	7630	160.0489454	163.2773987	0.980227188	1	NTGACNAACAGCAACNTAAGAACNGAAAANCACTTTGATTACGTNAAAATTTCNATAGCNTCTCCNCAAAGAATNATGGATTGGGGNCANAGNACATTNCCNAATGGACAAGTNGTNGGTGAAGTTACNAAACCTGAAACTATNAATTACAGNACACTTAAACCAGAAATGGATGGATTNTTTTGTGAAAAGATTTTTGGNCCNTCTAAAGATTGGGAATGNCATTGTGGNAAGTANAAAAGNGTNAGACATNGNGGNATTGTTTGTGANAGATGTGGNGTTGANGTAACTGAAAGTAGAGTNAGAAGACATAGGATGGGNTANATAAAACTNGCTGCNCCAGTTTCNCATGTTTGGTATTTNAAAGGAATNCCTAGTTANGTTGCAATNCTTTTGGAT…
I9N2016_068_meta	IO9N	111	7	2016	4	2	12	-13.0295	95	SAMN15782861	-0.625597008	1.002303931	-0.255890745	29.1649	8848	186.7736292	190.7145346	0.979336104	1	NTGACNAACAGCAACTTAAGAACNGAAAATCACTTTGATTACGTNAAAATTTCAATAGCNTCNCCNCAAAGAATAATGGATTGGGGNCANAGNACATTNCCNAATGGACAAGTNGTTGGTGAAGTTACNAAACCTGANACTATNAANTACAGNACACTTAAACCAGAAATGGATGGATTNTTTTGTGAAAAGATTTTTGGNCCNTCTAAAGATTGGGAATGNCATTGTGGNAANTANAAAAGNGTNAGACATNGNGGNATTGTTTGTGANAGATGTGGNGTTGAAGTAACTGAAAGTAGAGTNAGAAGACATAGGATGGGNTANATAAAACTNGCTGCNCCAGTTTCNCATGTTTGGTATTTNAAAGGAATNCCTAGTTANGTTGCNATNCTTTTNGAT…
I9N2016_069_meta	IO9N	NA	7	2016	4	2	16.5	-12.761883	94.9999	SAMN15782862	-0.593400647	0.825704321	-0.366467318	29.3949	7966	172.505716	175.6933092	0.98185706	1	NTGACNAACAGCAACTTAAGAACNGAAAATCACTTTGATTACGTNAAAATTTCAATAGCNTCTCCNCAAAGAATAATGGATTGGGGNCANAGNACATTNCCNAATGGACAAGTNGTTGGTGAAGTTACNAAACCNGANACTATNAANTACAGNACACTTAAACCAGAAATGGATGGATTNTTTTGTGAAAAGATTTTTGGGCCNTCTAAAGATTGGGAATGNCATTGTGGNAAGTANAAAAGNGTNAGACATNGNGGNATTGTTTGTGANAGATGTGGNGTTGANGTAACTGAAAGTAGAGTNAGAAGACATAGNATGGGNTANATAAAACTNGCTGCGCCAGTTTCCCATGTTTGGTATTTNAAAGGAATNCCTAGTTANGTTGCAATNCTTTTGGAT…
I9N2016_070_meta	IO9N	112	7	2016	4	2	19.25	-12.484433	95.0001	SAMN15782863	-0.603061747	0.615110965	-0.155905107	29.6909	2438	59.83652388	60.55018859	0.988213667	1	NTGACNNACNGCAANNTNAGANCNNAAANNCACTTNGANTACGNNANAATTTCAANNGCNTCTCCNCAAAGAATNATGGANTGGGGNCANAGNACATTNCCNAATGGACAAGTNGTNGGTGAAGTTACNAAACCNGANACTATNAANTACAGNACACTTAAACCNGAAATGGATGGNTTNTTTTGNGAAAAGATTTTTGGNCCNTCNAAAGATTGGGAATGNCATTGNGGNAANTANAAAAGNGTNAGACATNGNGGNATTGTTTGTGANAGATGTGGNGTTGANGTNACTGAAAGTNGAGTNAGAAGACATAGNATGGGNTANATAAAACTNGCNGCNCCAGTTTCNCATGTTTGGTATTTGAAAGGNATNCCTAGTTANGTNGCNATNCTNNTNGAT…
I9N2016_071_meta	IO9N	NA	7	2016	4	2	23	-12.282843	94.9999817	SAMN15782864	-0.593833756	0.839305046	-0.187310347	29.565	11892	243.5500938	247.8483692	0.982657641	1	NTGACAAACANCAACTTAAGAACTGAAAANCACTTTGATTACGTNAAAATTTCNATAGCNTCTCCACAAAGAATAATGGATTGGGGNCANAGNACATTNCCNAATGGACAAGTNGTTGGTGAAGTTACNAAACCNGANACTATNAANTACAGNACACTTAAACCNGAAATGGATGGATTNTTTTGTGAAAAGATTTTTGGNCCNTCTAAAGATTGGGAATGNCATTGTGGNAANTANAAAAGNGTNAGACATNGNGGNATTGTTTGTGANAGATGTGGNGTTGANGTAACTGAAAGTAGAGTNAGAAGACATAGGATGGGNTANATAAAACTNGCTGCGCCAGTNTCNCATGTTTGGTATTTNAAAGGAATNCCTAGTTANGTTGCAATNCTTTTGGAT…
I9N2016_072_meta	IO9N	113	7	2016	4	3	2.25	-11.947892	94.9998733	SAMN15782865	-0.613701616	0.857252603	-0.103949454	29.69	18832	455.6422086	462.9425431	0.984230582	1	NTGACAAACAGCAACTTAAGAACNGAAAATCACTTTGATTACGTNAAAATTTCAATAGCTTCTCCACAAAGAATAATGGATTGGGGNCAGAGNACATTNCCNAATGGACAAGTNGTTGGTGAAGTTACNAAACCNGAAACTATNAANTACAGNACACTTAAACCAGAAATGGATGGATTNTTTTGTGAAAAGATTTTTGGNCCNTCTAAAGATTGGGAATGNCATTGTGGNAANTANAAAAGNGTNAGACATNGNGGNATTGTTTGTGANAGATGTGGNGTTGANGTAACTGAAAGTAGAGTNAGAAGACATAGGATGGGNTANATAAAACTNGCTGCNCCAGTTTCNCATGTTTGGTATTTNAAAGGAATNCCTAGTTANGTTGCAATNCTTTTGGAT…
I9N2016_073_meta	IO9N	NA	7	2016	4	3	5.6	-11.627658	95.0000333	SAMN15782866	-0.588516135	0.840140433	-0.266353674	29.745	17612	387.5167838	394.2848068	0.982834685	1	NTGACAAACAGCAACTTAAGAACNGAAAATCACTTTGATTACGTNAAAATTTCAATAGCTTCTCCACAAAGAATAATGGATTGGGGNCAGAGNACATTNCCNAATGGACAAGTNGTTGGTGAAGTTACNAAACCNGANACTATNAATTACAGNACACTTAAACCNGAAATGGATGGATTNTTTTGTGAAAAGATTTTTGGGCCNTCTAAAGATTGGGAATGNCATTGTGGNAANTANAAAAGNGTNAGACATNGNGGNATTGTTTGTGANAGATGTGGNGTTGANGTAACTGAAAGTAGAGTNAGAAGACATAGGATGGGNTANATAAAACTNGCTGCNCCAGTTTCNCATGTTTGGTATTTNAAAGGAATNCCTAGTTANGTTGCAATNCTTTTNGAT…
I9N2016_074_meta	IO9N	114	7	2016	4	3	8.08333333	-11.420658	94.9997	SAMN15782867	-0.582091678	0.916533215	-0.270626453	29.806	14660	315.040434	320.931907	0.981642607	1	NTGACAAACAGCAACTTAAGAACTGAAAATCACTTTGATTACGTNAAAATTTCAATAGCTTCTCCACAAAGAATAATGGATTGGGGNCAGAGNACATTNCCNAATGGACAAGTNGTTGGTGAAGTTACNAAACCTGAAACTATNAANTACAGNACACTTAAACCAGAAATGGATGGATTNTTTTGTGAAAAGATTTTTGGGCCNTCTAAAGATTGGGAATGNCATTGTGGNAANTANAAAAGNGTNAGACATNGNGGNATTGTTTGTGANAGATGTGGNGTTGANGTAACTGAAAGTAGAGTNAGAAGACATAGGATGGGNTANATAAAACTNGCTGCNCCAGTNTCNCATGTTTGGTATTTNAAAGGAATNCCTAGTTANGTTGCAATNCTTTTGGAT…
I9N2016_075_meta	IO9N	NA	7	2016	4	3	12.5	-11.104455	94.9999833	SAMN15782868	-0.58338683	0.912839238	-0.010935576	29.796	11272	251.6225898	256.3647724	0.981502207	1	NTGACNAACAGCAACNTAAGAACNGAAAATCACTTTGATTACGTNAAAATTTCAATNGCNTCTCCNCAAAGAATAATGGATTGGGGNCAGAGNACATTNCCNAATGGACAAGTNGTTGGTGAAGTTACNAAACCNGANACTATNAANTACAGGACACTTAAACCAGAAATGGATGGNTTNTTTTGTGAAAAGATTTTTGGNCCNTCTAAAGATTGGGAATGNCATTGTGGNAANTANAAAAGNGTNAGACATNGNGGNATTGTTTGTGANAGATGTGGNGTTGANGTNACTGAAAGTAGAGTNAGAAGACATAGGATGGGNTANATAAAACTNGCTGCGCCAGTNTCNCATGTTTGGTATTTNAAAGGAATNCCTAGTTANGTTGCAATNCTTTTGGAT…
I9N2016_076_meta	IO9N	115	7	2016	4	3	15.75	-10.884905	94.9990333	SAMN15782869	-0.588992301	0.848690292	-0.175417867	30.399	12598	267.9545387	273.1647178	0.980926603	1	NTGACNAACAGCAACNTAAGAACNGAAAATCACTTTGATTACGTNAAAATTTCNATAGCNTCTCCACAAAGAATAATGGATTGGGGNCAGAGNACATTNCCNAATGGACAAGTNGTTGGTGAAGTTACNAAACCNGANACTATNAATTACAGNACACTTAAACCNGAAATGGATGGNTTNTTTTGTGAAAAGATTTTTGGNCCNTCTAAAGATTGGGAATGNCATTGTGGNAANTANAAAAGNGTNAGACATNGNGGNATTGTTTGTGANAGATGTGGNGTTGANGTAACTGAAAGTAGAGTNAGAAGACATAGGATGGGNTANATAAAACTNGCTGCNCCAGTNTCNCATGTTTGGTATTTNAAAGGAATNCCTAGTTANGTTGCAATNCTTTTGGAT…
I9N2016_077_meta	IO9N	NA	7	2016	4	4	3.25	-10.652057	95.0000233	SAMN15782870	-0.555628722	0.874351541	-0.331486682	30.482	12988	275.5685808	280.0584425	0.983968126	1	NTGACNAACAGCAACTTAAGAACNGAAAANCACTTTGATTACGTNAAAATTTCAATAGCNTCTCCNCAAAGAATAATGGATTGGGGNCAGAGNACATTNCCNAATGGACAAGTNGTTGGTGAAGTTACNAAACCNGANACTATNAANTACAGGACACTTAAACCAGAAATGGATGGATTNTTTTGTGAAAANATTTTTGGNCCNTCTAAAGATTGGGAATGNCATTGTGGNAAGTANAAAAGNGTNAGACATNGNGGNATTGTTTGTGANAGATGTGGNGTTGANGTAACTGAAAGTAGAGTNAGAAGACATAGGATGGGNTANATAAAACTNGCTGCNCCAGTNTCNCATGTTTGGTATTTNAAAGGAATNCCTAGTTANGTTGCAATNCTTTTGGAT…
I9N2016_078_meta	IO9N	116	7	2016	4	4	6	-10.347142	94.9997233	SAMN15782871	-0.612372358	0.986147704	-0.166653637	30.1998	10548	225.6723782	229.7676245	0.982176574	1	NTGACAAACAGCAACTTAAGAACNGAAAATCACTTTGATTACGTNAAAATTTCAATAGCNTCTCCACAAAGAATAATGGATTGGGGNCAGAGNACATTNCCNAATGGACAAGTNGTNGGTGAAGTTACNAAACCNGANACTATNAATTACAGNACACTTAAACCNGAAATGGATGGATTNTTTTGTGAAAAGATTTTTGGNCCNTCTAAAGATTGGGAATGNCATTGTGGNAANTANAAAAGNGTNAGACATNGNGGNATTGTTTGTGANAGATGTGGNGTTGANGTAACTGAAAGTAGAGTNAGAAGACATAGGATGGGNTANATAAAACTNGCTGCGCCAGTNTCNCATGTTTGGTATTTNAAAGGAATNCCTAGTTANGTTGCAATNCTTTTGGAT…
I9N2016_079_meta	IO9N	NA	7	2016	4	4	10.0333333	-10.130763	94.9999917	SAMN15782872	-0.639619922	1.116806871	0.035612032	30.302	4500	90.44635475	92.04034356	0.982681629	1	NNNNNAAACAGCANNNTAAGAACNGAAAANCACTTTGATTACGTNAAAATTTCNATAGCNTCTCCNCANAGAATAATGGATTGGGGNCANAGNACNTTNCCNAATGGNCAAGTNGTNGGTGAAGTTACNAAACCTGANACTATNAATTACAGNACACTTAAACCNGAAATGGATGGNTTNTTTTGTGAAAANATTTTTGGNCCNTCTAAAGATTGGGAATGNCATTGTGGNAANTANAAAAGNGTNAGACATNGNGGNATTGTTTGTGANAGATGTGGNGTTGANGTAACTGAAAGTAGAGTNAGAAGACATAGNATGGGNTANATAAAACTNGCTGCNCCAGTTTCNCATGTTTGGTATTTNAAAGGAATNCCTAGTTANGTTGCAATNCTTNTGGAT…
I9N2016_080_meta	IO9N	117	7	2016	4	4	13.25	-9.8164167	94.9999	SAMN15782873	-0.623263313	1.118427532	-0.228820161	30.463	8636	181.3842224	184.6331842	0.982403154	1	NTGACAAACAGCAANNTAAGAACNGAAAATCACTTTGATTACGTCAAAATTTCAATAGCNTCTCCNCAAAGAATAATGGATTGGGGNCAGAGGACATTNCCNAATGGACAAGTNGTNGGTGAAGTTACNAAACCTGANACTATNAATTACAGNACACTTAAACCAGAAATGGATGGNTTNTTTTGTGAAAAGATTTTTGGGCCNTCTAAAGATTGGGAATGNCATTGTGGNAANTANAAAAGNGTNAGACATNGNGGNATTGTTTGTGANAGATGNGGNGTTGANGTAACTGAAAGTAGAGTNAGAAGACATAGGATGGGNTANATAAAACTNGCTGCNCCAGTNTCNCATGTTTGGTATTTNAAAGGAATNCCTAGTTANGTTGCAATNCTTTTGGAT…
I9N2016_082_meta	IO9N	118	7	2016	4	4	19.25	-9.2828267	95.0004467	SAMN15782875	-0.629830064	0.721545509	-0.263930933	30.7999	4540	89.14004512	91.01187807	0.979433092	1	NTGACNAACAGCAACNTAAGAACNGAAAANCANTTTGATTACGTNAAAATTTCNATAGCNTCTCCNCANAGAATAATGGATTGGGGNCANAGNACNTTNCCNAATGGACAAGTNGTTGGTGAAGTTACNAAACCNGANACTATNAATTACAGNACNCTTAAACCNGAAATGGATGGNTTNTTTTGTGAAAAGATNTTTGGNCCNTCNAAAGATTGGGAATGNCATTGTGGNAANTANAAAAGNGTNAGACATNGNGGNATTGTTTGTGANAGATGTGGNGTTGANGTAACTGAAAGTAGAGTNAGAAGACATAGNATGGGNTANATAAAACTNGCTGCNCCAGTTTCNCATGTTTGGTATTTNAAAGGAATNCCTAGTTANGTTGCNATNCTTNTGGAT…
I9N2016_083_meta	IO9N	NA	7	2016	4	4	23.95	-8.993065	94.9999883	SAMN15782876	-0.571386378	1.041914479	-0.267066334	30.926	5468	125.1599118	126.8924242	0.986346605	1	NTGACNAACAGCAANNTAAGAACNGAANANCACTTTGATTACGTNAAAATTTCNATAGCNTCTCCACAAAGAATNATGGATTGGGGNCAGAGNACATTNCCNAATGGNCAAGTNGTTGGNGAAGTTACNAAACCNGANACTATNAANTACAGNACACTTAAACCNGAAATGGATGGNTTNTTTTGTGAAAAGATTTTTGGNCCNTCTAAAGATTGGGAATGNCATTGTGGNAANTANAAAAGNGTNAGACATNGNGGNATTGTTTGTGANAGATGTGGNGTTGANGTAACTGAAAGTAGAGTNAGAAGACATAGGATGGGNTANATAAAACTNGCTGCGCCAGTNTCCCATGTTTGGTATTTNAAAGGNATNCCTAGTTANGTTGCAATNCTNNTNGAT…
I9N2016_084_meta	IO9N	119	7	2016	4	5	2.75	-8.7295217	94.99947	SAMN15782877	-0.607557931	1.229892704	-0.289400857	30.7877	10928	233.5906318	237.3563773	0.984134635	1	NTGACAAACAGCAACTTAAGAACNGAAAATCACTTTGATTACGTNAAAATTTCNATAGCTTCTCCNCAAAGAATAATGGATTGGGGNCAGAGNACATTNCCNAATGGACAAGTNGTTGGTGAAGTTACNAAACCNGANACTATNAANTACAGNACACTTAAACCAGAAATGGATGGATTNTTTTGTGAAAAGATTTTTGGNCCNTCTAAAGATTGGGAATGNCATTGTGGNAAGTANAAAAGNGTNAGACATNGNGGNATTGTTTGTGANAGATGTGGNGTTGANGTAACTGAAAGTAGAGTNAGAAGACATAGNATGGGNTANATAAAACTNGCTGCNCCAGTNTCCCATGTTTGGTATTTNAAAGGAATNCCTAGTTANGTTGCAATNCTTTTGGAT…
I9N2016_085_meta	IO9N	NA	7	2016	4	5	6.66666667	-8.4917083	95.000045	SAMN15782878	-0.598428659	1.100002044	-0.288761183	30.675	6424	118.4172981	121.6945586	0.973069786	1	NNGACNAACAGCAACNTAAGAACNGAAAANCANTTTGATTACGTNAAAATTTCNATAGCNTCNCCNCAAAGAATAATGGATTGGGGNCANAGNACATTNCCNAATGGACAAGTNGTNGGNGAAGTTACNAAACCTGANACNATNAANTACAGNACACTTAAACCNGAAATGGATGGNTTNTTTTGTGAAAANATTTTTGGNCCNTCNAAAGATTGGGAATGNCATTGTGGNAANTANAAAAGNGTNAGACATNGNGGNATTGTTTGTGANAGATGTGGNGTTGANGTAACTGAAAGTAGAGTNAGAAGACATAGNATGGGNTANATAAAACTNGCTGCNCCAGTNTCNCATGTTTGGTATTTNAANGGAATNCCTAGTTANGTTGCAATNCTTTTGGAT…
I9N2016_087_meta	IO9N	NA	7	2016	4	5	13.5	-7.944405	95.0001033	SAMN15782880	-0.597354879	1.141131985	-0.185598457	30.3494	8220	168.4477898	171.512099	0.982133568	1	NTGACAAACAGCAACTTAAGAACNGAAAATCACTTTGATTACGTNAAAATTTCAATAGCTTCTCCACAAAGAATAATGGATTGGGGNCAGAGNACATTNCCNAATGGACAAGTNGTTGGTGAAGTTACNAAACCNGANACTATNAANTACAGGACACTTAAACCAGAAATGGATGGATTNTTTTGTGAAAAGATTTTTGGNCCNTCTAAAGATTGGGAATGNCATTGTGGNAANTANAAAAGNGTNAGACATNGNGGNATTGTTTGTGANAGATGTGGNGTTGANGTAACTGAAAGTAGAGTNAGAAGACATAGGATGGGNTANATAAAACTNGCTGCGCCAGTNTCCCATGTTTGGTATTTNAAAGGAATNCCTAGTTANGTTGCNATNCTTTTNGAT…
I9N2016_088_meta	IO9N	121	7	2016	4	5	16.3666667	-7.673305	95.000645	SAMN15782881	-0.601935996	0.968835106	-0.201766708	31.4089	28368	606.5781891	619.3543587	0.979371794	1	ATGACAAACAGCAACTTAAGAACTGAAAATCACTTTGATTACGTNAAAATTTCAATAGCTTCTCCACAAAGAATAATGGATTGGGGNCAGAGNACATTNCCNAATGGACAAGTNGTTGGTGAAGTTACNAAACCNGANACTATNAATTACAGGACACTTAAACCNGAAATGGATGGNTTNTTTTGTGAAAAGATTTTTGGNCCNTCTAAAGATTGGGAATGNCATTGTGGNAANTANAAAAGNGTNAGACATNGNGGNATTGTTTGTGANAGATGTGGNGTTGAAGTAACTGAAAGTAGAGTNAGAAGACATAGGATGGGNTANATAAAACTNGCTGCNCCAGTTTCNCATGTTTGGTATTTNAAAGGAATNCCTAGTTANGTTGCAATNCTTNTGGAT…
I9N2016_089_meta	IO9N	NA	7	2016	4	5	20.5833333	-7.3797417	95.0000117	SAMN15782882	-0.595218764	0.958784139	-0.342431817	30.614	35632	701.459048	713.9426379	0.982514576	1	ATGACAAACAGCAACTTAAGAACTGAAAATCACTTTGATTACGTCAAAATTTCAATAGCTTCTCCACAAAGAATAATGGATTGGGGNCAGAGNACATTNCCNAATGGACAAGTNGTTGGTGAAGTTACNAAACCNGANACTATNAATTACAGGACACTTAAACCNGAAATGGATGGATTNTTTTGTGAAAAGATTTTTGGNCCNTCTAAAGATTGGGAATGNCATTGTGGNAAGTANAAAAGNGTNAGACATNGNGGNATTGTTTGTGANAGATGTGGNGTTGAAGTAACTGAAAGTAGAGTNAGAAGACATAGGATGGGNTANATAAAACTNGCTGCNCCAGTTTCNCATGTTTGGTATTTNAAAGGAATNCCTAGTTANGTTGCAATNCTTTTGGAT…
I9N2016_090_meta	IO9N	122	7	2016	4	5	23.3333333	-7.134695	95.00006	SAMN15782883	-0.580944415	0.956221226	-0.314690801	30.9906	18306	394.1827269	400.3571832	0.984577631	1	NTGACAAACAGCAACNTAAGAACNGAAAATCACTTTGATTACGTNAAAATTTCAATAGCTTCTCCACAAAGAATAATGGATTGGGGNCAGAGNACATTNCCNAATGGACAAGTNGTTGGTGAAGTTACNAAACCTGANACTATNAATTACAGGACACTTAAACCNGAAATGGATGGATTNTTTTGTGAAAAGATTTTTGGNCCNTCTAAAGATTGGGAATGNCATTGTGGNAANTANAAAAGNGTNAGACATNGNGGNATTGTTTGTGANAGATGTGGNGTTGANGTAACTGAAAGTAGAGTNAGAAGACATAGNATGGGNTANATAAAACTNGCTGCNCCAGTTTCNCATGTTTGGTATTTNAAAGGAATNCCTAGTTANGTTGCAATNCTTTTGGAT…
I9N2016_091_meta	IO9N	NA	7	2016	4	6	3.5	-6.9995967	94.99998	SAMN15782884	-0.597079825	1.08774061	-0.283674566	30.556	13948	259.1013633	265.0658392	0.977498134	1	NTGACNAACAGCAACTTAAGAACTGAAAATCACTTTGATTACGTNAAAATTTCAATAGCNTCTCCACAAAGAATAATGGATTGGGGNCAGAGNACATTNCCNAATGGACAAGTNGTTGGTGAAGTTACNAAACCNGANACTATNAANTACAGGACACTTAAACCNGAAATGGATGGATTNTTTTGTGAAAAGATTTTTGGGCCNTCTAAAGATTGGGAATGNCATTGTGGNAANTANAAAAGNGTNAGACATNGNGGNATTGTTTGTGANAGATGTGGNGTTGANGTAACTGAAAGTAGAGTNAGAAGACATAGNATGGGNTANATAAAACTNGCTGCGCCAGTTTCNCATGTTTGGTATTTNAAAGGAATNCCNAGTTANGTTGCAATNCTTTTGGAT…
I9N2016_092_meta	IO9N	123	7	2016	4	6	5.91666667	-6.59915	95.0003167	SAMN15782885	-0.608192831	0.969665246	-0.373454921	30.469	22374	480.896576	488.5482256	0.984337985	1	NTGACAAACAGCAACTTAAGAACTGAAAATCACTTTGATTACGTNAAAATTTCAATAGCTTCTCCACAAAGAATAATGGATTGGGGNCAGAGNACATTNCCNAATGGACAAGTNGTTGGTGAAGTTACNAAACCTGANACTATNAATTACAGNACACTTAAACCAGAAATGGATGGATTNTTTTGTGAAAAGATTTTTGGNCCNTCTAAAGATTGGGAATGNCATTGTGGNAANTANAAAAGNGTNAGACATNGNGGNATTGTTTGTGANAGATGTGGNGTTGAAGTAACTGAAAGTAGAGTNAGAAGACATAGGATGGGNTANATAAAACTNGCTGCNCCAGTTTCNCATGTTTGGTATTTNAAAGGAATNCCTAGTTANGTTGCAATNCTTTTGGAT…
I9N2016_093_meta	IO9N	NA	7	2016	4	6	10	-6.3694717	94.9999633	SAMN15782886	-0.607783676	0.929814839	-0.273501153	30.43	15758	293.2581305	299.521781	0.97908783	1	ATGACNAACAGCAACNTAAGAACNGAAAATCACTTTGATTACGTNAAAATTTCAATAGCNTCTCCACAAAGAATAATGGATTGGGGNCANAGNACATTNCCNAATGGACAAGTNGTTGGTGAAGTTACNAAACCNGANACTATNAATTACAGNACACTTAAACCNGAAATGGATGGNTTNTTTTGTGAAAAGATTTTTGGNCCNTCTAAAGATTGGGAATGNCATTGTGGNAAGTANAAAAGNGTNAGACATNGNGGNATTGTTTGTGANAGATGTGGNGTTGANGTAACTGAAAGTAGAGTNAGAAGACATAGGATGGGNTANATAAAACTNGCTGCGCCAGTNTCNCATGTTTGGTATTTGAAAGGAATNCCTAGTTANGTTGCNATNCTTTTGGAT…
I9N2016_094_meta	IO9N	124	7	2016	4	6	12.3333333	-6.0682617	95.0000283	SAMN15782887	-0.58085523	0.917520887	-0.308016994	30.3428	25792	536.7445124	545.4609846	0.98401999	1	NTGACAAACAGCAACTTAAGAACTGAAAATCACTTTGATTACGTCAAAATTTCAATAGCTTCTCCACAAAGAATAATGGATTGGGGNCAGAGNACATTNCCNAATGGACAAGTNGTTGGTGAAGTTACNAAACCNGANACTATNAANTACAGNACACTTAAACCNGAAATGGATGGATTNTTTTGTGAAAAGATTTTTGGNCCNTCTAAAGATTGGGAATGNCATTGTGGNAANTANAAAAGNGTNAGACATNGNGGNATTGTTTGTGANAGATGTGGNGTTGAAGTAACTGAAAGTAGAGTNAGAAGACATAGGATGGGNTANATAAAACTNGCTGCNCCAGTTTCNCATGTTTGGTATTTNAAAGGAATNCCTAGTTANGTTGCAATNCTTTTGGAT…
I9N2016_095_meta	IO9N	NA	7	2016	4	6	17	-5.7733517	94.9999817	SAMN15782888	-0.596331482	0.807682702	-0.328869442	30.7461	21746	433.5547382	442.544422	0.97968637	1	NTGACAAACAGCAACTTAAGAACTGAAAATCACTTTGATTACGTNAAAATTTCAATAGCNTCTCCACAAAGAATAATGGATTGGGGNCAGAGNACATTNCCNAATGGACAAGTNGTTGGTGAAGTTACNAAACCTGANACTATNAANTACAGNACACTTAAACCNGAAATGGATGGATTNTTTTGTGAAAAGATTTTTGGNCCNTCTAAAGATTGGGAATGNCATTGTGGNAANTANAAAAGNGTNAGACATNGNGGNATTGTTTGTGANAGATGTGGNGTTGANGTAACTGAAAGTAGAGTNAGAAGACATAGNATGGGNTANATAAAACTNGCTGCGCCAGTTTCNCATGTTTGGTATTTNAAAGGAATNCCTAGTTANGTTGCNATNCTTTTGGAT…
I9N2016_096_meta	IO9N	125	7	2016	4	6	19.3333333	-5.529405	95.0002367	SAMN15782889	-0.599617352	0.585616044	-0.319706286	30.995	10218	232.0675148	235.5879722	0.985056718	1	NTGACAAACAGCAACNTAAGAACNGAAAANCACTTTGATTACGTNAAAATTTCAATAGCNTCTCCACAAAGAATAATGGATTGGGGNCANAGNACATTNCCNAATGGACAAGTNGTTGGTGAAGTTACNAAACCTGAAACTATNAATTACAGGACACTTAAACCAGAAATGGATGGATTNTTTTGTGAAAAGATTTTTGGNCCNTCTAAAGATTGGGAATGNCATTGTGGNAAGTANAAAAGNGTNAGACATNGNGGNATTGTTTGTGANAGATGTGGNGTTGANGTAACTGAAAGTAGAGTNAGAAGACATAGGATGGGCTANATAAAACTNGCTGCGCCAGTNTCNCATGTTTGGTATTTNAAAGGAATNCCTAGTTANGTTGCAATNCTTTTGGAT…
I9N2016_097_meta	IO9N	NA	7	2016	4	6	23.5333333	-5.2765583	94.9999633	SAMN15782890	-0.604179817	1.117925227	-0.234986812	30.9279	7058	155.3562598	158.2729197	0.981571959	1	NTGANAAACAGCAANNTAAGAACNGAAAATCANTTTGATTACGTNAAAATTTCAATAGCNTCTCCACAAAGAATAATGGATTGGGGNCANAGGACATTNCCNAATGGACAAGTNGTTGGTGAAGTTACNAAACCTGANACTATNAATTACAGNACACTTAAACCAGAAATGGATGGNTTNTTTTGTGAAAAGATTTTTGGNCCNTCTAAAGATTGGGAATGNCATTGTGGNAANTANAAAAGNGTNAGACATNGNGGNATTGTTTGTGANAGATGTGGNGTTGANGTAACTGAAAGTAGAGTNAGAAGACATAGGATGGGNTANATAAAACTNGCTGCNCCAGTNTCNCATGTTTGGTATTTNAAAGGAATNCCTAGTTANGTTGCAATNCTTNTGGAT…
I9N2016_098_meta	IO9N	126	7	2016	4	7	1.91666667	-4.97571	95.0001183	SAMN15782891	-0.573642989	1.241800647	-0.225605365	30.776	10732	223.2052563	227.2465378	0.982216312	1	NTGACNAANAGCAACNTAAGAACTGAAAATCACTTTGATTACGTNAAAATTTCNATAGCNTCTCCNCAAAGAATAATGGATTGGGGNCANAGNACATTNCCNAATGGACAAGTNGTNGGTGAAGTTACNAAACCNGANACTATNAANTACAGNACACTTAAACCAGAAATGGATGGATTNTTTTGTGAAAAGATTTTTGGNCCNTCTAAAGATTGGGAATGNCATTGTGGNAANTANAAAAGNGTNAGACATNGNGGNATTGTTTGTGANAGATGTGGNGTTGANGTAACTGAAAGTAGAGTNAGAAGACATAGGATGGGNTANATAAAACTNGCTGCGCCAGTNTCNCATGTTTGGTATTTNAAAGGAATNCCTAGTTANGTTGCAATNCTTTTGGAT…
I9N2016_099_meta	IO9N	127	7	2016	4	7	13	-4.5334833	94.8683167	SAMN15782892	-0.614192069	0.819096782	-0.285016343	30.401	6624	143.4631898	145.5422978	0.985714751	1	NTGACNAACAGCAACNTAAGAACTGAAAANCACTTTGATTACGTNAAAATTTCAATAGCNTCTCCACAAAGAATAATGGATTGGGGNCANAGNACATTNCCNAATGGACAAGTNGTTGGTGAAGTTACNAAACCNGANACTATNAANTACAGNACACTTAAACCAGAAATGGATGGATTNTTTTGTGAAAAGATTTTTGGNCCNTCTAAAGATTGGGAATGNCATTGTGGNAANTANAAAAGNGTNAGACATNGNGGNATTGTTTGTGANAGATGTGGNGTTGAAGTAACTGAAAGTAGAGTNAGAAGACATAGGATGGGNTANATAAAACTNGCTGCGCCAGTNTCCCATGTTTGGTATTTNAAAGGAATNCCTAGTTANGTTGCAATNCTTTTGGAT…
I9N2016_100_meta	IO9N	NA	7	2016	4	7	16	-4.3603567	94.811175	SAMN15782894	-0.601645256	0.665167576	-0.443467862	30.437	3820	85.72450589	86.98126194	0.985551416	1	NNNNNNNNNNGCAACTTAAGAACNGAAAATCACTTNGATTACGTNAAAATTTCNATNGCNTCTCCNCANAGAATNATGGATTGGGGNCANAGNACATTNCCNAANGGACAAGTNGTNGGNGAAGTTACNAAACCNGANACTATNAANTACAGNACACTTAAACCAGAAATGGATGGNTTNTTTTGNGAAAAGATTTTTGGNCCNTCTAAAGATTGGGAATGNCATTGNGGNAANTANAAAAGNGTNAGACATNGNGGNATTGTTTGTGANAGATGNGGNGTTGANGTNACTGAAAGTAGAGTNAGAAGNCATAGGATGGGNTANATAAAACTNGCTGCNCCAGTTTCNCATGTTTGGTATTTNAAAGGAATNCCNAGTTANGTNGCNATNCTNNTGGAT…
I9N2016_101_meta	IO9N	128	7	2016	4	7	19	-4.0690817	94.7158417	SAMN15782895	-0.60863875	0.289409325	-0.409005639	30.569	5742	114.9614321	116.8875138	0.983521921	1	NTGACNAANAGNAANNTAAGAACNGAAAANCACTTNGATTACGTCAAAATNTCNATAGCNTCTCCNCAAAGAATAATGGATTGGGGNCANAGNACATTNCCNAATGGACAAGTNGTTGGTGAAGTTACNAAACCNGANACTATNAANTACAGNACNCTTAAACCNGAAATGGATGGNTTNTTTTGTGAAAAGATTTTTGGNCCNTCTAAAGATTGGGAATGNCATTGTGGNAANTANAAAAGNGTNAGACATNGNGGNATTGTTTGTGANAGATGTGGNGTTGANGTAACTGAAAGTAGAGTNAGAAGNCATAGGATGGGNTANATAAAACTNGCTGCNCCAGTNTCNCATGTTTGGTATTTNAAAGGAATNCCTAGTTANGTTGCAATNCTTTTGGAT…
I9N2016_102_meta	IO9N	NA	7	2016	4	7	22.5833333	-3.878605	94.6521717	SAMN15782896	-0.552337244	0.647110667	-0.20526394	30.422	9362	193.7959651	196.6177689	0.985648277	1	NTGACAAACAGCAACTTAAGAACNGAAAANCANTTTGATTACGTCAAAATTTCNATAGCNTCTCCNCAAAGAATNATGGATTGGGGNCAGAGNACATTNCCNAATGGACAAGTNGTTGGTGAAGTTACNAAACCNGANACTATNAANTACAGGACACTTAAACCNGAAATGGATGGATTNTTTTGTGAAAAGATTTTTGGNCCNTCTAAAGATTGGGAATGNCATTGTGGNAANTANAAAAGNGTNAGACATNGNGGNATTGTTTGTGANAGATGTGGNGTTGAAGTAACTGAAAGTAGAGTNAGAAGACATAGGATGGGNTANATAAAACTNGCTGCNCCAGTTTCNCATGTTTGGTATTTNAAAGGAATNCCTAGTTANGTTGCAATNCTTTTGGAT…
I9N2016_103_meta	IO9N	129	7	2016	4	8	1.25	-3.6159533	94.5687133	SAMN15782897	-0.426000521	0.519514245	-0.414957814	30.569	24076	549.4369597	556.3337756	0.987603097	1	ATGACAAACAGCAACTTAAGAACTGAAAATCACTTTGATTACGTCAAAATTTCAATAGCNTCTCCACAAAGAATAATGGATTGGGGNCAGAGGACATTNCCNAATGGACAAGTNGTTGGTGAAGTTACNAAACCNGANACTATNAATTACAGNACACTTAAACCAGAAATGGATGGNTTNTTTTGTGAAAAGATTTTTGGGCCNTCNAAAGATTGGGAATGNCATTGTGGNAANTANAAAAGNGTNAGACATNGNGGNATTGTTTGTGANAGATGTGGNGTTGANGTAACTGAAAGTAGAGTNAGAAGACATAGGATGGGNTANATAAAACTNGCTGCGCCAGTTTCNCATGTTTGGTATTTNAAAGGAATNCCTAGTTANGTTGCAATNCTTTTGGAT…
I9N2016_104_meta	IO9N	NA	7	2016	4	8	5.48333333	-3.3624483	94.49363	SAMN15782898	-0.528382122	0.755997667	-0.398898219	30.569	16500	349.8856558	353.5774147	0.989558838	1	ATGACAAACAGCAANNTAAGAACNGAAAATCACTTTGATTACGTCAAAATTTCAATAGCTTCTCCACAAAGAATAATGGATTGGGGNCAGAGNACATTNCCNAATGGACAAGTNGTTGGTGAAGTTACNAAACCNGANACTATNAANTACAGNACACTTAAACCNGAAATGGATGGNTTNTTTTGTGAAAAGATTTTTGGNCCNTCTAAAGATTGGGAATGNCATTGTGGNAANTANAAAAGNGTNAGACATNGNGGNATTGTTTGTGANAGATGNGGNGTTGANGTAACTGAAAGTAGAGTNAGAAGACATAGGATGGGNTANATAAAACTNGCTGCNCCAGTTTCNCATGTTTGGTATTTNAAAGGAATNCCTAGTTANGTTGCAATNCTTTTGGAT…
I9N2016_105_meta	IO9N	130	7	2016	4	8	7.83333333	-3.1298167	94.4253017	SAMN15782899	-0.499794666	0.325902665	-0.438758552	30.585	6794	146.3402263	148.9505343	0.982475336	1	ATGACNAACAGCAANNTAAGAACNGAAAANCACTTNGATTACGTNAAAATTTCNATAGCNTCTCCNCAAAGAATAATGGATTGGGGNCANAGNACATTNCCNAATGGACAAGTNGTTGGNGAAGTTACNAAACCNGANACTATNAANTACAGNACACTNAAACCNGAAATGGATGGNTTNTTTTGTGAAAANATTTTTGGNCCNTCNAAAGATTGGGAATGNCATTGTGGNAANTANAAAAGNGTNAGACATNGNGGNATTGTTTGTGANAGATGTGGNGTTGANGTAACTGAAAGTAGAGTNAGAAGACATAGNATGGGNTANATAAAACTNGCTGCGCCAGTNTCNCATGTTTGGTATTTGAAAGGAATNCCTAGTTANGTTGCNATNCTTTTGGAT…
I9N2016_106_meta	IO9N	NA	7	2016	4	8	12	-2.9185167	94.359105	SAMN15782900	-0.403097104	0.313029889	-0.516663971	30.6571	13790	283.6764342	287.1696066	0.987835856	1	NTGACNAACAGCAANNTAAGAACNGAAAATCACTTTGATTACGTCAAAATTTCAATAGCNTCTCCACAAAGAATAATGGATTGGGGNCAGAGNACATTNCCNAATGGACAAGTNGTTGGTGAAGTTACNAAACCTGANACTATNAANTACAGNACNCTTAAACCNGAAATGGATGGNTTNTTTTGTGAAAAGATTTTTGGNCCNTCTAAAGATTGGGAATGNCATTGTGGNAANTANAAAAGNGTNAGACATNGNGGNATTGTTTGTGANAGATGTGGNGTTGANGTAACTGAAAGTAGAGTNAGAAGACATAGNATGGGNTANATAAAACTNGCTGCGCCAGTTTCNCATGTTTGGTATTTNAAAGGAATNCCTAGTTANGTTGCNATNCTTTTGGAT…
I9N2016_107_meta	IO9N	131	7	2016	4	8	14.25	-2.833275	94.33284	SAMN15782901	-0.38509663	0.228894559	-0.348868606	30.82	5238	103.7389576	105.5784293	0.982577201	1	NTGACNAACAGCAACNTANGAACNGAAAATCACTTTGATTACGTNAAAATTTCNATAGCNTCTCCNCAAAGAATAATGGATTGGGGNCANAGNACATTNCCNAATGGACAAGTNGTNGGNGAAGTTACNAAACCNGANACTATNAANTACAGNACACTTAAACCNGAAATGGATGGATTNTTTTGNGAAAAGATTTTTGGNCCNTCTAAAGATTGGGAATGNCATTGTGGNAANTANAAAAGNGTNAGACATNGNGGNATTGTTTGTGANAGATGNGGNGTTGANGTAACTGAAAGTAGAGTNAGAAGNCATAGGATGGGNTANATAAAACTNGCTGCNCCAGTTTCNCATGTTTGGTATTTNAAAGGAATNCCNAGTTANGTNGCNATNCTTTTNGAT…
I9N2016_108_meta	IO9N	NA	7	2016	4	8	17.75	-2.63216	94.2723167	SAMN15782902	-0.292895219	0.140741041	-0.580706266	30.707	10156	217.1935	220.276056	0.986005942	1	ATGACNAANAGCAACNTANGAACNGAAAATCACTTTGATTACGTNAAAATTTCAATAGCNTCNCCACAAAGAATAATGGATTGGGGNCAGAGNACNTTNCCNAATGGACAAGTNGTTGGTGAAGTTACNAAACCTGAAACTATNAANTACAGNACACTTAAACCAGAAATGGATGGNTTNTTTTGTGAAAANATTTTTGGGCCNTCNAAAGATTGGGAATGNCATTGTGGNAANTANAAAAGNGTNAGACATNGNGGNATTGTTTGTGANAGATGTGGNGTTGANGTAACTGAAAGTAGAGTNAGAAGACATAGGATGGGNTANATAAAACTNGCTGCGCCAGTNTCNCATGTTTGGTATTTNAAAGGAATNCCTAGTTANGTTGCAATNCTTTTGGAT…
I9N2016_109_meta	IO9N	132	7	2016	4	8	21.5	-2.5081333	94.2374217	SAMN15782903	-0.217595845	0.144498172	-0.463237467	30.8159	10632	208.8314278	211.782559	0.986065277	1	ATGACNAACAGCAACTTAAGAACNGAAAANCACTTTGATTACGTNAAAATTTCNATAGCNTCTCCACAAAGAATAATGGATTGGGGNCAGAGNACATTNCCNAATGGACAAGTNGTNGGTGAAGTTACNAAACCNGAAACTATNAANTACAGNACACTTAAACCAGAAATGGATGGNTTNTTTTGTGAAAAGATTTTTGGNCCNTCTAAAGATTGGGAATGNCATTGTGGNAANTANAAAAGNGTNAGACATNGNGGNATTGTTTGTGANAGATGTGGNGTTGANGTAACTGAAAGTAGAGTNAGAAGACATAGGATGGGNTANATAAAACTNGCTGCNCCAGTTTCNCATGTTTGGTATTTNAAAGGAATNCCTAGTTANGTTGCNATNCTTTTGGAT…
I9N2016_110_meta	IO9N	NA	7	2016	4	9	2.13333333	-2.3010183	94.165995	SAMN15782904	-0.112384128	0.161855308	-0.629140084	30.679	13842	296.2707542	300.1191422	0.987177132	1	ATGACNAACAGCAACNTAAGAACNGAAAANCACTTTGATTACGTNAAAATNTCAATNGCNTCTCCNCANAGAATAATGGATTGGGGNCANAGNACATTNCCNAATGGACAAGTNGTTGGTGAAGTTACNAAACCTGANACTATNAANTACAGNACACTTAAACCAGAAATGGATGGATTNTTTTGTGAAAANATTTTTGGNCCNTCTAAAGATTGGGAATGNCATTGTGGNAANTANAAAAGNGTNAGACATNGNGGNATTGTTTGTGANAGATGTGGNGTTGANGTAACTGAAAGTAGAGTNAGAAGACATAGNATGGGNTANATAAAACTNGCTGCNCCAGTTTCNCATGTTTGGTATTTNAAAGGAATNCCTAGTTANGTTGCAATNCTTNTGGAT…
I9N2016_111_meta	IO9N	133	7	2016	4	9	4.25	-2.2013433	94.1318633	SAMN15782905	-0.257628317	0.18006201	-0.548283794	30.676	11766	255.4744789	260.1815291	0.981908592	1	NTGACAAACAGCAACTTAAGAACTGAAAATCACTTTGATTACGTNAAAATTTCAATAGCNTCTCCNCAAAGAATAATGGATTGGGGNCANAGNACATTNCCNAATGGACAAGTNGTNGGTGAAGTTACNAAACCNGANACTATNAANTACAGNACACTTAAACCNGAAATGGATGGNTTNTTTTGTGAAAAGATTTTTGGNCCNTCTAAAGATTGGGAATGNCATTGTGGNAANTANAAAAGNGTNAGACATNGNGGNATTGTTTGTGANAGATGTGGNGTTGANGTAACTGAAAGTAGAGTNAGAAGACATAGGATGGGNTANATAAAACTNGCTGCGCCAGTNTCNCATGTTTGGTATTTNAAAGGAATNCCTAGTTANGTTGCAATNCTTTTGGAT…
I9N2016_112_meta	IO9N	NA	7	2016	4	9	7.93333333	-2.0243567	94.0704833	SAMN15782906	0.03705678	-0.085394762	-0.625437745	30.634	17736	383.9747471	388.3740066	0.988672621	1	ATGACAAACAGCAANNTAAGAACTGAAAATCACTTTGATTACGTCAAAATTTCAATAGCNTCTCCACAAAGAATAATGGATTGGGGNCANAGNACATTNCCNAATGGACAAGTNGTTGGTGAAGTTACNAAACCNGAAACTATNAATTACAGNACNCTTAAACCNGAAATGGATGGNTTNTTTTGTGAAAANATTTTTGGNCCNTCTAAAGATTGGGAATGNCATTGTGGNAAGTANAAAAGNGTNAGACATNGNGGNATTGTTTGTGANAGATGTGGNGTTGANGTAACTGAAAGTAGAGTNAGAAGACATAGGATGGGNTANATAAAACTNGCTGCNCCAGTTTCNCATGTTTGGTATTTNAAAGGAATNCCTAGTTANGTTGCAATNCTTTTGGAT…
I9N2016_113_meta	IO9N	134	7	2016	4	9	10.25	-1.8850133	94.0236067	SAMN15782907	-0.118710775	0.147519787	-0.63003234	30.535	2092	42.41209755	43.42932263	0.976577459	1	NNNNNNNNNNNNNNNTTAAGAACNGAAAATNACTTTGATTNCGTNAANATTTCAATAGCNTCNCCNCANAGAATAATGGANTGGGGNCANAGNACATTNCCNAATGGNCAAGTNGTNGGNGAAGTTACNAAACCNGAAACTATNAANTACAGNACACTNAAACCAGANATGGATGGNNTNTTTTGTGAAAAGATTTTTGGNCCNTCTAAAGANTGGGAATGNCATTGTGGNAANTANAAAAGNGTNAGACATNGNGGNATTGTNTGNGANAGATGTGGNGTTGANGTNACTGAAAGTAGAGTNAGAAGNCATAGNATGGGNTANATAAAACTNGCTGCNCCAGTNTCNCATGTTTGGTANTTNAANGGAATNCCNAGTTANGTTGCAATNCTTNTNGAT…
I9N2016_114_meta	IO9N	NA	7	2016	4	9	13.4666667	-1.7457633	93.9837017	SAMN15782908	0.863186119	-0.28450156	-0.657637255	30.701	13718	283.9073665	287.2554836	0.988344462	1	NTGACAAACAGCAACNTAAGAACTGAAAATCACTTTGATTACGTCAAAATTTCAATAGCTTCTCCACAAAGAATAATGGATTGGGGNCAGAGNACATTNCCNAATGGACAAGTNGTTGGTGAAGTTACNAAACCNGANACTATNAANTACAGNACACTTAAACCAGAAATGGATGGATTNTTTTGTGAAAAGATTTTTGGNCCNTCTAAAGATTGGGAATGNCATTGTGGNAANTANAAAAGNGTNAGACATNGNGGNATTGTTTGTGANAGATGTGGNGTTGAAGTAACTGAAAGTAGAGTNAGAAGACATAGGATGGGNTANATAAAACTNGCTGCGCCAGTTTCNCATGTTTGGTATTTNAAAGGAATNCCTAGTTANGTTGCAATNCTTTTGGAT…
I9N2016_115_meta	IO9N	135	7	2016	4	9	15.5	-1.5642467	93.9320117	SAMN15782909	0.503602648	-0.200019675	-0.609614097	30.9103	16722	317.7015949	325.9791577	0.97460708	1	NTGACAAACAGCAANTTAAGAACNGAAAATCACTTTGATTACGTCAAAATTTCAATAGCTTCTCCACAAAGAATAATGGATTGGGGNCAGAGNACATTNCCNAATGGACAAGTNGTTGGTGAAGTTACNAAACCNGANACTATNAATTACAGNACACTTAAACCAGAAATGGATGGNTTNTTTTGTGAAAAGATTTTTGGNCCNTCTAAAGATTGGGAATGNCATTGTGGNAAGTANAAAAGNGTNAGACATNGNGGNATTGTTTGTGANAGATGTGGNGTTGANGTAACTGAAAGTAGAGTNAGAAGACATAGGATGGGNTANATAAAACTNGCTGCNCCAGTTTCNCATGTTTGGTATTTNAAAGGAATNCCTAGTTANGTTGCNATNCTTTTGGAT…
I9N2016_116_meta	IO9N	NA	7	2016	4	9	19.1333333	-1.4324583	93.8889717	SAMN15782910	0.573006041	-0.505829696	-0.682545573	30.793	5780	107.800299	109.4810073	0.984648403	1	NTGACAAACAGCAACNTAAGAACNGAAAATCACTTTGATTACGTNAAAATNTCNATNGCNTCTCCACANAGAATAATGGATTGGGGNCANAGNACNTTNCCNAATGGACAAGTNGTTGGTGAAGTTACNAAACCNGANACTATNAATTACAGNACNCTTAAACCAGAAATGGATGGNTTNTTTTGTGAAAAGATTTTTGGGCCNTCTAAAGATTGGGAATGNCATTGTGGNAANTANAAAAGNGTNAGACATNGNGGNATTGTTTGTGANAGATGTGGNGTTGANGTAACTGAAAGTAGAGTNAGAAGACATAGNATGGGNTANATAAAACTNGCTGCNCCAGTTTCNCATGTTTGGTATTTNAAAGGAATNCCNAGTTANGTTGCNATNCTTTTGGAT…
I9N2016_117_meta	IO9N	136	7	2016	4	9	21.5	-1.2497833	93.8293483	SAMN15782911	0.616218463	-0.381042332	-0.661077051	31.2199	16722	376.1251646	380.3147062	0.988984014	1	ATGACAAACAGCAACTTAAGAACNGAAAANCACTTTGATTACGTCAAAATTTCAATAGCNTCTCCACAAAGAATAATGGATTGGGGNCANAGNACATTNCCNAATGGACAAGTNGTTGGTGAAGTTACNAAACCNGAAACTATNAANTACAGNACACTTAAACCNGAAATGGATGGNTTNTTTTGTGAAAAGATTTTTGGNCCNTCTAAAGATTGGGAATGNCATTGTGGNAANTANAAAAGNGTNAGACATNGNGGNATTGTTTGTGANAGATGTGGNGTTGAAGTAACTGAAAGTAGAGTNAGAAGACATAGNATGGGNTANATAAAACTNGCTGCNCCAGTNTCNCATGTTTGGTATTTNAAAGGAATNCCTAGTTANGTTGCAATNCTTTTGGAT…
I9N2016_118_meta	IO9N	NA	7	2016	4	10	0.95	-1.1118683	93.7873317	SAMN15782912	0.777011047	-0.356681744	-0.656931593	31.3147	5086	86.65205328	88.11099607	0.98344199	1	NNNNNNNNNAGCAANNTAAGAACNGAAAANCACTTTGATTACGTNAAAATTTCNATAGCNTCNCCNCANAGAATAATGGANTGGGGNCANAGNACATTNCCNAATGGNCAAGTNGTNGGTGAAGTTACNAAACCNGANACTATNAANTACAGNACACTTAAACCNGAAATGGATGGNTTNTTTTGTGAAAANATTTTTGGNCCNTCTAAAGATTGGGAATGNCATTGTGGNAANTANAAAAGNGTNAGACATNGNGGNATTGTTTGTGANAGATGTGGNGTTGANGTAACTGAAAGTAGAGTNAGAAGACATAGNATGGGNTANATAAAACTNGCNGCNCCAGTTTCNCATGTTTGGTATTTNAAAGGAATNCCTAGTTANGTTGCNATNCTTTTNGAT…
I9N2016_119_meta	IO9N	137	7	2016	4	10	3.33333333	-0.9330033	93.7332067	SAMN15782913	0.590346385	-0.197428302	-0.709565896	30.9665	2178	51.3505272	51.77153043	0.991868055	1	NNNNNNNNNNNNAANNTAAGANCNGAAANNCACTNNGANNANGNNAAAATNTCNATNGCNTCTCCNCANAGNATNATGGATTGGGGNCANAGNACATTNCCNAANGGACAAGTNGTNGGNGAAGTTACNAAACCNGANACNATNAANTACAGNACACTTAAACCNGAAATGGATGGNTTNTTTTGTGAAAANATTTTTGGNCCNTCNAAAGATTGGGAATGNCATTGTGGNAANTANAANAGNGTNAGNCATNGNGGNATTGTTTGNGANAGNTGTGGNGTTGANGTNACTGAAAGTAGAGTNAGAAGACATAGGATGGGNTANATAAAACTNGCTGCNCCAGTNTCNCATGTTTGGTANTTNAANGGAATNCCTAGTTANGTTGCNATNCTNTTNGAT…
I9N2016_120_meta	IO9N	NA	7	2016	4	10	6.33333333	-0.812005	93.6990133	SAMN15782914	0.694494237	-0.282297242	-0.602531365	30.727	6602	140.1552235	142.8273388	0.98129129	1	NTGACAAANAGCAANNTAAGAACNGAAAATCACTTTGANTACGTNAANATTTCNATAGCNTCTCCNCANAGAATAATGGATTGGGGNCAGAGNACATTNCCNAATGGNCAAGTNGTTGGTGAAGTTACNAAACCNGANACTATNAANTACAGNACACTTAAACCNGAAATGGATGGNTTNTTTTGTGAAAANATTTTTGGNCCNTCTAAAGATTGGGAATGNCATTGTGGNAANTANAAAAGNGTNAGACATNGNGGNATTGTTTGTGANAGATGTGGNGTTGANGTAACTGAAAGTAGAGTNAGAAGACATAGNATGGGNTANATAAAACTNGCTGCNCCAGTTTCNCATGTTTGGTATTTNAAAGGAATNCCTAGTTANGTTGCAATNCTTNTGGAT…
I9N2016_122_meta	IO9N	NA	7	2016	4	10	12.1666667	-0.4346	93.5877167	SAMN15782916	1.121277009	-0.607531167	-0.622380303	30.8479	4170	89.65121496	91.44994537	0.980330984	1	NNNNNNNNCAGCAACTTAAGAACTGAAAATCACTTTGANTACGTNAAAATTTCNATAGCNTCNCCNCANAGAATAATGGATTGGGGNCANAGNACATTNCCNAATGGACAAGTNGTTGGTGAAGTTACNAAACCNGANACTATNAANTACAGNACACTTAAACCNGAAATGGATGGNTTNTTTTGTGAAAANATTTTTGGGCCNTCTAAAGATTGGGAATGNCATTGTGGNAANTANAAAAGNGTNAGACATNGNGGNATTGTTTGTGANAGATGTGGNGTTGANGTAACTGAAAGTAGAGTNAGAAGNCATAGGATGGGNTANATAAAACTNGCNGCNCCAGTTTCNCATGTTTGGTATTTNAAAGGAATNCCTAGTTANGTTGCNATNCTTTTGGAT…
I9N2016_123_meta	IO9N	139	7	2016	4	10	15	-0.315935	93.5521517	SAMN15782917	1.23092275	-0.560404308	-0.662251428	31.2669	3994	80.75995616	82.60543315	0.977659133	1	NNNNNAAACAGCAANTTAAGAACNGAAAATCANTTTGANTACGTNAAAATTTCNATAGCNTCTCCACAAAGAATAATGGATTGGGGNCAGAGNACNTTNCCNAATGGACAAGTNGTTGGTGAAGTTACGAAACCNGANACTATNAANTACAGNACNCTTAAACCAGAAATGGATGGNTTNTTTTGTGAAAANATTTTTGGNCCNTCTAAAGATTGGGAATGNCATTGTGGNAANTANAAAAGNGTNAGACATNGNGGNATTGTTTGTGANAGATGTGGNGTTGANGTNACNGAAAGTNGAGTNAGAAGACANAGGATGGGNTANATAAAACTNGCTGCNCCAGTNTCNCATGTTTGGTATTTNAANGGAATNCCNAGTTANGTTGCNATNCTTTTNGAT…
I9N2016_124_meta	IO9N	NA	7	2016	4	10	17.9333333	-0.1198133	93.4830683	SAMN15782918	1.305403066	-0.605075342	-0.665245344	31.2364	4632	94.54958352	97.02833839	0.97445329	1	NTGACAAACAGCAACTTAAGAACNGAAAATCACTTTGATTACGTNAANATTTCNATAGCNTCTCCNCAAAGAATAATGGATTGGGGNCANAGNACATTNCCNAATGGNCAAGTNGTNGGTGAAGTTACNAAACCNGANACTATNAANTACAGNACACTTAAACCAGAAATGGATGGNTTNTTTTGNGAAAANATTTTTGGNCCNTCNAAAGATTGGGAATGNCATTGTGGNAANTANAAAAGNGTNAGACATNGNGGNATTGTTTGTGANAGATGTGGNGTTGANGTAACTGAAAGTAGAGTNAGAAGACATAGNATGGGNTANATAAAACTNGCTGCNCCAGTNTCNCATGTTTGGTATTTNAAAGGAATNCCNAGTTANGTTGCAATNCTTTTGGAT…
I9N2016_125_meta	IO9N	140	7	2016	4	10	20.5	0.00061333	93.4416733	SAMN15782919	0.846543797	-0.679788792	-0.691345966	31.1078	6428	126.9738786	129.7162054	0.978859027	1	NTGACNAACAGCAACNTAAGAACNGAAAATCACTTTGATTACGTNAAAATTTCAATAGCTTCTCCNCANAGAATAATGGATTGGGGNCAGAGNACATTNCCNAATGGACAAGTNGTTGGTGAAGTTACNAAACCNGANACTATNAANTACAGNACACTTAAACCAGAAATGGATGGNTTNTTTTGTGAAAAGATTTTTGGGCCNTCTAAAGATTGGGAATGNCATTGTGGNAANTANAAAAGNGTNAGACATNGNGGNATTGTTTGTGANAGATGTGGNGTTGAAGTAACTGAAAGTAGAGTNAGAAGACATAGGATGGGNTANATAAAACTNGCTGCGCCAGTNTCNCATGTTTGGTATTTNAAAGGAATNCCTAGTTANGTTGCAATNCTTTTGGAT…
I9N2016_126_meta	IO9N	NA	7	2016	4	10	22.9333333	0.14746333	93.3754717	SAMN15782920	1.610607294	-0.536674487	-0.506020457	30.8618	4710	86.7321197	89.12834677	0.973114871	1	NNGACNAANAGCAACTTAAGAACNGAAAATCACTTNGANTACGTNAAAATNTCAATAGCNTCNCCNCAAAGAATAATGGATTGGGGNCANAGNACNTTNCCNAATGGACAAGTNGTNGGTGAAGTTACNAANCCNGANACTATNAANTACAGNACACTTAAACCNGAAATGGATGGNTTNTTTTGTGAAAAGATTTTTGGNCCNTCTAAAGATTGGGAATGNCATTGTGGNAANTANAAAAGNGTNAGNCATNGNGGNATTGTTTGTGANAGATGTGGNGTTGANGTAACTGAAAGTAGAGTNAGAAGACATAGNATGGGNTANATAAAACTNGCTGCNCCAGTTTCNCATGTTTGGTANTTNAAAGGAATNCCNAGTTANGTTGCNATNCTTNTNGAT…
I9N2016_127_meta	IO9N	141	7	2016	4	11	2.33333333	0.31674833	93.3002933	SAMN15782921	1.281901963	-0.746052564	-0.656081283	30.72	4700	91.23092627	93.47219241	0.976022108	1	NTGACNAACAGCAACNTAAGAACNGAAAANCACTTTGATTACGTCAAAATTTCAATNGCNTCTCCNCANAGAATAATGGATTGGGGNCANAGNACATTNCCNAATGGACAAGTNGTNGGTGAAGTNACNAAACCNGANACTATNAANTACAGNACNCTTAAACCNGAAATGGATGGNTTNTTTTGTGAAAAGATTTTTGGNCCNTCTAAAGATTGGGAATGNCATTGTGGNAANTANAAAAGNGTNAGACATNGNGGNATTGTTTGTGANAGNTGTGGNGTTGANGTAACTGAAAGTAGAGTNAGAAGNCATAGGATGGGNTANATAAAACTNGCTGCNCCAGTTTCNCATGTTTGGTATTTNAAAGGNATNCCTAGTTANGTTGCAATNCTTTTNGAT…
I9N2016_128_meta	IO9N	NA	7	2016	4	11	5.76666667	0.39258667	93.2094817	SAMN15782922	1.311036364	-0.671219772	-0.663322158	30.676	9632	202.8063179	205.8764514	0.985087496	1	NTGACAAACAGCAACNTAAGAACNGAAAATCACTTTGATTACGTCAAAATTTCNATAGCNTCTCCACANAGAATAATGGATTGGGGNCANAGNACATTNCCNAATGGACAAGTNGTTGGTGAAGTTACNAAACCNGANACTATNAANTACAGNACNCTTAAACCAGAAATGGATGGNTTNTTTTGTGAAAAGATTTTTGGNCCATCTAAAGATTGGGAATGNCATTGTGGNAAGTANAAAAGNGTNAGACATNGNGGCATTGTTTGTGANAGATGTGGNGTTGAAGTAACTGAAAGTAGAGTNAGAAGNCATAGGATGGGNTANATAAAACTNGCTGCGCCAGTTTCNCATGTTTGGTATTTNAAAGGAATNCCTAGTTANGTTGCAATNCTTTTGGAT…
I9N2016_129_meta	IO9N	142	7	2016	4	11	8.25	0.54815167	93.0245667	SAMN15782923	1.107779955	-0.535250912	-0.606736457	30.679	3832	81.65893972	83.69559135	0.975665963	1	NNNNCAAACAGCAACNTAAGAACNGAAAANCACTTTGATTACGTCAANATTTCAATAGCNTCTCCACANAGAATAATGGATTGGGGNCANAGNACATTNCCNAATGGNCAANTNGTNGGTGAAGTTACNAANCCNGANACTATNAANTACAGNACNCTTAANCCNGAAATGGATGGNTTNTTTTGTGAAAANATNTTTGGNCCNTCNAAAGATTGGGAATGNCATTGNGGNAANTANAAAAGNGTNAGACATNGNGGNATTGTTTGTGANAGNTGTGGNGTTGANGTNACTGAAAGTNGAGTNAGAAGACATAGNATGGGNTANATAAAACTNGCTGCNCCNGTNTCNCATGTTTGGTATTTNAAAGGAATNCCTAGTTANGTTGCNATNCTNTTGGAT…
I9N2016_130_meta	IO9N	NA	7	2016	4	11	12.5833333	0.71849833	92.83943	SAMN15782924	1.291540932	-0.608462374	-0.677230128	30.648	5420	124.1258725	126.0863265	0.984451494	1	NNNNCAAACAGCAACTTAAGAACNGAAAATCANTTTGATTACGTCAAAATTTCAATAGCNTCTCCACANAGAATAATGGATTGGGGNCANAGNACATTNCCNAATGGACAAGTNGTNGGTGAAGTTACNAAACCNGANACTATNAANTACAGNACACTTAAACCAGAAATGGATGGNTTNTTTTGTGAAAAGATTTTTGGNCCNTCTAAAGATTGGGAATGNCATTGTGGNAANTANAAAAGNGTNAGACATNGNGGNATTGTTTGTGANAGATGTGGNGTTGAAGTAACTGAAAGTAGAGTNAGAAGACATAGGATGGGNTANATAAAACTNGCTGCNCCAGTTTCNCATGTTTGGTATTTGAAAGGAATNCCTAGTTANGTTGCAATNCTTTTNGAT…
I9N2016_131_meta	IO9N	143	7	2016	4	11	14.5	0.81811333	92.7335983	SAMN15782925	1.678370785	-0.638229166	-0.642128928	30.704	4408	98.28569592	100.4864452	0.978099043	1	NNNNCAAACAGCAACTTAAGAACNGAAAANCACTTTGATTACGTCAAAATTTCNATAGCNTCTCCNCANAGAATAATGGATTGGGGNCAGAGNACNTTNCCNAATGGNCAAGTNGTNGGTGAAGTTACNAAACCTGANACTATNAANTACAGNACNCTTAAACCAGAAATGGATGGNTTNTTTTGNGAAAANATTTTTGGNCCNTCTAAAGATTGGGAATGNCANTGTGGNAANTANAAAAGNGTNAGACATNGNGGNATTGTTTGTGANAGATGTGGNGTTGANGTNACTGAAAGTAGAGTNAGAAGACATAGGATGGGNTANATAAAACTNGCTGCGCCAGTTTCNCATGTTTGGTATTTNAAAGGAATNCCTAGTTANGTTGCNATNCTTTTNGAT…
I9N2016_132_meta	IO9N	NA	7	2016	4	11	19.5	0.92668667	92.6333333	SAMN15782926	1.308626733	-0.701801179	-0.636507183	30.72	6670	131.5832779	134.8575927	0.975720204	1	NTGACNAACAGCAACTTAAGAACNGAAAANCACTTTGATTACGTCAANATTTCNATAGCNTCTCCNCAAAGAATAATGGATTGGGGNCANAGNACATTNCCNAATGGACAAGTNGTTGGNGAAGTTACNAAACCNGANACTATNAANTACAGNACACTTAAACCAGAAATGGATGGATTNTTTTGTGAAAAGATTTTTGGGCCNTCTAAAGATTGGGAATGNCATTGTGGNAANTANAAAAGNGTNAGACATNGNGGNATTGTTTGTGANAGATGTGGNGTTGANGTAACTGAAAGTAGAGTNAGAAGACATAGGATGGGNTANATAAAACTNGCTGCNCCAGTTTCNCATGTTTGGTATTTNAAAGGAATNCCNAGTTANGTTGCNATNCTTTTGGAT…
I9N2016_133_meta	IO9N	144	7	2016	4	11	22.5	1.098345	92.5044917	SAMN15782927	1.452769521	-0.636446481	-0.658898015	30.6419	7246	146.2821258	149.206969	0.980397409	1	NTGACNAANAGCAACTTAAGAACNGAAAANCACTTTGATTACGTNAAAATTTCAATAGCNTCTCCNCAAAGAATAATGGATTGGGGNCANAGNACATTNCCNAATGGACAAGTNGTTGGTGAAGTTACNAAACCNGANACTATNAANTACAGNACACTTAAACCAGAAATGGATGGNTTNTTTTGTGAAAAGATTTTTGGNCCNTCTAAAGATTGGGAATGNCATTGTGGNAANTANAAAAGNGTNAGACATNGNGGNATTGTTTGTGANAGATGTGGNGTTGANGTAACTGAAAGTAGAGTNAGAAGACATAGGATGGGNTANATAAAACTNGCTGCNCCAGTTTCNCATGTTTGGTATTTNAAAGGAATNCCTAGTTANGTTGCNATNCTTTTGGAT…
I9N2016_134_meta	IO9N	NA	7	2016	4	12	1.83333333	1.140505	92.4775767	SAMN15782928	1.433818941	-0.682176874	-0.650241191	30.61	8466	178.8052547	181.8452262	0.983282643	1	NTGACAAACAGCAANNTAAGAACNGAAAATCACTTTGATTACGTCAAAATTTCAATAGCNTCTCCACAAAGAATAATGGATTGGGGNCAGAGNACATTNCCNAATGGACAAGTNGTTGGTGAAGTTACNAAACCNGAAACTATNAANTACAGGACACTTAAACCAGAAATGGATGGNTTNTTTTGTGAAAAGATTTTTGGNCCNTCTAAAGATTGGGAATGNCATTGTGGNAAGTANAAAAGNGTNAGACATNGNGGNATTGTTTGTGANAGATGTGGNGTTGAAGTAACTGAAAGTAGAGTNAGAAGACATAGGATGGGNTANATAAAACTNGCTGCNCCAGTTTCNCATGTTTGGTATTTNAAAGGAATNCCTAGTTANGTTGCAATNCTTTTGGAT…
I9N2016_135_meta	IO9N	145	7	2016	4	12	4.16666667	1.45015333	92.2992717	SAMN15782929	1.060420036	-0.486854433	-0.662230347	30.466	7072	145.2591375	147.9774461	0.981630251	1	NTGACAAACAGCAACNTAAGAACNGAAAANCACTTTGANTACGTNAAAATTTCAATAGCNTCTCCNCAAAGAATAATGGATTGGGGNCANAGNACATTNCCNAATGGACAAGTNGTNGGTGAAGTTACNAAACCNGANACTATNAANTACAGNACACTTAAACCAGAAATGGATGGNTTNTTTTGTGAAAAGATTTTTGGGCCNTCTAAAGATTGGGAATGNCATTGTGGNAAGTANAAAAGNGTNAGACATNGNGGNATTGTTTGTGANAGATGTGGNGTTGAAGTAACTGAAAGTAGAGTNAGAAGACATAGGATGGGNTANATAAAACTNGCTGCNCCAGTTTCNCATGTTTGGTATTTNAAAGGAATNCCTAGTTANGTTGCNATNCTTTTGGAT…
I9N2016_136_meta	IO9N	NA	7	2016	4	12	9.5	1.67274	92.2109483	SAMN15782930	0.437591152	-0.170441811	-0.572111163	30.704	13464	272.1081712	278.6674318	0.976462048	1	ATGACAAACAGCAACNTAAGAACNGAAAANCACTTTGATTACGTNAAAATTTCAATAGCNTCTCCACAAAGAATAATGGATTGGGGNCAGAGNACATTNCCNAATGGACAAGTNGTTGGTGAAGTNACNAAACCNGAAACTATNAANTACAGNACACTTAAACCNGAAATGGATGGNTTNTTTTGTGAAAAGATTTTTGGNCCNTCTAAAGATTGGGAATGNCATTGTGGNAANTANAAAAGNGTNAGACATNGNGGNATTGTTTGTGANAGATGTGGNGTTGANGTAACTGAAAGTAGAGTNAGAAGACATAGGATGGGNTANATAAAACTNGCTGCGCCAGTTTCNCATGTTTGGTATTTNAAAGGAATNCCTAGTTANGTTGCNATNCTTTTGGAT…
I9N2016_137_meta	IO9N	146	7	2016	4	12	11.5	1.79884167	92.1612217	SAMN15782931	0.227371305	-0.058462811	-0.548727627	30.656	20284	442.9023747	450.9388535	0.98217834	1	NTGACAAACAGCAACTTAAGAACNGAAAATCACTTTGATTACGTCAAAATTTCAATAGCNTCTCCACAAAGAATAATGGATTGGGGNCAGAGNACATTNCCNAATGGACAAGTNGTTGGTGAAGTTACNAAACCNGANACTATNAANTACAGNACNCTTAAACCAGAAATGGATGGNTTNTTTTGTGAAAAGATTTTTGGGCCNTCTAAAGATTGGGAATGNCATTGTGGNAANTANAAAAGNGTNAGACATNGNGGNATTGTTTGTGANAGATGTGGNGTTGANGTAACTGAAAGTAGAGTNAGAAGACATAGGATGGGNTANATAAAACTNGCTGCNCCAGTTTCNCATGTTTGGTATTTNAAAGGAATNCCTAGTTANGTTGCAATNCTTTTGGAT…
I9N2016_138_meta	IO9N	NA	7	2016	4	12	15.5	2.01362667	92.0856767	SAMN15782932	-0.003629159	-0.242468353	-0.574831811	30.694	20646	440.7000607	448.0453272	0.983605975	1	NTGACAAACAGCAACTTAAGAACNGAAAATCACTTTGATTACGTCAAAATTTCAATAGCNTCTCCACAAAGAATAATGGATTGGGGNCANAGNACATTNCCNAATGGACAAGTNGTTGGTGAAGTTACNAAACCNGANACTATNAANTACAGGACACTTAAACCNGAAATGGATGGNTTNTTTTGTGAAAAGATTTTTGGNCCNTCNAAAGATTGGGAATGNCATTGTGGNAANTANAAAAGNGTNAGACATNGNGGNATTGTTTGTGANAGATGTGGNGTTGANGTAACTGAAAGTAGAGTNAGAAGACATAGGATGGGNTANATAAAACTNGCTGCGCCAGTTTCNCATGTTTGGTATTTNAAAGGAATNCCTAGTTANGTTGCNATNCTTTTGGAT…
I9N2016_139_meta	IO9N	147	7	2016	4	12	18.1666667	2.20116167	92.020135	SAMN15782933	0.141463656	-0.074304753	-0.554949119	30.6809	21106	444.1383919	452.2688042	0.982023053	1	NTGACAAACAGCAACTTAAGAACNGAAAANCACTTTGATTACGTCAAAATTTCAATAGCTTCTCCACAAAGAATAATGGATTGGGGNCANAGNACATTNCCNAATGGACAAGTNGTNGGTGAAGTTACNAAACCTGAAACTATNAATTACAGNACNCTTAAACCNGAAATGGATGGNTTNTTTTGTGAAAAGATTTTTGGGCCNTCTAAAGATTGGGAATGNCATTGTGGNAANTANAAAAGNGTNAGACATNGNGGNATTGTTTGTGANAGATGTGGNGTTGANGTAACTGAAAGTAGAGTNAGAAGACATAGNATGGGNTANATAAAACTNGCTGCGCCAGTTTCNCATGTTTGGTATTTNAAAGGAATNCCNAGTTANGTTGCAATNCTTTTGGAT…
I9N2016_140_meta	IO9N	NA	7	2016	4	12	22.3333333	2.43041	91.9447317	SAMN15782934	0.011740676	-0.059770363	-0.577562727	30.696	17100	343.7345291	348.9018587	0.985189733	1	NTGACAAACAGCAACTTAAGAACNGAAAATCACTTTGATTACGTCAAAATTTCAATAGCTTCTCCNCAAAGAATAATGGATTGGGGNCAGAGNACATTNCCNAATGGACAAGTNGTNGGTGAAGTTACNAAACCTGANACTATNAANTACAGNACACTTAAACCNGAAATGGATGGNTTNTTTTGTGAAAAGATTTTTGGGCCNTCTAAAGATTGGGAATGNCATTGTGGNAAGTANAAAAGNGTNAGACATNGNGGNATTGTTTGTGANAGATGTGGNGTTGANGTAACTGAAAGTAGAGTNAGAAGACATAGGATGGGNTANATAAAACTNGCTGCNCCAGTTTCNCATGTTTGGTATTTNAAAGGAATNCCTAGTTANGTTGCNATNCTTTTGGAT…
I9N2016_141_meta	IO9N	148	7	2016	4	13	0.5	2.59844833	91.8899383	SAMN15782935	0.063247564	-0.000996524	-0.571160414	30.504	17412	394.5683505	400.2271815	0.985860953	1	NTGACAAACAGCAACNTAAGAACNGAAAATCACTTTGATTACGTNAAAATTTCNATAGCTTCTCCACAAAGAATAATGGATTGGGGNCAGAGNACATTNCCNAATGGACAAGTNGTTGGTGAAGTTACNAAACCNGANACTATNAANTACAGNACNCTTAAACCAGAAATGGATGGNTTNTTTTGTGAAAAGATTTTTGGGCCNTCNAAAGATTGGGAATGNCATTGTGGNAANTANAAAAGNGTNAGACATNGNGGNATTGTTTGTGANAGATGTGGNGTTGAAGTAACTGAAAGTAGAGTNAGAAGACATAGGATGGGNTANATAAAACTNGCTGCNCCAGTTTCNCATGTTTGGTATTTNAAAGGAATNCCTAGTTANGTTGCNATNCTTTTGGAT…
I9N2016_142_meta	IO9N	NA	7	2016	4	13	3.96666667	2.76184667	91.8367417	SAMN15782936	0.151648019	0.053991244	-0.577779247	30.483	21198	426.0994756	435.5849609	0.97822357	1	NTGACAAACAGCAACTTAAGAACNGAAAATCACTTTGATTACGTCAAAATTTCAATAGCNTCTCCACAAAGAATAATGGATTGGGGNCAGAGNACATTNCCNAATGGACAAGTNGTTGGTGAAGTTACNAAACCNGAAACTATNAANTACAGNACACTTAAACCNGAAATGGATGGNTTNTTTTGTGAAAAGATTTTTGGGCCNTCTAAAGATTGGGAATGNCATTGTGGNAANTANAAAAGNGTNAGACATNGNGGNATTGTTTGTGANAGATGTGGNGTTGAAGTAACTGAAAGTAGAGTNAGAAGACATAGGATGGGNTANATAAAACTNGCTGCGCCAGTTTCNCATGTTTGGTATTTNAAAGGAATNCCTAGTTANGTTGCNATNCTTTTGGAT…
I9N2016_143_meta	IO9N	149	7	2016	4	13	6.75	3.00008333	91.7599467	SAMN15782937	-0.061828258	0.19571912	-0.488724488	30.534	8084	176.0325743	179.9040609	0.978480271	1	NTGACNAANAGCAACTTAAGAACTGAAAATCACTTTGATTACGTCAAAATNTCAATAGCNTCTCCNCAAAGAATAATGGATTGGGGNCANAGNACATTNCCNAATGGACAAGTNGTNGGTGAAGTTACNAAACCTGANACTATNAANTACAGNACACTTAAACCNGAAATGGATGGNTTNTTTTGTGAAAAGATTTTTGGNCCNTCTAAAGATTGGGAATGNCATTGTGGNAANTANAAAAGNGTNAGACATNGNGGNATTGTTTGTGANAGATGTGGNGTTGAAGTAACTGAAAGTNGAGTNAGAAGACATAGGATGGGNTANATAAAACTNGCTGCNCCAGTTTCNCATGTTTGGTATTTNAAAGGAATNCCTAGTTANGTTGCAATNCTTTTGGAT…
I9N2016_144_meta	IO9N	NA	7	2016	4	13	10.6666667	3.20292	91.6562267	SAMN15782938	-0.04446573	0.252972339	-0.502938422	30.49	10194	210.7639077	215.1338523	0.979687322	1	NTGACNAACAGCAACTTAAGAACNGAAAATCACTTTGATTACGTNAAAATTTCAATAGCNTCTCCNCAAAGAATAATGGATTGGGGNCAGAGNACATTNCCNAATGGACAAGTNGTTGGTGAAGTTACNAAACCTGANACTATNAANTACAGGACNCTTAAACCAGAAATGGATGGNTTNTTTTGTGAAAAGATTTTTGGNCCNTCTAAAGATTGGGAATGNCATTGTGGNAANTANAAAAGNGTNAGACATNGNGGNATTGTTTGTGANAGATGTGGNGTTGANGTAACTGAAAGTAGAGTNAGAAGACATAGGATGGGNTANATAAAACTNGCTGCNCCAGTTTCNCATGTTTGGTATTTNAAAGGAATNCCTAGTTANGTTGCAATNCTTNTGGAT…
I9N2016_145_meta	IO9N	150	7	2016	4	13	13.5833333	3.43100833	91.7153733	SAMN15782939	-0.078009816	0.081464766	-0.576994146	30.6799	8898	177.5697395	180.9987014	0.981055323	1	NTGACNAACAGCAACNTAAGAACTGAAAANCACTTTGATTACGTNAAAATTTCAATAGCNTCTCCNCAAAGAATAATGGATTGGGGNCANAGNACATTNCCNAATGGACAAGTNGTTGGTGAAGTTACNAAACCNGAAACTATNAATTACAGNACACTTAAACCAGAAATGGATGGNTTNTTTTGTGAAAAGATTTTTGGNCCNTCTAAAGATTGGGAATGNCATTGTGGNAANTANAAAAGNGTNAGACATNGNGGNATTGTTTGTGANAGATGTGGNGTTGAAGTAACTGAAAGTAGAGTNAGAAGACATAGGATGGGNTANATAAAACTNGCTGCGCCAGTTTCNCATGTTTGGTATTTNAAAGGAATNCCTAGTTANGTTGCAATNCTTTTGGAT…
I9N2016_146_meta	IO9N	NA	7	2016	4	13	17.1666667	3.71844833	91.4071567	SAMN15782940	-0.221980193	0.229074019	-0.444391853	30.7252	10442	227.7597545	231.0121718	0.985921013	1	NTGACAAACAGCAACNTAAGAACNGAAAATCACTTTGATTACGTNAAAATTTCAATAGCNTCTCCACAAAGAATAATGGATTGGGGNCAGAGNACATTNCCNAATGGACAAGTNGTTGGTGAAGTTACNAAACCNGANACTATNAATTACAGNACACTTAAACCAGAAATGGATGGNTTNTTTTGTGAAAAGATTTTTGGNCCNTCTAAAGATTGGGAATGNCATTGTGGNAANTANAAAAGNGTNAGACATNGNGGCATTGTTTGTGANAGATGTGGNGTTGANGTAACTGAAAGTAGAGTNAGAAGACATAGNATGGGNTANATAAAACTNGCTGCNCCAGTNTCNCATGTTTGGTATTTNAAAGGAATNCCTAGTTANGTTGCNATNCTTTTGGAT…
I9N2016_148_meta	IO9N	NA	7	2016	4	13	22.4166667	4.06534167	91.2065117	SAMN15782942	-0.522937246	0.540075294	-0.430274508	31.1592	7990	184.9841842	188.3510987	0.982124264	1	NTGACAAACAGCAACNTAAGAACTGAAAATCACTTTGATTACGTNAAAATTTCNATAGCNTCTCCNCANAGAATAATGGATTGGGGNCANAGNACATTNCCNAATGGACAAGTNGTNGGTGAAGTTACNAAACCNGANACTATNAANTACAGNACACTTAAACCNGAAATGGATGGNTTNTTTTGTGAAAAGATTTTTGGNCCNTCTAAAGATTGGGAATGNCATTGTGGNAANTANAAAAGNGTNAGACATNGNGGNATTGTTTGTGANAGATGTGGNGTTGANGTAACTGAAAGTAGAGTNAGAAGACATAGNATGGGNTANATAAAACTNGCTGCNCCAGTTTCNCATGTTTGGTATTTNAAAGGAATNCCTAGTTANGTTGCAATNCTTTTGGAT…
I9N2016_149_meta	IO9N	152	7	2016	4	14	1.25	4.28529667	91.0470883	SAMN15782943	-0.570378728	0.620176477	-0.523233012	31.1958	4260	88.07167614	89.93415939	0.979290591	1	NTGACAAACAGCAANNTAAGAACTGAAAATCACTTTGATTACGTNAAAATNTCAATAGCTTCTCCNCAAAGAATNATGGATTGGGGNCANAGNACATTNCCNAATGGNCAAGTNGTNGGNGAAGTTACNAAACCNGANACNATNAANTACAGNACACTTAAACCAGAAATGGATGGNTTNTTTTGTGAAAAGATTTTTGGNCCNTCNAAAGATTGGGAATGNCATTGTGGNAANTANAAAAGNGTNAGACATNGNGGNATTGTTTGTGANAGATGTGGNGTTGANGTAACTGAAAGTAGAGTNAGAAGACATAGNATGGGNTANATAAAACTNGCTGCNCCAGTNTCNCATGTTTGGTATTTNAAAGGAATNCCNAGTTANGTTGCAATNCTTNTNGAT…
I9N2016_150_meta	IO9N	NA	7	2016	4	14	3.71666667	4.51803333	90.86723	SAMN15782944	-0.57929153	0.610967303	-0.221298004	31.1771	8486	171.0846849	174.9766313	0.977757336	1	NTGACAAACAGCAANNTAAGAACNGAAAATCACTTTGATTACGTCAAAATTTCAATNGCNTCTCCACAAAGAATAATGGATTGGGGNCAGAGNACATTNCCNAATGGACAAGTNGTTGGTGAAGTTACNAAACCNGANACTATNAATTACAGGACACTTAAACCNGAAATGGATGGNTTNTTTTGTGAAAAGATTTTTGGGCCNTCNAAAGATTGGGAATGNCATTGTGGNAANTANAAAAGNGTNAGACATNGNGGNATTGTTTGTGANAGATGTGGNGTTGAAGTAACTGAAAGTAGAGTNAGAAGACATAGGATGGGNTANATAAAACTNGCTGCNCCAGTTTCNCATGTTTGGTATTTNAAAGGAATNCCTAGTTANGTTGCAATNCTTTTGGAT…
I9N2016_151_meta	IO9N	153	7	2016	4	14	6	4.65382667	90.7629283	SAMN15782945	-0.477214009	0.453474345	-0.13469381	30.6431	4982	108.6936877	110.5648354	0.983076466	1	NTGACAAACAGCAACTTAAGAACNGAAAANCACTTTGATTANGTNAAAATTTCAATAGCNTCTCCNCAAAGAATNATGGATTGGGGNCAGAGNACATTNCCNAATGGACAAGTNGTNGGTGAAGTTACNAAACCNGANACTATNAANTACAGNACACTTAAACCAGANATGGATGGNTTNTTTTGTGAAAAGATTTTTGGNCCNTCTAAAGATTGGGAATGNCATTGTGGNAANTANAAAAGNGTNAGACATNGNGGNATTGTTTGTGANAGATGTGGNGTTGANGTNACTGAAAGTAGAGTNAGAAGACATAGNATGGGNTANATAAAACTNGCTGCNCCAGTTTCNCATGTTTGGTATTTNAAAGGAATNCCNAGTTANGTTGCNATNCTTTTGGAT…
I9N2016_152_meta	IO9N	NA	7	2016	4	14	8.83333333	4.83345333	90.62174	SAMN15782946	-0.565881603	0.790308213	-0.252832701	30.539	11844	262.7129549	267.5071417	0.982078285	1	NTGACAAACAGCAACTTAAGAACNGAAAATCACTTTGATTACGTNAAAATTTCAATAGCNTCTCCACAAAGAATAATGGATTGGGGNCAGAGNACATTNCCNAATGGACAAGTNGTTGGTGAAGTTACNAAACCNGANACTATNAATTACAGNACACTTAAACCAGAAATGGATGGNTTNTTTTGTGAAAAGATTTTTGGNCCNTCTAAAGATTGGGAATGNCATTGTGGNAANTANAAAAGNGTNAGACATNGNGGNATTGTTTGTGANAGATGTGGNGTTGANGTAACTGAAAGTAGAGTNAGAAGACATAGGATGGGNTANATAAAACTNGCTGCNCCAGTTTCNCATGTTTGGTATTTNAAAGGAATNCCTAGTTANGTTGCAATNCTTTTGGAT…
I9N2016_153_meta	IO9N	154	7	2016	4	14	11	5.024525	90.47362	SAMN15782947	-0.577323294	0.767454192	-0.195649391	30.717	9736	213.4281878	217.6154974	0.98075822	1	NTGACAAACAGCAACNTAAGAACTGAAAANCACTTTGATTACGTNAAAATTTCAATAGCNTCTCCACAAAGAATAATGGATTGGGGNCAGAGNACATTNCCNAATGGACAAGTNGTTGGTGAAGTTACNAAACCNGANACTATNAANTACAGNACACTTAAACCNGAAATGGATGGNTTNTTTTGTGAAAAGATTTTTGGGCCNTCTAAAGATTGGGAATGNCATTGTGGNAANTANAAAAGNGTNAGACATNGNGGNATTGTTTGTGANAGATGTGGNGTTGANGTNACTGAAAGTAGAGTNAGAAGACATAGGATGGGNTANATAAAACTNGCTGCGCCAGTTTCNCATGTTTGGTATTTNAAAGGAATNCCTAGTTANGTTGCAATNCTTTTGGAT…
I9N2016_154_meta	IO9N	NA	7	2016	4	14	15	5.33135	90.2429333	SAMN15782949	0.02770862	-0.122397635	-0.338556912	30.769	5660	122.1172826	124.9163045	0.977592822	1	NNNNNNAACAGCAACTTAAGAACNGAAAATCACTTTGANTACGTNAANATNTCNATAGCNTCNCCNCANAGAATAATGGATTGGGGNCANAGNACATTNCCNAATGGACAAGTNGTNGGTGAAGTNACNAAACCNGANACTATNAANTACAGGACACTTAAACCNGAAATGGATGGNTTNTTTTGTGAAAAGATTTTTGGNCCNTCTAAAGATTGGGAATGNCATTGTGGNAANTANAAAAGNGTNAGACATNGNGGNATTGTTTGTGANAGATGNGGNGTTGANGTAACTGAAAGTAGAGTNAGAAGACATAGNATGGGNTANATAAAACTNGCTGCNCCAGTTTCNCATGTTTGGTATTTNAAAGGAATNCCNAGTTANGTNGCNATNCTTTTNGAT…
I9N2016_155_meta	IO9N	155	7	2016	4	14	17.5	5.39399667	90.1935783	SAMN15782950	-0.16419217	0.125157925	-0.481619154	31.2911	4810	100.6568166	103.4654481	0.972854402	1	NNNACNAACAGCAACNTAAGAACNGAAAATCANTTTGATTANGTNAAAATTTCNATAGCNTCNCCACAAAGAATAATGGATTGGGGNCAGAGNACATTNCCNAATGGNCAAGTNGTNGGTGAAGTTACNAAACCNGANACTATNAANTACAGNACNCTTAAACCNGAAATGGATGGNTTNTTTTGTGAAAANATNTTTGGNCCNTCTAAAGATTGGGAATGNCATTGTGGNAANTANAANAGNGTNAGNCATNGNGGNATTGTTTGTGANAGATGNGGNGTTGANGTAACTGAAAGTAGAGTNAGAAGACATAGGATGGGNTANATAAAACTNGCTGCNCCAGTTTCNCATGTTTGGTANTTNAAAGGAATNCCTAGTTANGTTGCNATNCTTNTNGAT…
I9N2016_156_meta	IO9N	NA	7	2016	4	14	19.8333333	5.62157333	89.9095417	SAMN15782951	-0.050475976	-0.192527131	-0.453542947	31.2881	4920	101.251063	103.7574739	0.975843563	1	NTGACNAACAGCAACNTAAGAACNGAAAANCACTTTGATTACGTCAAAATTTCNATAGCNTCTCCNCAAAGAATAATGGATTGGGGNCAGAGNACATTNCCNAATGGACAAGTNGTTGGTGAAGTTACNAAACCNGANACTATNAANTACAGNACACTTAAACCAGAAATGGATGGNTTNTTTTGTGAAAANATTTTTGGNCCNTCNAAAGATTGGGAATGNCATTGTGGNAANTANAAAAGNGTNAGACATNGNGGNATTGTTTGTGANAGNTGTGGNGTTGANGTAACNGAAAGTAGAGTNAGAAGACATAGGATGGGNTANATAAAACTNGCTGCNCCAGTTTCNCATGTTTGGTATTTNAAAGGAATNCCTAGTTANGTNGCNATNCTTNTGGAT…
I9N2016_157_meta	IO9N	156	7	2016	4	14	22.5	5.76319167	89.7900267	SAMN15782952	-0.264729543	0.014321989	-0.358022535	31.3285	8224	164.3126579	167.9246304	0.978490514	1	NTGACNAANAGCAACNTAAGAACNGAAAANCACTTTGATTACGTNAANATTTCNATAGCNTCNCCACAAAGAATNATGGATTGGGGNCANAGNACATTNCCNAATGGACAAGTNGTNGGTGAAGTTACNAAACCNGAAACTATNAANTACAGNACACTTAAACCAGAAATGGATGGNTTNTTTTGTGAAAAGATTTTTGGGCCNTCNAAAGATTGGGAATGNCATTGTGGNAANTANAAAAGNGTNAGACATNGNGGNATTGTTTGTGANAGATGTGGNGTTGANGTAACTGAAAGTAGAGTNAGAAGACATAGGATGGGNTANATAAAACTNGCTGCNCCAGTTTCNCATGTTTGGTATTTNAAAGGAATNCCTAGTTANGTTGCAATNCTTTTGGAT…
I9N2016_158_meta	IO9N	NA	7	2016	4	15	0.5	5.91055333	89.628125	SAMN15782953	-0.293736768	0.313377033	-0.245787344	31.069	10320	212.615515	217.0316357	0.97965218	1	NTGACAAACAGCAACNTAAGAACNGAAAANCACTTTGATTACGTNAAAATTTCAATAGCNTCTCCACANAGAATAATGGATTGGGGNCANAGNACATTNCCNAATGGACAAGTNGTTGGTGAAGTTACNAAACCTGANACTATNAATTACAGNACACTTAAACCAGAAATGGATGGATTNTTTTGTGAAAAGATTTTTGGNCCNTCTAAAGATTGGGAATGNCATTGTGGNAANTANAAAAGNGTNAGACATNGNGGNATTGTTTGTGANAGATGTGGNGTTGANGTAACTGAAAGTAGAGTNAGAAGACATAGGATGGGNTANATAAAACTNGCTGCNCCAGTTTCNCATGTTTGGTATTTNAAAGGAATNCCTAGTTANGTTGCNATNCTTTTGGAT…
I9N2016_159_meta	IO9N	157	7	2016	4	15	3	6.1191	89.6281167	SAMN15782954	-0.387278902	0.228930197	-0.433424782	31.2732	6344	120.9496801	124.0858358	0.974725917	1	NTGACAAACAGCAACNTAAGAACNGAAAANCACTTTGATTACGTNAAAATTTCNATAGCNTCTCCACAAAGAATAATGGATTGGGGNCAGAGNACNTTNCCNAATGGACAAGTNGTNGGTGAAGTTACNAAACCNGAAACTATNAATTACAGNACNCTTAAACCAGAAATGGATGGNTTNTTTTGTGAAAANATTTTTGGNCCNTCTAAAGATTGGGAATGNCATTGTGGNAANTANAAAAGNGTNAGACATNGNGGNATTGTTTGTGANAGATGTGGNGTTGANGTAACTGAAAGTAGAGTNAGAAGACATAGNATGGGNTANATAAAACTNGCNGCGCCAGTTTCNCATGTTTGGTATTTNAAAGGAATNCCTAGTTANGTTGCAATNCTTTTGGAT…
I9N2016_160_meta	IO9N	NA	7	2016	4	15	5	6.20465167	89.5641867	SAMN15782955	-0.399860499	0.308411681	-0.436445751	31.0171	13960	323.6884525	330.0044211	0.980860958	1	NTGACNAACAGCAACNTAAGAACNGAAAATCACTTTGATTACGTCAAAATTTCNATAGCNTCTCCACAAAGAATAATGGATTGGGGNCAGAGNACATTNCCNAATGGACAAGTNGTTGGTGAAGTTACNAAACCNGAAACTATNAATTACAGNACACTTAAACCNGAAATGGATGGNTTNTTTTGTGAAAAGATTTTTGGGCCNTCTAAAGATTGGGAATGNCATTGTGGNAAGTANAAAAGNGTNAGACATNGNGGNATTGTTTGTGANAGATGTGGNGTTGAAGTAACTGAAAGTAGAGTNAGAAGACATAGGATGGGNTANATAAAACTNGCTGCNCCAGTTTCNCATGTTTGGTATTTNAAAGGAATNCCTAGTTANGTTGCAATNCTTTTGGAT…
I9N2016_161_meta	IO9N	158	7	2016	4	15	7.5	6.50151167	89.33943	SAMN15782956	-0.465961229	0.402641626	-0.423190896	31.042	14114	317.9664728	323.9658584	0.981481426	1	NTGACAAACAGCAACTTAAGAACNGAAAATCACTTTGATTACGTNAAAATTTCAATAGCTTCTCCACAAAGAATAATGGATTGGGGNCAGAGNACATTNCCNAATGGACAAGTNGTNGGTGAAGTTACNAAACCNGANACTATNAANTACAGNACACTTAAACCAGAAATGGATGGNTTNTTTTGTGAAAAGATTTTTGGNCCNTCTAAAGATTGGGAATGNCATTGTGGNAANTANAAAAGNGTNAGACATNGNGGNATTGTTTGTGANAGATGTGGNGTTGAAGTAACTGAAAGTAGAGTNAGAAGACATAGGATGGGNTANATAAAACTNGCTGCGCCAGTTTCNCATGTTTGGTATTTNAAAGGAATNCCTAGTTANGTTGCAATNCTTTTGGAT…
I9N2016_162_meta	IO9N	NA	7	2016	4	15	10.9166667	6.65794833	89.2201667	SAMN15782957	0.517109112	-0.353797956	-0.352853572	30.813	7266	165.7526395	169.2663508	0.979241525	1	NTGACNAACAGCAACNTAAGAACNGAAAANCACTTTGATTACGTNAAAATTTCNATAGCNTCTCCNCAAAGAATAATGGATTGGGGNCANAGNACANTNCCNAATGGNCAAGTNGTNGGTGAAGTTACNAAACCNGANACTATNAANTACAGNACACTTAAACCAGAAATGGATGGNTTNTTTTGTGAAAAGATTTTTGGNCCNTCTAAAGATTGGGAATGNCATTGTGGNAANTANAAAAGNGTNAGACATNGNGGNATTGTTTGTGANAGATGTGGNGTTGANGTAACTGAAAGTAGAGTNAGAAGACATAGGATGGGNTANATAAAACTNGCTGCNCCAGTTTCNCATGTTTGGTATTTNAAAGGAATNCCTAGTTANGTTGCAATNCTTTTGGAT…
I9N2016_163_meta	IO9N	159	7	2016	4	15	13.75	6.87310333	89.0547683	SAMN15782958	0.519671055	-0.348761637	-0.586069957	30.7071	13622	295.4477	302.9317226	0.975294688	1	NTGACAAACAGCAACTTAAGAACNGAAAATCACTTTGATTACGTCAAAATTTCAATAGCNTCTCCACAAAGAATAATGGATTGGGGNCANAGNACATTNCCNAATGGACAAGTNGTTGGTGAAGTTACNAAACCTGANACTATNAANTACAGNACACTTAAACCAGAAATGGATGGATTNTTTTGTGAAAAGATTTTTGGNCCNTCTAAAGATTGGGAATGNCATTGTGGNAANTANAAAAGNGTNAGACATNGNGGNATTGTTTGTGANAGATGTGGNGTTGANGTAACTGAAAGTAGAGTNAGAAGACATAGGATGGGNTANATAAAACTNGCTGCGCCAGTTTCNCATGTTTGGTATTTNAAAGGAATNCCTAGTTANGTTGCAATNCTTTTGGAT…
I9N2016_164_meta	IO9N	NA	7	2016	4	15	16.8333333	7.06215	88.908965	SAMN15782960	0.533425951	-0.234242131	-0.402735139	31.0581	16206	374.1198428	380.6469873	0.982852499	1	NTGACAAACAGCAACTTAAGAACNGAAAANCACTTTGATTACGTNAAAATTTCAATAGCNTCTCCACAAAGAATAATGGATTGGGGNCANAGNACATTNCCNAATGGACAAGTNGTTGGTGAAGTTACNAAACCTGAAACTATNAANTACAGNACNCTTAAACCAGAAATGGATGGATTNTTTTGTGAAAAGATTTTTGGNCCNTCTAAAGATTGGGAATGNCATTGTGGNAANTANAAAAGNGTNAGACATNGNGGNATTGTTTGTGANAGATGTGGNGTTGANGTAACTGAAAGTAGAGTNAGAAGACATAGGATGGGNTANATAAAACTNGCTGCGCCAGTTTCNCATGTTTGGTATTTNAAAGGAATNCCTAGTTANGTTGCAATNCTTTTNGAT…
I9N2016_165_meta	IO9N	160	7	2016	4	15	18.75	7.24105833	88.770695	SAMN15782961	0.931760007	-0.391018264	-0.660519453	31.4442	7398	164.5746251	168.2336721	0.97825021	1	NTGACAAACAGCAACNTAAGAACNGAAAATCACTTTGATTACGTNAANATNTCNATAGCNTCTCCACAAAGAATNATGGATTGGGGNCANAGNACATTNCCNAATGGACAAGTNGTTGGTGAAGTTACNAAACCTGAAACTATNAANTACAGNACACTTAAACCAGAAATGGATGGATTNTTTTGTGAAAAGATTTTTGGNCCNTCTAAAGATTGGGAATGNCATTGTGGNAANTANAAAAGNGTNAGACATNGNGGNATTGTTTGTGANAGATGTGGNGTTGANGTAACTGAAAGTAGAGTNAGAAGACATAGGATGGGNTANATAAAACTNGCTGCNCCAGTTTCNCATGTTTGGTATTTNAAAGGAATNCCTAGTTANGTTGCNATNCTTTTGGAT…
I9N2016_166_meta	IO9N	NA	7	2016	4	15	22.4166667	7.470995	88.5924367	SAMN15782962	1.053911346	-0.391144099	-0.636262202	31.3417	17682	362.4326985	369.9045407	0.97980062	1	NTGACAAACAGCAACNTAAGAACNGAAAATCACTTTGATTACGTCAAAATTTCAATAGCNTCTCCACAAAGAATAATGGATTGGGGNCANAGNACATTNCCNAATGGACAAGTNGTNGGTGAAGTTACNAAACCNGAAACTATNAANTACAGNACACTTAAACCAGAAATGGATGGNTTNTTTTGTGAAAAGATTTTTGGNCCNTCTAAAGATTGGGAATGNCATTGTGGNAANTANAAAAGNGTNAGACATNGNGGNATTGTTTGTGANAGATGTGGNGTTGANGTAACTGAAAGTAGAGTNAGAAGACATAGGATGGGNTANATAAAACTNGCTGCGCCAGTTTCNCATGTTTGGTATTTNAAAGGAATNCCNAGTTANGTTGCNATNCTTTTGGAT…
I9N2016_167_meta	IO9N	161	7	2016	4	16	0.25	7.611185	88.4947133	SAMN15782963	1.039117213	-0.504798143	-0.641749409	31.255	16118	318.9113655	325.6892785	0.97918902	1	NTGACAAACAGCAACTTAAGAACNGAAAATCACTTTGATTACGTNAAAATTTCAATAGCNTCTCCNCAAAGAATAATGGATTGGGGNCAGAGNACATTNCCNAATGGACAAGTNGTTGGTGAAGTTACNAAACCTGANACTATNAANTACAGNACNCTTAAACCAGAAATGGATGGATTNTTTTGTGAAAANATTTTTGGNCCNTCTAAAGATTGGGAATGNCATTGTGGNAANTANAAAAGNGTNAGACATNGNGGNATTGTTTGTGANAGATGTGGNGTTGANGTAACTGAAAGTAGAGTNAGAAGACATAGGATGGGNTANATAAAACTNGCTGCGCCAGTTTCNCATGTTTGGTATTTNAAAGGAATNCCTAGTTANGTTGCAATNCTTTTGGAT…
I9N2016_168_meta	IO9N	162	7	2016	4	16	7	7.982885	88.2016617	SAMN15782966	-0.348444081	0.313917562	-0.362401209	31.0432	17890	362.1101482	368.356333	0.983043091	1	ATGACAAACAGCAACTTAAGAACNGAAAATCACTTTGATTACGTNAAAATTTCAATAGCNTCTCCACAAAGAATAATGGATTGGGGNCAGAGNACATTNCCNAATGGACAAGTNGTNGGTGAAGTTACNAAACCNGANACTATNAANTACAGNACACTTAAACCNGAAATGGATGGNTTNTTTTGTGAAAAGATTTTTGGNCCNTCTAAAGATTGGGAATGNCATTGTGGNAANTANAAAAGNGTNAGACATNGNGGNATTGTTTGTGANAGATGTGGNGTTGANGTAACTGAAAGTAGAGTNAGAAGACATAGNATGGGNTANATAAAACTNGCTGCGCCAGTTTCNCATGTTTGGTATTTNAAAGGAATNCCTAGTTANGTTGCAATNCTTTTGGAT…
I9N2016_169_meta	IO9N	NA	7	2016	4	16	11.6166667	8.19895833	88.0354683	SAMN15782967	0.705865766	-0.107588279	-0.574124636	31.138	9720	202.8342322	207.9608543	0.975348139	1	NTGACNAACAGCAACNTAAGAACNGAAAANCACTTTGATTACGTNAAAATTTCNATAGCNTCTCCNCAAAGAATAATGGATTGGGGNCANAGNACATTNCCNAATGGACAAGTNGTTGGTGAAGTTACNAAACCTGAAACTATNAATTACAGNACACTTAAACCAGAAATGGATGGNTTNTTTTGTGAAAAGATTTTTGGNCCNTCTAAAGATTGGGAATGNCATTGTGGNAANTANAAAAGNGTNAGACATNGNGGNATTGTTTGTGANAGATGTGGNGTTGANGTAACTGAAAGTAGAGTNAGAAGACATAGNATGGGNTANATAAAACTNGCTGCGCCAGTTTCNCATGTTTGGTATTTNAAAGGAATNCCTAGTTANGTTGCAATNCTTTTGGAT…
I9N2016_170_meta	IO9N	163	7	2016	4	16	13.5	8.34953667	87.9193767	SAMN15782968	0.74035993	0.009899553	-0.567916203	31.125	8112	165.5853736	168.6735674	0.9816913	1	NTGACNAACAGCAACNTAAGAACNGAAAATCACTTTGATTACGTCAAAATTTCAATAGCNTCTCCNCAAAGAATAATGGATTGGGGNCANAGNACATTNCCNAATGGACAAGTNGTNGGTGAAGTTACNAAACCNGANACTATNAATTACAGNACACTTAAACCNGAAATGGATGGNTTNTTTTGTGAAAANATTTTTGGNCCNTCTAAAGATTGGGAATGNCATTGTGGNAANTANAAAAGNGTNAGACATNGNGGNATTGTTTGTGANAGATGTGGNGTTGANGTAACTGAAAGTAGAGTNAGAAGACATAGGATGGGNTANATAAAACTNGCTGCNCCAGTTTCNCATGTTTGGTATTTNAAAGGAATNCCTAGTTANGTTGCAATNCTTTTNGAT…
I9N2016_171_meta	IO9N	NA	7	2016	4	16	16.6666667	8.464125	87.8309133	SAMN15782969	0.634502966	-0.056231728	-0.633632549	31.1181	7542	163.9331417	167.8176557	0.976852769	1	NTGACNAACAGNAANNTAAGAACNGAAAATCACTTTGATTACGTCAAAATTTCAATAGCNTCTCCACANAGAATAATGGATTGGGGNCANAGNACATTNCCNAATGGACAAGTNGTNGGTGAAGTTACNAAACCNGANACTATNAANTACAGNACACTTAAACCNGAAATGGATGGATTNTTTTGTGAAAAGATTTTTGGNCCNTCTAAAGATTGGGAATGNCATTGTGGNAANTANAAAAGNGTNAGACATNGNGGNATTGTTTGTGANAGATGTGGNGTTGANGTAACTGAAAGTAGAGTNAGAAGACATAGGATGGGNTANATAAAACTNGCTGCNCCAGTTTCNCATGTTTGGTATTTNAAAGGAATNCCTAGTTANGTTGCNATNCTTTTGGAT…
I9N2016_172_meta	IO9N	164	7	2016	4	16	18.9166667	8.72011333	87.6323967	SAMN15782970	0.531644782	-0.02243683	-0.606693578	31.6379	6046	115.5097811	117.4511638	0.983470724	1	NTGACAAACAGCAACNTAAGAACNGAAAANCACTTNGATTACGTNAAAATNTCNATAGCNTCNCCACAAAGAATAATGGATTGGGGNCANAGNACATTNCCNAATGGNCAAGTNGTNGGTGAAGTNACNAAACCNGANACTATNAANTACAGNACACTTAAACCNGAAATGGATGGNTTNTTTTGTGAAAAGATTTTTGGGCCNTCTAAAGATTGGGAATGNCATTGTGGNAAGTANAAAAGNGTNAGACATNGNGGNATTGTTTGTGANAGATGTGGNGTTGAAGTAACNGAAAGTAGAGTNAGAAGACATAGNATGGGNTANATAAAACTNGCTGCNCCAGTTTCNCATGTTTGGTATTTNAAAGGAATNCCNAGTTANGTTGCNATNCTTTTGGAT…
I9N2016_173_meta	IO9N	NA	7	2016	4	16	22.1	8.86176	87.5225067	SAMN15782971	0.491880627	0.356433394	-0.571584987	31.1087	7488	145.854452	148.5325627	0.981969538	1	NTGACAAACAGCAACNTAAGAACNGAAAANCACTTTGATTACGTNAAAATTTCNATAGCNTCTCCNCAAAGAATAATGGATTGGGGNCAGAGNACATTNCCNAATGGNCAAGTNGTNGGTGAAGTTACNAAACCNGANACTATNAATTACAGNACACTTAAACCAGAAATGGATGGATTNTTTTGTGAAAAGATTTTTGGNCCNTCTAAAGATTGGGAATGNCATTGTGGNAANTANAAAAGNGTNAGACATNGNGGNATTGTTTGTGANAGATGTGGNGTTGANGTAACTGAAAGTAGAGTNAGAAGNCATAGGATGGGNTANATAAAACTNGCTGCNCCAGTTTCNCATGTTTGGTATTTNAAAGGAATNCCTAGTTANGTTGCAATNCTTTTGGAT…
I9N2016_174_meta	IO9N	165	7	2016	4	17	0	9.08857167	87.3497417	SAMN15782972	0.290877305	0.42107136	-0.495384149	32.6247	5968	113.7149978	116.6006389	0.975251927	1	NTGACNAACAGCAACNTAAGAACNGAAAATCACTTTGATTACGTNAAAATTTCAATNGCNTCTCCACAAAGAATAATGGATTGGGGNCANAGNACATTNCCNAATGGACAAGTNGTNGGTGAAGTTACNAAACCNGANACTATNAANTACAGNACACTTAAACCNGAAATGGATGGNTTNTTTTGTGAAAANATTTTTGGNCCNTCTAAAGATTGGGAATGNCATTGTGGNAANTANAAAAGNGTNAGACATNGNGGNATTGTTTGTGANAGATGTGGNGTTGAAGTAACTGAAAGTAGAGTNAGAAGACATAGGATGGGNTANATAAAACTNGCTGCGCCAGTTTCNCATGTTTGGTATTTNAAAGGAATNCCTAGTTANGTTGCAATNCTTNTGGAT…
I9N2016_175_meta	IO9N	NA	7	2016	4	17	3.35	9.21897667	87.2500717	SAMN15782973	0.390371332	0.239470327	-0.614324366	31.337	5826	123.7704382	126.5926615	0.977706265	1	NTGACNAACAGCAANNTAAGAACNGAAAATCACTTTGANTACGTNAAAATTTCAATAGCNTCTCCNCAAAGAATAATGGATTGGGGNCANAGNACATTNCCNAATGGACAAGTNGTTGGTGAAGTTACNAAACCNGANACTATNAANTACAGNACNCTTAAACCNGAAATGGATGGNTTNTTTTGTGAAAAGATTTTTGGGCCNTCTAAAGATTGGGAATGNCATTGTGGNAAGTANAAAAGNGTNAGACATNGNGGNATTGTTTGTGANAGATGTGGNGTTGANGTAACTGAAAGTAGAGTNAGAAGACATAGGATGGGNTANATAAAACTNGCTGCNCCAGTTTCNCATGTTTGGTATTTNAAAGGAATNCCTAGTTANGTTGCNATNCTTTTGGAT…
I9N2016_176_meta	IO9N	166	7	2016	4	17	5.5	9.45817667	87.0691483	SAMN15782974	1.730041231	0.527062678	-0.613146139	31.3694	6826	133.7219538	137.5398889	0.972241252	1	NNNNCAAACAGNAACNTAAGAACNGAAAATCACTTTGATTACGTNAAAATTTCNATAGCNTCTCCNCANAGAATAATGGATTGGGGNCANAGNACATTNCCNAATGGACAAGTNGTTGGTGAAGTTACNAAACCNGAAACTATNAANTACAGNACACTTAAACCNGAAATGGATGGNTTNTTTTGNGAAAANATTTTTGGNCCATCTAAAGATTGGGAATGNCATTGTGGNAANTANAAAAGNGTNAGACATNGNGGNATTGTTTGTGANAGATGTGGNGTTGANGTAACTGAAAGTAGAGTNAGAAGACATAGNATGGGNTANATAAAACTNGCTGCGCCAGTTTCNCATGTTTGGTATTTNAAAGGNATNCCTAGTTANGTTGCNATNCTTTTGGAT…
I9N2016_177_meta	IO9N	NA	7	2016	4	17	9.66666667	9.65824333	87.3771983	SAMN15782975	2.089657527	0.365679767	-0.692616157	30.8829	5928	123.2148135	125.213101	0.984040907	1	NTGACNAACAGNAACTTAAGAACNGAAAATCACTTNGATTACGTNAAAATTTCNATAGCNTCTCCNCAAAGAATAATGGATTGGGGNCANAGNACATTNCCNAATGGACAAGTNGTTGGTGAAGTTACNAAACCNGAAACTATNAATTACAGNACACTTAAACCAGAAATGGATGGATTNTTTTGTGAAAAGATTTTTGGNCCNTCTAAAGATTGGGAATGNCATTGTGGNAAGTANAAAAGNGTNAGACATNGNGGNATTGTTTGTGANAGATGTGGNGTTGAAGTAACTGAAAGTAGAGTNAGAAGACATAGGATGGGNTANATAAAACTNGCTGCGCCAGTTTCNCATGTTTGGTANTTNAAAGGAATNCCTAGTTANGTTGCAATNCTTTTNGAT…
I9N2016_178_meta	IO9N	167	7	2016	4	17	13	9.96645	87.8515233	SAMN15782978	0.609919419	0.263543915	-0.639075535	31.0887	5162	107.2921218	109.9317709	0.975988296	1	NNNNNNNANANCAANTTAAGAACNGAAAATCACTTTGATTACGTNAAAATTTCAATAGCNTCTCCNCANAGAATAATGGATTGGGGNCANAGNACATTNCCNAANGGACAAGTNGTTGGTGAAGTTACNAAACCTGANACTATNAANTACAGNACACTTAAACCNGAAATGGATGGNTTNTTTTGTGAAAAGATTTTTGGNCCNTCTAAAGATTGGGAATGNCATTGNGGNAAGTANAAAAGNGTNAGACATNGNGGNATTGTTTGTGANAGATGTGGNGTTGANGTAACTGAAAGTAGAGTNAGAAGNCATAGGATGGGNTANATAAAACTNGCNGCNCCAGTNTCNCATGTTTGGTATTTNAAAGGNATNCCNAGTTANGTNGCAATNCTTNTNGAT…
I9N2016_179_meta	IO9N	NA	7	2016	4	17	17	9.96658167	87.5712167	SAMN15782979	0.655632761	0.353100788	-0.664629597	30.972	8188	314.4137038	318.9881693	0.985659451	1	NTGACNAACAGCAACNTAAGAACNGAAAANCACTTTGATTACGTNAAAATTTCNATAGCNTCTCCNCAAAGAATAATGGATTGGGGNCAGAGNACATTNCCNAATGGACAAGTNGTTGGTGAAGTTACNAAACCTGAAACTATNAANTACAGNACACTTAAACCAGAAATGGATGGATTNTTTTGTGAAAAGATTTTTGGGCCNTCNAAAGATTGGGAATGNCATTGTGGNAAGTANAAAAGNGTNAGACATNGNGGNATTGTTTGTGANAGATGTGGNGTTGANGTAACTGAAAGTAGAGTNAGAAGACATAGNATGGGNTANATAAAACTNGCTGCNCCAGTTTCNCATGTTTGGTATTTNAAAGGAATNCCNAGTTANGTTGCAATNCTTTTGGAT…
I9N2016_180_meta	IO9N	168	7	2016	4	17	19.4166667	9.9663	87.29932	SAMN15782977	0.962257895	0.227436536	-0.614957363	31.5574	6832	139.7983829	142.4001533	0.98172916	1	NTGACAAANAGCAANTTAAGAACNGAAAATCACTTTGATTACGTNAAAATTTCNATAGCNTCTCCNCAAAGAATAATGGATTGGGGNCANAGNACATTNCCNAATGGACAAGTNGTNGGNGAAGTTACNAAACCNGANACTATNAATTACAGNACACTTAAACCAGAAATGGATGGATTNTTTTGTGAAAAGATTTTTGGNCCNTCTAAAGATTGGGAATGNCATTGTGGNAANTANAAAAGNGTNAGACATNGNGGNATTGTTTGTGANAGATGTGGNGTTGANGTAACTGAAAGTAGAGTNAGAAGACATAGNATGGGNTANATAAAACTNGCTGCNCCAGTTTCNCATGTTTGGTATTTNAAAGGAATNCCTAGTTANGTTGCAATNCTTTTNGAT…
I9N2016_181_meta	IO9N	NA	7	2016	4	17	22.4166667	9.89185	87.0201567	SAMN15782976	1.872095494	0.377326838	-0.571125931	31.1507	4244	85.05068031	87.19298451	0.975430315	1	NTGACAAACAGCAACTTAAGAACNGAAAANCACTTTGATTACGTCAANATTTCNATAGCNTCTCCACANAGAATAATGGATTGGGGNCAGAGNACATTNCCNAATGGACAAGTNGTTGGTGAAGTTACNAAACCNGAAACTATNAATTACAGNACACTTAAACCAGAAATGGATGGNTTNTTTTGTGAAAANATTTTTGGNCCATCNAAAGATTGGGAATGNCATTGTGGNAANTANAAAAGNGTNAGACATNGNGGNATTGTTTGTGANAGATGTGGNGTTGANGTAACTGAAAGTAGAGTNAGAAGACATAGNATGGGNTANATAAAACTNGCTGCGCCAGTTTCNCATGTTTGGTATTTNAAAGGAATNCCTAGTTANGTTGCAATNCTTTTNGAT…
I9N2016_182_meta	IO9N	169	7	2016	4	18	0.33333333	9.82790833	86.7823683	SAMN15782980	1.451000949	0.245749553	-0.641371971	30.9824	6478	136.2842646	138.7562502	0.98218469	1	NTGACAAACAGCAACNTAAGAACNGAAAANCACTTTGATTACGTNAAAATTTCNATAGCNTCTCCACANAGAATAATGGATTGGGGNCAGAGNACATTNCCNAATGGACAAGTNGTTGGTGAAGTTACNAAACCTGAAACTATNAANTACAGNACACTTAAACCAGAAATGGATGGNTTNTTTTGTGAAAAGATTTTTGGNCCNTCTAAAGATTGGGAATGNCATTGTGGNAANTANAAAAGNGTNAGACATNGNGGNATTGTTTGTGANAGATGTGGNGTTGANGTAACTGAAAGTAGAGTNAGAAGACATAGGATGGGNTANATAAAACTNGCTGCNCCAGTTTCNCATGTTTGGTATTTNAAAGGAATNCCTAGTTANGTTGCAATNCTTTTGGAT…
I9N2016_183_meta	IO9N	NA	7	2016	4	18	4.11666667	9.89502167	86.5059767	SAMN15782981	2.151748182	0.432819062	-0.588886079	30.973	4882	100.6465634	102.5842014	0.981111731	1	NNGACAAACAGCAANNTAAGAACNGAAAATCACTTTGANTACGTNAAAATNTCNATAGCNTCTCCNCAAAGAATAATGGATTGGGGNCAGAGNACATTNCCNAATGGACAAGTNGTTGGTGAAGTTACNAAACCTGAAACTATNAANTACAGNACACTTAAACCAGAAATGGATGGATTNTTTTGTGAAAAGATTTTTGGNCCATCTAAAGATTGGGAATGNCATTGTGGNAANTANAAAAGNGTNAGACATNGNGGNATTGTTTGTGANAGATGTGGNGTTGAAGTAACTGAAAGTAGAGTNAGAAGACATAGGATGGGNTANATAAAACTNGCTGCGCCAGTTTCNCATGTTTGGTATTTNAAAGGAATNCCTAGTTANGTTGCAATNCTTTTGGAT…
I9N2016_184_meta	IO9N	170	7	2016	4	18	6.2	9.96892667	86.1999617	SAMN15782985	2.813390749	0.48364856	-0.580727974	30.94	5630	105.7061474	108.8371142	0.971232545	1	NTGACNAACAGCAACTTAAGAACNGAAAANCACTTTGATTACGTNAAAATTTCNATAGCNTCTCCNCAAAGAATAATGGATTGGGGNCANAGNACATTNCCNAATGGACAAGTNGTTGGTGAAGTTACCAAACCTGAAACTATNAANTACAGNACACTTAAACCAGAAATGGATGGNTTNTTTTGTGAAAAGATTTTTGGNCCATCTAAAGATTGGGAATGNCATTGTGGNAANTANAAAAGNGTNAGACATNGNGGNATTGTTTGTGANAGATGTGGNGTTGANGTAACTGAAAGTAGAGTNAGAAGACATAGGATGGGNTANATAAAACTNGCTGCGCCNGTTTCNCATGTTTGGTANTTNAAAGGNATNCCNAGTTANGTTGCAATNCTTTTGGAT…
I9N2016_185_meta	IO9N	NA	7	2016	4	18	9.26666667	9.96489167	86.0591283	SAMN15782984	2.42272755	0.452735509	-0.636187272	30.747	8128	135.3717388	139.3991977	0.97110845	HLII-P	NTGACAAACAGCAACTTAAGAACTGAAAATCACTTTGATTACGTCAAAATTTCNATAGCTTCTCCACAAAGAATAATGGATTGGGGNCAGAGNACATTNCCNAATGGACAAGTNGTTGGTGAAGTTACNAAACCTGAAACTATNAATTACAGNACACTTAAACCAGAAATGGATGGNTTNTTTTGTGAAAAGATTTTTGGGCCATCTAAAGATTGGGAATGNCATTGTGGNAAGTANAAAAGNGTNAGACATNGNGGCATTGTTTGTGANAGATGTGGNGTTGAAGTAACTGAAAGTAGAGTNAGAAGACATAGGATGGGNTANATAAAACTNGCTGCGCCAGTTTCNCATGTTTGGTATTTNAAAGGAATNCCTAGTTANGTTGCAATNCTTTTGGAT…
I9N2016_186_meta	IO9N	171	7	2016	4	18	11.8333333	9.95317	85.6568817	SAMN15782982	1.49030626	0.305629572	-0.696443472	30.7071	4334	95.54954434	96.81946486	0.986883624	1	NNNNNAAACAGCAACTTANGAACNGAAAATCACTTTGATTACGTCAAAATTTCNATAGCTTCTCCNCANAGAATAATGGATTGGGGNCAGAGNACATTNCCNAATGGACAAGTNGTNGGNGAAGTTACNAAACCTGAAACNATNAANTACAGNACACTTAAACCAGAAATGGATGGATTNTTTTGTGAAAAGATTTTTGGNCCNTCTAAAGATTGGGAATGNCATTGTGGNAANTANAAAAGNGTNAGACATNGNGGNATTGTTTGTGANAGATGTGGNGTTGANGTAACTGAAAGTAGAGTNAGAAGACATAGNATGGGNTANATAAAACTNGCTGCNCCAGTTTCNCATGTTTGGTATTTNAAAGGAATNCCTAGTTANGTNGCAATNCTTNTGGAT…
I9N2016_187_meta	IO9N	NA	7	2016	4	18	15.5	9.96386	85.4200583	SAMN15782983	2.197678551	0.5008921	-0.635065694	31.071	7292	146.683828	149.868861	0.978747867	HLII-P	NTGACNAACAGCAACNTAAGAACNGAAAANCACTTTGATTACGTCAAAATTTCNATAGCNTCTCCACANAGAATAATGGATTGGGGNCANAGNACATTNCCNAATGGACAAGTNGTTGGTGAAGTTACNAAACCTGAAACTATNAATTACAGNACACTTAAACCAGAAATGGATGGATTNTTTTGTGAAAAGATTTTTGGNCCNTCTAAAGATTGGGAATGNCATTGTGGNAANTANAAAAGNGTNAGACATNGNGGNATTGTTTGTGANAGATGTGGNGTTGAAGTAACTGAAAGTAGAGTNAGAAGACATAGGATGGGNTANATAAAACTNGCTGCGCCAGTTTCNCATGTTTGGTATTTNAAAGGAATNCCTAGTTANGTTGCAATNCTTTTGGAT…
I9N2016_188_meta	IO9N	172	7	2016	4	18	17.6666667	9.97525667	85.1744167	SAMN15782987	0.365130811	0.04458884	-0.553365311	31.4214	8756	181.5069232	184.7744024	0.982316386	1	NTGACAAACAGCAACNTAAGAACNGAAAATCACTTTGATTACGTNAAAATTTCAATAGCNTCTCCACAAAGAATAATGGATTGGGGNCANAGNACATTNCCNAATGGACAAGTNGTTGGTGAAGTTACNAAACCTGAAACTATNAANTACAGGACACTTAAACCAGAAATGGATGGATTNTTTTGTGAAAAGATTTTTGGNCCNTCTAAAGATTGGGAATGNCATTGTGGNAANTANAAAAGNGTNAGACATNGNGGNATTGTTTGTGANAGATGTGGNGTTGANGTAACTGAAAGTAGAGTNAGAAGACATAGGATGGGNTANATAAAACTNGCTGCNCCAGTTTCNCATGTTTGGTATTTNAAAGGAATNCCTAGTTANGTTGCAATNCTTTTGGAT…
I9N2016_189_meta	IO9N	173	7	2016	4	18	22.4666667	9.97241333	84.7526067	SAMN15782986	0.380506533	0.688598333	-0.562142877	31.2832	8990	157.5655411	161.6553732	0.974700302	1	NTGACNAACAGCAACTTAAGAACTGAAAATCACTTTGATTACGTCAAAATTTCAATAGCNTCNCCACAAAGAATAATGGATTGGGGNCANAGNACATTNCCNAATGGACAAGTNGTTGGTGAAGTTACNAAACCNGANACTATNAATTACAGNACACTTAAACCAGAAATGGATGGATTNTTTTGTGAAAAGATTTTTGGNCCNTCTAAAGATTGGGAATGNCATTGTGGNAAGTANAAAAGNGTNAGACATNGNGGNATTGTTTGTGANAGATGTGGNGTTGANGTAACTGAAAGTAGAGTNAGAAGACATAGGATGGGNTANATAAAACTNGCTGCGCCAGTTTCNCATGTTTGGTATTTNAAAGGAATNCCTAGTTANGTTGCAATNCTTTTGGAT…
I9N2016_190_meta	IO9N	NA	7	2016	4	19	4.31666667	9.338335	85.0361317	SAMN15782993	0.448608452	0.170133027	-0.575615249	30.9039	7002	140.3564787	143.4418123	0.978490696	1	NTGACAAACAGCAACNTAAGAACNGAAAATCACTTTGATTACGTNAAAATTTCNATAGCNTCTCCANAAAGAATNATGGATTGGGGNCANAGNACATTNCCNAATGGACAAGTNGTNGGTGAAGTTACNAAACCNGANACTATNAANTACAGNACNCTTAAACCNGAAATGGATGGATTNTTTTGTGAAAAGATTTTTGGNCCNTCTAAAGATTGGGAATGNCATTGTGGNAANTANAAAAGNGTNAGACATNGNGGNATTGTTTGTGANAGATGTGGNGTTGANGTNACTGAAAGTAGAGTNAGAAGACATAGGATGGGNTANATAAAACTNGCTGCNCCAGTTTCNCATGTTTGGTATTTNAAAGGAATNCCTAGTTANGTTGCAATNCTTTTGGAT…
I9N2016_191_meta	IO9N	174	7	2016	4	19	7.2	8.85774167	85.2496033	SAMN15782992	0.481960406	0.067576997	-0.465785421	30.924	5602	114.7588345	117.1509069	0.979581273	1	NTGACNAANAGCAACNTAAGAACNGAAAATCACTTTGATTACGTNAAAATNTCNATNGCNTCTCCNCAAAGAATAATGGATTGGGGNCANAGNACATTNCCNAATGGACAAGTNGTNGGTGAAGTTACNAAACCNGANACNATNAANTACAGNACACTTAAACCAGAAATGGATGGNTTNTTTTGTGAAAAGATTTTTGGNCCNTCTAAAGATTGGGAATGNCATTGTGGNAANTANAAAAGNGTNAGACATNGNGGNATTGTTTGTGANAGATGTGGNGTTGANGTAACTGAAAGTAGAGTNAGAAGACATAGGATGGGNTANATAAAACTNGCTGCNCCAGTNTCNCATGTTTGGTATTTNAAAGGNATNCCTAGTTANGTTGCAATNCTTTTGGAT…
I9N2016_192_meta	IO9N	NA	7	2016	4	19	13.25	8.256575	85.5195083	SAMN15782990	1.423215797	0.460287443	-0.558779903	30.967	3520	50.07852605	51.78630454	0.967022584	1	NNNNNNAANANCAACTTAAGAACNGAAAATCACTTTGATTACGTNAANATTTCAATAGCNTCNCCNCAAAGAATNATGGATTGGGGNCAGAGNACATTNCCNAATGGACAAGTNGTTGGNGAAGTNACNAAACCNGANACTATNAANTACAGNACNCTNAAACCNGAAATGGATGGNTTNTTTTGNGAAAANATTTTTGGNCCNTCNAAAGATTGGGAATGNCATTGNGGNAANTANAAAAGNGTNAGACATNGNGGNATTGTTTGTGANAGATGTGGNGTTGANGTAACTGAAAGTAGAGTNAGAAGNCATAGGATGGGNTANATAAAACTNGCTGCNCCNGTTTCNCATGTTTGGTATTTNAAAGGAATNCCTAGTTANGTTGCNATNCTTTTGGAT…
I9N2016_193_meta	IO9N	175	7	2016	4	19	16.75	7.74711	85.7470033	SAMN15782988	1.083458464	-0.548488188	-0.578362533	31.133	4058	74.79388947	76.43364215	0.978546715	1	NNGACNAACAGCAACNTAAGAACNGAAAANCACTTTGATTACGTNAAAATTTCNATAGCNTCNCCACANAGAATAATGGANTGGGGNCAGAGNACATTNCCNAATGGNCAANTNGTNGGTGAAGTTACNAAACCNGANACTATNAANTACAGNACNCTNAAACCNGAAATGGATGGNTTNTTTTGNGAAAANATNTTTGGNCCNTCNAAAGATTGGGAATGNCATTGTGGNAANTANAAAAGNGTNAGACATNGNGGNATTGTTTGTGANAGATGTGGNGTTGANGTNACTGAAAGTNGAGTNAGAAGNCATAGGATGGGNTANATAAAACTNGCNGCNCCAGTNTCNCATGTTTGGTATTTNAANGGAATNCCNAGTTANGTTGCNATNCTTNTGGAT…
I9N2016_194_meta	IO9N	NA	7	2016	4	19	21.25	8.040185	85.893195	SAMN15782989	0.47684516	0.100402004	-0.600442914	31.224	3666	70.36786467	71.79743488	0.98008884	1	NTGACAAACAGCAACNTAAGAACNGAAAANCANTTNGATTACGTNAANATTTCNATAGCNTCTCCNCAAAGAATAATGGATTGGGGNCANAGNACATTNCCNAATGGACAAGTNGTNGGTGAAGTNACNAAACCNGANACTATNAANTACAGNACACTNAANCCNGAAATGGATGGNTTNTTTTGTGAAAANATTTTTGGNCCNTCTAAAGATTGGGAATGNCATTGNGGNAANTANAAAAGNGTNAGACATNGNGGNATTGTTTGTGANAGATGTGGNGTTGANGTNACTGAAAGTAGAGTNAGAAGNCATAGNATGGGCTANATAAAACTNGCTGCNCCAGTTTCNCATGTTTGGTATTTNAAAGGAATNCCNAGTTANGTTGCAATNCTTNTGGAT…
I9N2016_195_meta	IO9N	176	7	2016	4	19	22.9666667	8.26604333	86.005745	SAMN15782991	0.365183892	0.181265117	-0.509311981	31.0121	3790	68.68682387	70.11208934	0.979671616	1	NTGACNAACAGCAANTTAAGAACNGAAAANCACTTTGATTACGTNAAAATTTCAATAGCNTCTCCNCANAGAATNATGGATTGGGGNCAGAGNACATTNCCNAATGGACAANTNGTNGGTGAAGTTACGAAACCNGANACTATNAANTACAGNACNCTTAAACCNGAAATGGATGGNTTNTTTTGTGAAAANATTTTTGGNCCNTCNAAAGATTGGGAATGNCATTGNGGNAANTANAAAAGNGTNAGNCATNGNGGNATTGTTTGTGANAGNTGTGGNGTTGANGTNACNGAAAGTAGAGTNAGAAGACATAGGATGGGNTANATAAAACTNGCTGCNCCAGTNTCNCATGTTTGGTATTTNAAAGGAATNCCNAGTTANGTNGCNATNCTNTTNGAT…
I9N2016_196_meta	IO9N	NA	7	2016	4	20	2.56666667	8.49991	86.1227783	SAMN15782994	0.351612658	0.061524132	-0.627077895	30.947	5258	101.3178562	103.1022834	0.982692651	1	NNNNCAAACAGCAACTTAAGAACNGAAAATCACTTTGATTACGTCAAAATTTCNATNGCNTCTCCNCAAAGAATNATGGATTGGGGNCANAGNACATTNCCNAATGGACAAGTNGTNGGTGAAGTTACNAAACCNGANACTATNAANTACAGNACNCTTAAACCNGAAATGGATGGNTTNTTTTGTGAAAANATTTTTGGNCCNTCNAAAGATTGGGAATGNCATTGNGGNAANTANAAAAGNGTNAGACATNGNGGNATNGTTTGTGANAGNTGTGGNGTTGAAGTAACTGAAAGTAGAGTNAGAAGACATAGGATGGGNTANATAAAACTNGCTGCGCCAGTNTCNCATGTTTGGTATTTNAANGGNATNCCTAGTTANGTTGCNATNCTTNTNGAT…
I9N2016_197_meta	IO9N	177	7	2016	4	20	4.4	8.78672	86.2660467	SAMN15782995	1.145487003	0.243457149	-0.626893625	31.027	3878	75.61416807	77.50942811	0.975548006	1	NNNNNNNNNNNCAANTTAAGAACNGAAAATCACTTNGANTACGTNAAAATTTCAATAGCNTCNCCNCAAAGAATAATGGANTGGGGNCANAGNACATTNCCNAATGGACAAGTNGTNGGNGAAGTTACNAAACCNGANACNATNAANTACAGNACNCTNAANCCNGAAATGGATGGNTTNTTTTGNGAAAAGATTTTTGGNCCNTCTAAAGATTGGGAATGNCATTGNGGNAANTANAAAAGNGTNAGACATNGNGGNATTGTTTGNGANAGATGTGGNGTTGANGTNACTGAAAGTAGAGTNAGAAGACATAGNATGGGNTANATAAAACTNGCNGCNCCAGTNTCNCATGTTTGGTATTTNAAAGGNATNCCTAGTTANGTTGCNATNCTNTTNGAT…
I9N2016_198_meta	IO9N	NA	7	2016	4	20	8.5	9.069375	86.4062383	SAMN15782996	0.92041861	0.193469221	-0.632313614	30.877	2716	50.80485864	51.82894806	0.980240976	1	NNNACAAANAGCAANNTAAGAACNGAAAATCACTTTGATTACGTCAANATTTCNATAGCNTCTCCNCANAGAATAATGGATTGGGGNCANAGNACNTTNCCNAATGGACAAGTNGTNGGNGAAGTTACCAAACCNGANACTATNAANTACAGNACNCTTAAACCNGAAATGGATGGNTTNTTTTGNGAAAANATNTTTGGNCCNTCTAAAGATTGGGAATGNCATTGNGGNAANTANAAAAGNGTNAGNCATNGNGGNATNGTTTGNGANAGNTGNGGNGTTGANGTAACTGAAAGTAGAGTNAGAAGACATAGGATGGGNTANATAAAACTNGCNGCNCCNGTTTCNCATGTTTGGTANTTNAAAGGNATNCCNAGTTANGTNGCNATNCTNNTNGAT…
I9N2016_199_meta	IO9N	178	7	2016	4	20	10.5	9.307015	86.5238867	SAMN15782997	1.856198606	0.382149405	-0.583578489	31.053	2898	39.32202314	40.57182267	0.969195381	1	NTGACAAACAGCAACTTAAGAACNGAAAANCACTTTGATTACGTNAAAATTTCNATNGCNTCNCCNCAAAGAATAATGGATTGGGGNCANAGNACATTNCCNAATGGACAAGTNGTTGGNGAAGTTACNAAACCNGANACTATNAANTACAGNACNCTTAAACCNGAAATGGATGGNTTNTTTTGTGAAAAGATTTTTGGNCCATCNAAAGATTGGGAATGNCATTGTGGNAANTANAAAAGNGTNAGACATNGNGGNATTGTTTGTGANAGATGTGGNGTTGANGTNACTGAAAGTAGAGTNAGAAGNCATAGGATGGGNTANATAAAACTNGCTGCNCCAGTNTCNCATGTTTGGTANTTNAAAGGAATNCCNAGTTANGTTGCNATNCTTNTNGAT…
I9N2016_200_meta	IO9N	NA	7	2016	4	20	14.5	9.59406	86.6641667	SAMN15782998	2.671352682	0.244991708	-0.594860744	30.967	5912	110.3226085	111.7965833	0.986815565	HLII-P	NTGACAAANAGCAACTTAAGAACTGAAAATCACTTTGATTACGTCAAAATTTCNATAGCNTCTCCNCAAAGAATAATGGATTGGGGNCAGAGNACATTNCCNAATGGACAAGTAGTTGGTGAAGTTACNAAACCTGAAACTATNAATTACAGGACACTTAAACCAGAAATGGATGGATTNTTTTGTGAAAAGATTTTTGGNCCNTCTAAAGATTGGGAATGNCATTGTGGNAAGTANAAAAGNGTNAGACATNGNGGNATTGTTTGTGANAGATGTGGNGTTGAAGTAACTGAAAGTAGAGTNAGAAGACATAGGATGGGCTANATAAAACTNGCTGCGCCAGTTTCCCATGTTTGGTATTTNAAAGGAATNCCTAGTTANGTTGCAATNCTTTTGGAT…
I9N2016_201_meta	IO9N	179	7	2016	4	20	16.3333333	9.82695167	86.7986633	SAMN15782999	2.371601705	0.735795692	-0.533859834	31.3231	2586	40.37622561	41.81113445	0.965681179	HLII-P	NNNNNNNACAGCAACTTAAGAACNGAAAATCACTTTGATTANGTNAANATTTCNATNGCNTCTCCNCANAGAATNATGGATTGGGGNCANAGNACATTNCCNAATGGACAAGTNGTTGGNGAAGTTACNAAACCNGANACNATNAANTACAGNACNCTNAANCCAGAAATGGATGGNTTNTTTTGTGAAAANATTTTTGGNCCNTCNAAAGATTGGGAATGNCATTGTGGNAANTANAAAAGNGTNAGACATNGNGGNATTGTTTGTGANAGATGNGGNGTTGANGTAACTGAAAGNNGAGTNAGAAGACATAGNATGGGNTANATAAAACTNGCTGCNCCAGTNTCNCATGTTTGGTANTTNAAAGGNATNCCNAGTTANGTTGCNATNCTNTTGGAT…
I9N2016_203_meta	IO9N	180	7	2016	4	20	22.5	10.299675	87.0622433	SAMN15783001	1.890248396	0.319105381	-0.622055373	31.6521	3222	58.14712651	59.56744555	0.97615612	1	NNNNNNAACAGCAACNTAAGANCNGAAAATCACTTTGANTACGTCAAAATTTCNATAGCNTCNCCNCAAAGAATAATGGATTGGGGNCANAGNACATTNCCNAATGGACAAGTNGTTGGNGAAGTTACNAAACCNGAAACTATNAATTACAGNACACTTAAACCAGAAATGGATGGNNTNTTTTGTGAAAAGATTTTTGGGCCATCNAAAGATTGGGAATGNCATTGTGGNAAGTANAAAAGNGTNAGACATNGNGGNATTGTTTGTGANAGATGTGGNGTTGAAGTAACTGAAAGTAGAGTNAGAAGACATAGGATGGGNTANATNAAACTNGCTGCNCCNGTNTCNCATGTTTGGTATTTNAAAGGAATNCCNAGTTANGTNGCAATNCTTTTNGAT…
I9N2016_205_meta	IO9N	181	7	2016	4	21	4.25	10.7724717	87.3437767	SAMN15783003	1.494851328	0.274330468	-0.584301236	31.0379	4364	78.49690927	80.08795564	0.980133762	1	NTGANAAANAGCAACNTNANAACTGAAAATCACTTTGANTACGTCAAAATTTCNATAGCNTCTCCNCANAGAATAATGGATTGGGGNCANAGNACATTNCCNAATGGACAAGTNGTNGGNGAAGTTACNAAACCNGANACNATNAANTACAGNACACTTAAACCNGAAATGGATGGNTTNTTTTGNGAAAAGATTTTTGGNCCNTCTAAAGATTGGGAATGNCATTGTGGNAANTANAAAAGNGTNAGACATNGNGGNATTGTTTGTGANAGATGTGGNGTTGANGTAACTGAAAGTAGAGTNAGAAGACATAGGATGGGNTANATAAAACTNGCTGCGCCAGTTTCNCATGTTTGGTATTTNAAAGGAATNCCTAGTTANGTTGCAATNCTTTTGGAT…
I9N2016_207_meta	IO9N	182	7	2016	4	21	10.8333333	11.2432567	87.6232117	SAMN15783005	2.30562435	0.473286144	-0.646965745	31.2265	4268	73.48615587	75.36541487	0.975064703	1	NTGACAAACAGCAACNTAAGAACTGAAAATCACTTTGANTACGTNAAAATTTCNATNGCNTCTCCNCAAAGAATAATGGATTGGGGNCANAGNACATTNCCNAATGGACAAGTNGTTGGNGAAGTTACNAAACCNGANACTATNAANTACAGNACACTNAAACCAGAAATGGATGGNNTNTTTTGNGAAAANATTTTTGGNCCNTCTAAAGATTGGGAATGNCATTGTGGNAANTANAAAAGNGTNAGACATNGNGGNATNGTTTGTGANAGATGTGGNGTTGANGTAACTGAAAGTAGAGTNAGAAGNCANAGNATGGGNTANATAAAACTNGCTGCNCCAGTTTCNCATGTTTGGTATTTNAAAGGAATNCCTAGTTANGTTGCNATNCTTNTGGAT…
I9N2016_208_meta	IO9N	NA	7	2016	4	21	14	11.5082317	87.7808567	SAMN15783006	0.803967513	0.093249596	-0.646707312	31.178	5120	91.48096851	93.45014208	0.978928084	1	NTGACAAACAGCAACNTAAGAACNGAAAATCACTTTGANTACGTNAAAATNTCNATAGCNTCTCCACANAGAATNATGGATTGGGGNCANAGNACATTNCCNAATGGACAAGTNGTNGGTGAAGTTACNAAACCNGAAACTATNAANTACAGNACACTNAAACCNGAAATGGATGGATTNTTTTGTGAAAANATTTTTGGNCCNTCTAAAGATTGGGAATGNCATTGTGGNAAGTANAAAAGNGTNAGACATNGNGGNATTGTTTGTGANAGATGNGGNGTTGANGTAACTGAAAGTAGAGTNAGAAGACATAGGATGGGNTANATAAAACTNGCNGCGCCAGTNTCNCATGTTTGGTATTTNAAAGGAATNCCNAGTTANGTTGCAATNCTTNTNGAT…
I9N2016_209_meta	IO9N	183	7	2016	4	21	16.3333333	11.7147183	87.9031317	SAMN15783007	2.02317034	0.188308489	-0.638028609	32	4578	89.96115582	91.49213872	0.983266509	1	NTGACAAACAGCAACNTAAGAACNGAAAATCACTTTGANTACGTNAAAATTTCNATNGCNTCTCCNCANAGAATNATGGATTGGGGNCANAGNACATTNCCNAATGGACAAGTNGTTGGTGAAGTTACNAAACCTGAAACTATNAANTACAGNACACTTAAACCAGAAATGGATGGNTTNTTTTGTGAAAAGATTTTTGGNCCNTCNAAAGATTGGGAATGNCATTGTGGNAAGTANAAAAGNGTNAGACATNGNGGNATNGTTTGTGANAGATGTGGNGTTGAAGTAACTGAAAGTAGAGTNAGAAGACATAGNATGGGNTANATAAAACTNGCTGCGCCAGTTTCNCATGTTTGGTATTTNAAAGGAATNCCTAGTTANGTTGCAATNCTTTTNGAT…
I9N2016_210_meta	IO9N	NA	7	2016	4	21	20.3333333	11.9704667	88.0564583	SAMN15783008	1.925860438	-0.022755484	-0.652984318	30.9631	21092	388.7725978	395.890128	0.982021451	1	NTGACNAACAGCAACTTAAGAACNGAAAATCACTTTGATTACGTCAAAATTTCAATAGCNTCTCCACAAAGAATAATGGATTGGGGNCAGAGNACATTNCCNAATGGACAAGTNGTTGGTGAAGTTACNAAACCTGAAACTATNAATTACAGNACACTTAAACCAGAAATGGATGGATTNTTTTGTGAAAAGATTTTTGGNCCATCTAAAGATTGGGAATGNCATTGTGGNAAGTANAAAAGNGTNAGACATNGNGGNATTGTTTGTGANAGATGTGGNGTTGAAGTAACTGAAAGTAGAGTNAGAAGACATAGGATGGGNTANATAAAACTNGCTGCGCCAGTTTCNCATGTTTGGTATTTNAAAGGAATNCCTAGTTANGTTGCAATNCTTTTGGAT…
I9N2016_211_meta	IO9N	184	7	2016	4	21	22.5	12.1877833	88.18107	SAMN15783009	2.550117072	0.119707115	-0.642800816	31.1058	7504	135.0919016	138.8714169	0.972784066	HLII-P	NTGACNAACAGCAACTTAAGAACNGAAAATCACTTTGATTACGTCAAAATTTCNATAGCNTCTCCNCANAGAATAATGGATTGGGGNCAGAGGACATTNCCNAATGGACAAGTAGTTGGTGAAGTTACNAAACCTGAAACTATNAATTACAGGACACTTAAACCAGAAATGGATGGATTNTTTTGTGAAAAGATTTTTGGGCCATCTAAAGATTGGGAATGNCATTGTGGNAANTANAAAAGNGTNAGACATNGNGGNATTGTTTGTGANAGATGTGGNGTTGANGTAACTGAAAGTAGAGTNAGAAGACATAGGATGGGNTANATAAAACTNGCTGCGCCAGTTTCCCATGTTTGGTATTTNAAAGGAATNCCTAGTTANGTTGCAATNCTTTTGGAT…
I9N2016_212_meta	IO9N	NA	7	2016	4	22	2.11666667	12.4742983	88.3539217	SAMN15783010	2.355883816	0.636837433	-0.616523844	30.851	5898	113.6775243	116.3175179	0.97730356	HLII-P	NTGACNAANAGCAACNTAAGAACNGAAAATCANTTTGATTACGTCAAAATTTCNATAGCNTCTCCNCANAGAATNATGGATTGGGGNCAGAGNACATTNCCNAATGGACAAGTNGTTGGTGAAGTTACNAAACCTGAAACTATNAATTACAGNACACTTAAACCAGAAATGGATGGATTNTTTTGTGAAAAGATTTTTGGNCCNTCTAAAGATTGGGAATGNCATTGTGGNAANTANAAAAGNGTNAGACATNGNGGNATTGTTTGTGANAGATGTGGNGTTGANGTAACTGAAAGTAGAGTNAGAAGACATAGGATGGGNTANATAAAACTNGCTGCGCCAGTTTCNCATGTTTGGTATTTNAAAGGAATNCCTAGTTANGTTGCAATNCTTTTGGAT…
I9N2016_213_meta	IO9N	185	7	2016	4	22	4.36666667	12.6580717	88.4649033	SAMN15783011	1.95379055	0.418982548	-0.670000196	30.923	6216	119.5547193	122.116904	0.979018591	1	NNNACAAACAGCAACNTAAGAACNGAAAANCACTTTGATTANGTNAANATNTCNATAGCNTCNCCNCAAAGAATAATGGATTGGGGNCAGAGNACATTNCCNAATGGACAAGTNGTTGGTGAAGTTACNAAACCTGAAACTATNAANTACAGGACACTTAAACCNGAAATGGATGGATTNTTTTGTGAAAAGATTTTTGGGCCNTCTAAAGATTGGGAATGNCATTGTGGNAAGTANAAAAGNGTNAGACATNGNGGNATTGTTTGTGANAGATGTGGNGTTGAAGTAACTGAAAGTAGAGTNAGAAGACATAGGATGGGNTANATAAAACTNGCTGCGCCAGTTTCNCATGTTTGGTATTTNAAAGGAATNCCTAGTTANGTTGCAATNCTNTTNGAT…
I9N2016_214_meta	IO9N	NA	7	2016	4	22	8.16666667	12.857985	88.5830417	SAMN15783012	1.922104311	0.321876972	-0.639122969	30.848	3428	60.97209748	62.66351221	0.973007981	1	NTGACNAACANCAACNTAAGAACTGAAAANCACTTNGATTACGTCAANATNTCNATAGCNTCTCCNCAAAGNATAATGGATTGGGGNCANAGNACATTNCCNAATGGACAAGTNGTTGGTGAAGTTACNAAACCNGANACTATNAANTACAGNACACTTAANCCAGAAATGGATGGNTTNTTTTGTGAAAAGATTTTTGGNCCNTCNAAAGATTGGGAATGNCATTGNGGNAANTANAAAAGNGTNAGACATNGNGGNATTGTNTGTGANAGATGNGGNGTTGANGTAACTGAAAGTAGAGTNAGAAGNCANAGNATGGGNTANATAAAACTNGCTGCNCCAGTTTCNCATGTTTGGTANTTNAAAGGNATNCCTAGTTANGTTGCNATNCTTNTGGAT…
I9N2016_215_meta	IO9N	186	7	2016	4	22	10.3333333	13.130095	88.7444983	SAMN15783013	2.144537479	0.391894054	-0.645741301	30.6341	6792	117.3060356	119.8246952	0.978980463	HLII-P	NTGACAAACAGCAACTTAAGAACNGAAAATCACTTTGATTACGTNAAAATTTCNATAGCNTCNCCACANAGAATAATGGATTGGGGNCAGAGNACATTNCCNAATGGACAAGTNGTTGGTGAAGTTACNAAACCTGAAACTATNAATTACAGGACACTTAAACCAGAAATGGATGGATTNTTTTGTGAAAAGATTTTTGGNCCNTCTAAAGATTGGGAATGNCATTGTGGNAANTANAAAAGNGTNAGACATNGNGGNATTGTTTGTGANAGATGTGGNGTTGAAGTAACTGAAAGTAGAGTNAGAAGACATAGNATGGGCTANATAAAACTNGCTGCGCCAGTTTCNCATGTTTGGTATTTNAAAGGNATNCCTAGTTANGTTGCAATNCTTTTGGAT…
I9N2016_216_meta	IO9N	NA	7	2016	4	22	14	13.39405	88.9014383	SAMN15783014	1.717705806	0.338241565	-0.643878987	30.697	5694	106.0805166	108.3384177	0.979158814	1	NTGACAAANAGCAACTTAAGAACNGAAAANCACTTTGATTACGTCAANATTTCNATAGCNTCTCCACANAGAATAATGGATTGGGGNCANAGNACATTNCCNAATGGACAAGTNGTTGGTGAAGTTACNAAACCNGAAACNATNAANTACAGNACACTTAAACCAGAAATGGATGGATTNTTTTGTGAAAANATTTTTGGNCCNTCTAAAGATTGGGAATGNCATTGTGGNAANTANAANAGNGTNAGACATNGNGGNATTGTTTGTGANAGATGTGGNGTTGANGTAACTGAAAGTAGAGTNAGAAGNCATAGGATGGGNTANATAAAACTNGCTGCNCCAGTTTCNCATGTTTGGTATTTNAAAGGNATNCCTAGTTANGTTGCAATNCTTTTGGAT…
I9N2016_218_meta	IO9N	NA	7	2016	4	22	19.6666667	13.8132683	89.1508367	SAMN15783016	1.785177422	0.20477683	-0.642027228	30.9371	6952	127.7468202	130.3093797	0.980334804	HLII-P	NTGACAAANAGCAACNTAAGAACTGAAAANCACTTTGATTACGTNAAAATTTCNATNGCNTCTCCNCAAAGAATAATGGATTGGGGNCAGAGNACATTNCCNAATGGACAAGTNGTTGGTGAAGTTACNAAACCNGAAACTATNAATTACAGGACACTTAAACCAGAAATGGATGGATTNTTTTGTGAAAAGATTTTTGGNCCNTCTAAAGATTGGGAATGNCATTGTGGNAANTANAAAAGNGTNAGACATNGNGGNATTGTTTGTGANAGATGTGGNGTTGANGTAACTGAAAGTAGAGTNAGAAGACATAGGATGGGNTANATAAAACTNGCTGCGCCAGTTTCCCATGTTTGGTATTTNAAAGGAATNCCTAGTTANGTTGCAATNCTTTTGGAT…
I9N2016_219_meta	IO9N	188	7	2016	4	22	21.75	14.0741683	89.3061183	SAMN15783017	2.196726045	0.361851582	-0.554645563	30.8879	4522	70.03893727	72.21659568	0.969845457	1	NNNNCNAANAGCAACNTAAGAACNGAAAATCACTTTGATTACGTNAAAATTTCAATAGCNTCTCCNCAAAGAATAATGGATTGGGGNCANAGNACATTNCCNAATGGACAAGTNGTTGGTGAAGTTACNAAACCNGANACTATNAATTACAGNACACTTAAACCNGAAATGGATGGNTTNTTTTGNGAAAANATTTTTGGNCCNTCTAAAGATTGGGAATGNCATTGTGGNAANTANAAAAGNGTNAGACATNGNGGNATTGTTTGTGANAGATGTGGNGTTGANGTAACNGAAAGTAGAGTNAGAAGNCATAGNATGGGNTANATAAAACTNGCTGCNCCAGTTTCNCATGTTTGGTANTTNAAAGGAATNCCTAGTTANGTTGCNATNCTTNTGGAT…
I9N2016_220_meta	IO9N	NA	7	2016	4	23	2	14.4504683	89.5322367	SAMN15783018	1.307502137	-0.152847253	-0.663736182	30.53	5940	124.1286514	126.3227672	0.982630876	1	NTGACNAACAGCAACNTAAGAACTGAAAATCACTTNGATTACGTCAAAATTTCNATAGCNTCTCCNCAAAGAATAATGGATTGGGGNCANAGNACATTNCCNAATGGACAAGTNGTNGGTGAAGTTACNAAACCNGANACNATNAANTACAGNACNCTTAAACCAGAAATGGATGGNTTNTTTTGTGAAAAGATTTTTGGNCCNTCTAAAGATTGGGAATGNCATTGTGGNAAGTANAAAAGNGTNAGACATNGNGGNATTGTTTGTGANAGATGTGGNGTTGANGTAACTGAAAGTAGAGTNAGAAGACATAGGATGGGNTANATAAAACTNGCTGCGCCAGTTTCNCATGTTTGGTATTTNAAAGGAATNCCTAGTTANGTTGCAATNCTTTTNGAT…
I9N2016_222_meta	IO9N	NA	7	2016	4	23	8.56666667	14.634495	89.6213817	SAMN15783020	2.877840666	-0.235794228	-0.624774609	30.098	4582	77.60403207	79.80571008	0.972412024	1	NNGACAAACAGCAACNTANGAACNGAAAANCACTTTGANTACGTCAAAATTTCNATAGCTTCTCCNCANAGAATAATGGATTGGGGNCANAGNACATTNCCNAATGGACAAGTNGTTGGNGAAGTTACNAAACCNGAAACTATNAATTACAGGACNCTTAAACCAGAAATGGATGGATTNTTTTGTGAAAANATTTTTGGNCCNTCTAAAGATTGGGAATGNCATTGTGGNAANTANAAAAGNGTNAGACATNGNGGNATTGTTTGTGANAGATGTGGNGTTGANGTAACTGAAAGTAGAGTNAGAAGACATAGGATGGGNTANATAAAACTNGCTGCGCCAGTTTCNCATGTTTGGTATTTNAAAGGAATNCCTAGTTANGTTGCAATNCTTTTGGAT…
I9N2016_223_meta	IO9N	190	7	2016	4	23	11.1333333	15.0835517	89.81681	SAMN15783021	1.357126953	0.287471804	-0.654374561	30.2949	5308	100.1653524	102.5594436	0.97665655	1	NNGACNAACAGCAANNTAAGAACNGAAAATCANTTTGATTACGTNAANATTTCNATAGCNTCNCCNCAAAGAATAATGGATTGGGGNCANAGNACATTNCCNAATGGACAAGTNGTNGGTGAAGTTACNAAACCNGAAACTATNAATTACAGNACNCTTAAACCAGAAATGGATGGATTNTTTTGTGAAAAGATTTTTGGNCCNTCTAAAGATTGGGAATGNCATTGTGGNAANTANAAAAGNGTNAGACATNGNGGNATTGTTTGTGANAGATGTGGNGTTGANGTAACTGAAAGTAGAGTNAGAAGNCATAGGATGGGNTANATAAAACTNGCTGCNCCAGTTTCNCATGTTTGGTATTTNAAAGGAATNCCTAGTTANGTTGCNATNCTTNTNGAT…
I9N2016_224_meta	IO9N	NA	7	2016	4	23	14.5	15.1647767	89.809735	SAMN15783022	1.144268202	0.416746165	-0.704856233	29.826	3912	76.41822478	77.7833693	0.982449404	1	NTGACAAACAGCAACTTAAGAACNGAAAATCACTTTGATTACGTNAAAATTTCNATAGCNTCNCCNCAAAGAATAATGGATTGGGGNCAGAGNACATTNCCNAATGGACAAGTNGTNGGTGAAGTTACNAAACCNGANACTATNAATTACAGNACACTTAAACCAGANATGGATGGNTTNTTTTGTGAAAANATNTTTGGNCCNTCTAAAGATTGGGAATGNCATTGNGGNAANTANAAAAGNGTNAGACATNGNGGNATNGTTTGTGANAGATGTGGNGTTGANGTAACTGAAAGTAGAGTNAGAAGNCATAGGATGGGNTANATAAAACTNGCTGCGCCAGTNTCNCATGTTTGGTATTTNAAAGGNATNCCTAGTTANGTTGCAATNCTTTTGGAT…
I9N2016_225_meta	IO9N	191	7	2016	4	23	16.5	15.500675	89.8497017	SAMN15783023	0.713159516	0.194397096	-0.583517597	29.859	6824	130.0233294	133.825867	0.97158593	1	NTGACNAACAGCAANNTAAGAACNGAAAANCACTTTGATTACGTNAAAATTTCAATAGCNTCNCCNCAAAGAATAATGGATTGGGGNCANAGNACATTNCCNAATGGACAAGTNGTNGGTGAAGTTACNAAACCNGAAACTATNAANTACAGNACACTTAAACCAGAAATGGATGGNTTNTTTTGTGAAAAGATTTTTGGNCCNTCTAAAGATTGGGAATGNCATTGTGGNAANTANAAAAGNGTNAGACATNGNGGNATTGTTTGTGANAGATGTGGNGTTGANGTAACTGAAAGTAGAGTNAGAAGACATAGGATGGGNTANATAAAACTNGCTGCGCCAGTTTCNCATGTTTGGTATTTNAAAGGAATNCCNAGTTANGTTGCNATNCTTTTNGAT…
I9N2016_226_meta	IO9N	NA	7	2016	4	23	19.8333333	15.72733	89.849545	SAMN15783024	-0.225177673	0.324552626	-0.510769526	29.682	6190	117.4214264	120.3001536	0.976070461	1	NTGACAAACAGCAANNTAAGAACTGAAAATCACTTTGATTANGTNAANATTTCNATAGCNTCTCCNCAAAGAATNATGGATTGGGGNCANAGNACATTNCCNAATGGACAAGTNGTNGGNGAAGTTACGAAACCNGANACNATNAANTACAGNACACTTAAACCAGAAATGGATGGNTTNTTTTGTGAAAAGATTTTTGGNCCNTCTAAAGATTGGGAATGNCATTGNGGNAANTANAAAAGNGTNAGNCATNGNGGNATTGTTTGTGANAGATGTGGNGTTGANGTAACTGAAAGTAGAGTNAGAAGACATAGGATGGGNTANATAAAACTNGCTGCNCCAGTNTCNCATGTTTGGTATTTNAAAGGAATNCCTAGTTANGTNGCAATNCTTNTNGAT…
I9N2016_227_meta	IO9N	192	7	2016	4	23	22	15.9984133	89.8496283	SAMN15783025	-0.188898606	0.595553011	-0.526169025	29.675	6118	106.0171024	108.9946119	0.972682049	1	NTGACAAACAGCAANTTAAGAACNGAAAATCACTTTGATTACGTCAAAATTTCNATAGCNTCTCCNCAAAGAATAATGGATTGGGGNCANAGNACATTNCCNAATGGACAAGTNGTNGGTGAAGTTACNAAACCTGAAACTATNAATTACAGNACACTTAAACCAGAAATGGATGGNTTNTTTTGTGAAAANATTTTTGGNCCNTCTAAAGATTGGGAATGNCATTGTGGNAANTANAAAAGNGTNAGACATNGNGGNATTGTTTGTGANAGATGTGGNGTTGANGTAACTGAAAGTAGAGTNAGAAGNCATAGNATGGGNTANATAAAACTNGCTGCGCCAGTNTCNCATGTTTGGTATTTNAAAGGAATNCCTAGTTANGTTGCNATNCTTTTGGAT…
I9N2016_228_meta	IO9N	NA	7	2016	4	24	0.83333333	16.261405	89.8493283	SAMN15783026	-0.066797098	0.484171446	-0.389437644	29.676	7094	145.6135934	148.7756274	0.97874629	1	NTGANNAACAGNAACNTAAGAACNGAAAATCACTTTGATTACGTNAAAATTTCNATAGCNTCTCCNCAAAGAATAATGGATTGGGGNCANAGNACATTNCCNAATGGACAAGTNGTTGGTGAAGTTACNAAACCTGANACTATNAANTACAGNACACTTAAACCAGAAATGGATGGNTTNTTTTGTGAAAAGATTTTTGGNCCNTCTAAAGATTGGGAATGNCATTGTGGNAANTANAAAAGNGTNAGACATNGNGGNATTGTTTGTGANAGATGTGGNGTTGANGTAACTGAAAGTAGAGTNAGAAGACATAGGATGGGNTANATAAAACTNGCTGCGCCAGTNTCNCATGTTTGGTATTTNAAAGGAATNCCTAGTTANGTTGCAATNCTTTTNGAT…
I9N2016_229_meta	IO9N	193	7	2016	4	24	3	16.49956	89.8496783	SAMN15783027	-0.052767052	0.604568787	-0.409436818	29.478	5758	112.6871165	115.524147	0.9754421	1	NTGACNAACAGCAACNTAAGAACNGAAAANCACTTTGATTACGTNAANATTTCNATAGCNTCTCCNCAAAGAATNATGGATTGGGGNCANAGNACATTNCCNAATGGNCAAGTNGTNGGNGAAGTTACNAAACCTGAAACTATNAANTACAGNACNCTTAAACCAGAAATGGATGGNTTNTTTTGTGAAAANATTTTTGGNCCNTCTAAAGATTGGGAATGNCATTGTGGNAANTANAAAAGNGTNAGACATNGNGGNATTGTTTGTGANAGATGNGGNGTTGANGTAACTGAAAGTNGAGTNAGAAGNCATAGNATGGGNTANATAAAACTNGCTGCNCCAGTNTCNCATGTTTGGTATTTNAAAGGNATNCCNAGTTANGTNGCAATNCTTNTNGAT…
I9N2016_230_meta	IO9N	NA	7	2016	4	24	6.08333333	16.819905	89.8496333	SAMN15783028	-0.193932928	0.620424063	-0.414811325	29.468	3646	64.08468541	66.16708161	0.968528214	unstable cluster	NTGACNAANAGCAACNTAAGAACTGAAAATCACTTTGATTACGTNAAAATTTCNATAGCNTCTCCNCANAGAATNATGGATTGGGGNCANAGNACNTTNCCNAANGGACAAGTNGTNGGNGAAGTTACNAAACCNGANACTATNAANTACAGNACNCTTAAACCNGAAATGGATGGNTTNTTTTGTGAAAANATTTTTGGNCCNTCNAAAGATTGGGAATGNCATTGNGGNAANTANAAAAGNGTNAGNCATNGNGGNATTGTTTGNGANAGATGTGGNGTTGANGTNACTGAAAGTAGAGTNAGAAGNCANAGNATGGGNTANATAAAACTNGCTGCNCCAGTNTCNCATGTTTGGTATTTNAANGGNATNCCNAGTTANGTTGCNATNCTTNTNGAT…
I9N2016_231_meta	IO9N	194	7	2016	4	24	8.5	16.9983783	89.83405	SAMN15783029	0.039947836	0.314182697	-0.553632253	29.384	5390	105.0725486	107.6393703	0.976153505	1	NTGACAAACAGNAANNTAAGAACNGAAAATCACTTTGATTANGTNAANATTTCAATAGCNTCTCCNCANAGAATAATGGATTGGGGNCANAGNACATTNCCNAATGGACAAGTNGTNGGNGAAGTTACNAAACCNGANACTATNAANTACAGNACNCTTAAACCAGAAATGGATGGNTTNTTTTGTGAAAANATTTTTGGNCCNTCTAAAGATTGGGAATGNCATTGTGGNAANTANAAAAGNGTNAGACATNGNGGNATTGTTTGNGANAGATGTGGNGTTGANGTAACTGAAAGTAGAGTNAGAAGNCATAGNATGGGNTANATAAAACTNGCTGCNCCAGTTTCNCATGTTTGGTATTTNAAAGGAATNCCTAGTTANGTTGCAATNCTTNTNGAT…
I9N2016_232_meta	IO9N	NA	7	2016	4	24	11	17.1236567	89.8497117	SAMN15783030	0.716015928	0.392533207	-0.678957426	29.329	5564	105.5363116	107.9864598	0.977310598	1	NTGACAAACANCAACNTNAGAACNGAAAATCACTTTGATTACGTNAAAATNTCNATNGCNTCTCCACANAGAATAATGGATTGGGGNCAGAGNACATTNCCNAATGGACAAGTNGTNGGTGAAGTTACNAAACCNGAAACTATNAANTACAGNACNCTTAAACCNGANATGGATGGNTTNTTTTGTGAAAAGATTTTTGGNCCNTCTAAAGATTGGGAATGNCATTGTGGNAANTANAAAAGNGTNAGACATNGNGGNATTGTTTGTGANAGATGTGGNGTTGANGTAACTGAAAGTAGAGTNAGAAGACATAGNATGGGNTANATAAAACTNGCTGCNCCAGTNTCCCATGTTTGGTATTTNAAAGGAATNCCTAGTTANGTTGCAATNCTTTTNGAT…
I9N2016_233_meta	IO9N	195	7	2016	4	24	13.25	17.50133	89.8628	SAMN15783032	0.652991542	0.308708248	-0.656141498	29.3719	9320	182.7186816	186.1286149	0.981679693	1	ATGACNAACAGCAACTTAAGAACNGAAAATCACTTTGATTACGTCAAAATTTCAATAGCNTCTCCNCAAAGAATAATGGATTGGGGNCAGAGNACATTNCCNAATGGACAAGTNGTTGGTGAAGTTACNAAACCTGAAACTATNAANTACAGNACACTTAAACCAGAAATGGATGGATTNTTTTGTGAAAAGATTTTTGGGCCNTCTAAAGATTGGGAATGNCATTGTGGNAANTANAAAAGNGTNAGACATNGNGGNATTGTTTGTGANAGATGTGGNGTTGANGTAACTGAAAGTAGAGTNAGAAGACATAGGATGGGCTANATAAAACTNGCTGCNCCAGTNTCNCATGTTTGGTATTTNAAAGGAATNCCTAGTTANGTTGCAATNCTTTTGGAT…
I9N2016_236_meta	IO9N	NA	7	2016	4	24	21.1666667	17.6312383	89.921725	SAMN15783033	0.743672545	-0.699059583	-0.621778941	29.299	5356	98.49039145	101.2543082	0.972703218	1	NNGACAAACAGCAANNTAAGAACNGAAAANCACTTNGATTACGTCAAAATNTCNATNGCTTCTCCNCAAAGAATAATGGATTGGGGNCANAGNACATTNCCNAATGGACAAGTNGTNGGTGAAGTNACNAAACCNGAAACNATNAANTACAGNACNCTTAAACCAGAAATGGANGGNTTNTTTTGTGAAAAGATTTTTGGNCCNTCTAAAGATTGGGAATGNCATTGTGGNAANTANAAAAGNGTNAGACATNGNGGNATNGTTTGTGANAGATGTGGNGTTGANGTAACTGAAAGTAGAGTNAGAAGACATAGNATGGGNTANATAAAACTNGCTGCNCCNGTNTCNCATGTTTGGTATTTNAAAGGNATNCCNAGTTANGTTGCAATNCTTTTNGAT…
I9N2016_237_meta	IO9N	NA	7	2016	4	24	22.7833333	17.2860767	90.00935	SAMN15783031	0.592699806	-0.710011333	-0.435510958	29.2665	3792	72.21173214	74.52441363	0.968967465	1	NTGACNAACAGCAACTTAAGAACNGAAAATCACTTTGANTACGTNAANATTTCNATNGCNTCTCCNCAAAGAATNATGGATTGGGGNCANAGNACNTTNCCNAATGGACAAGTNGTNGGNGAAGTNACNAANCCNGANACNATNAANTACAGNACNCTNAANCCNGAAATGGATGGNTTNTTTTGTGAAAAGATNTTTGGNCCNTCNAAAGATTGGGAATGNCATTGTGGNAANTANAAAAGNGTNAGNCATNGNGGNATNGTTTGTGANAGATGTGGNGTTGANGTAACNGAAAGTAGAGTNAGAAGACATAGNATGGGNTANATAAAACTNGCTGCGCCAGTNTCNCATGTTTGGTATTTNAAAGGNATNCCNAGTTANGTNGCNATNCTTTTNGAT…
I9N2016_238_meta	IO9N	NA	7	2016	4	25	1.36666667	15.402505	90.146205	SAMN15783036	-0.193998469	0.248375586	-0.217860767	29.392	5012	95.34959467	97.75781288	0.975365466	1	NTGACNAACANCAACTTAAGAACNGAAAANCACTTTGATTACGTCAAAATTTCNATAGCNTCTCCNCAAAGAATAATGGATTGGGGNCANAGNACATTNCCNAATGGACAAGTNGTNGGTGAAGTTACNAAACCNGANACTATNAANTACAGNACNCTNAAACCAGAAATGGATGGATTNTTTTGNGAAAAGATTTTTGGNCCNTCTAAAGATTGGGAATGNCATTGNGGNAANTANAAAAGNGTNAGACATNGNGGNATTGTTTGTGANAGNTGNGGNGTTGANGTAACTGAAAGTAGAGTNAGAAGACATAGNATGGGNTANATAAAACTNGCTGCNCCAGTNTCNCATGTTTGGTATTTNAAAGGNATNCCNAGTTANGTTGCNATNCTTNTGGAT…
N482014_001_meta	NH1418	1	5	2014	9	20	NA	19.001	-158	SAMN15783037	-0.64267801	0.306409573	0.056475466	27.84	6510	145.9620052	150.2892609	0.971207153	1	NTGACAAANAGCAACTTAAGAACTGAAAATCACTTTGATTACGTNAAAATTTCAATAGCNTCTCCNCAAAGAATAATGGATTGGGGNCANAGNACATTNCCNAATGGACAAGTNGTNGGTGAAGTTACNAAACCTGAAACTATNAANTACAGNACACTTAAACCAGAAATGGATGGATTNTTTTGTGAAAAGATTTTTGGNCCNTCTAAAGATTGGGAATGNCATTGTGGNAANTANAAAAGNGTNAGACATNGNGGNATNGTTTGTGANAGATGTGGNGTTGANGTAACTGAAAGTAGAGTNAGAAGNCATAGGATGGGNTANATAAAACTNGCTGCNCCAGTNTCNCATGTTTGGTATTTNAAAGGAATNCCTAGTTANGTTGCAATNCTTTTGGAT…
N482014_017_meta	NH1418	4	5	2014	9	22	NA	13.002	-155.57	SAMN15783038	-0.678611804	0.194064182	1.036434543	28.147	4916	99.63646208	103.1100839	0.966311522	1	NTGACNAANAGCAANNTAAGAACNGAAAANCACTTTGATTACGTNAAAATTTCNATAGCNTCTCCACAAAGAATAATGGATTGGGGNCAGAGNACNTTNCCNAANGGNCAAGTNGTNGGNGAAGTTACNAAACCNGANACTATNAANTACAGNACACTNAAACCNGAAATGGATGGNTTNTTTTGTGAAAANATTTTTGGNCCNTCTAAAGATTGGGAATGNCATTGNGGNAANTANAAAAGNGTNAGNCATNGNGGNATNGTTTGTGANAGATGNGGNGTTGANGTAACTGAAAGTAGAGTNAGAAGACATAGNATGGGNTANATAAAACTNGCTGCNCCAGTNTCNCATGTTTGGTATTTNAAAGGAATNCCNAGTTANGTNGCNATNCTTTTNGAT…
N482014_073_meta	NH1418	5	5	2014	9	22	NA	11.999	-155.22	SAMN15783039	-0.678661988	0.184386087	1.396204222	28.364	8952	199.1590685	203.1160497	0.980518619	1	NTGACNAACAGCAACNTAAGAACTGAAAANCACTTTGATTACGTNAAAATNTCNATAGCNTCTCCACAAAGAATAATGGATTGGGGNCAGAGGACATTNCCNAATGGACAAGTNGTNGGTGAAGTTACNAAACCTGAAACTATNAANTACAGNACACTTAAACCAGAAATGGATGGATTNTTTTGTGAAAAGATTTTTGGNCCNTCTAAAGATTGGGAATGNCATTGTGGNAANTANAAAAGNGTNAGACATNGNGGNATTGTTTGTGANAGATGTGGNGTTGANGTAACTGAAAGTAGAGTNAGAAGACATAGNATGGGNTANATAAAACTNGCTGCNCCAGTTTCNCATGTTTGGTATTTNAAAGGAATNCCTAGTTANGTTGCAATNCTTTTGGAT…
N482014_098_meta	NH1418	5	20	2014	9	22	NA	11.999	-155.22	SAMN15783040	-0.674257823	0.248553183	0.975175332	28.37	17342	406.1843277	412.9450451	0.983628046	1	NTGACNAACAGCAACTTAAGAACTGAAAATCACTTTGATTACGTNAAAATTTCAATAGCTTCTCCACAAAGAATAATGGATTGGGGNCANAGNACATTNCCNAATGGACAAGTNGTTGGTGAAGTTACNAAACCTGAAACTATNAATTACAGNACACTTAAACCAGAAATGGATGGATTNTTTTGTGAAAAGATTTTTGGNCCNTCTAAAGATTGGGAATGNCATTGTGGNAANTANAAAAGNGTNAGACATNGNGGNATTGTTTGTGANAGATGTGGNGTTGANGTAACTGAAAGTAGAGTNAGAAGACATAGGATGGGNTANATAAAACTNGCTGCNCCAGTNTCCCATGTTTGGTATTTNAAAGGAATNCCTAGTTANGTTGCAATNCTTTTGGAT…
N482014_100_meta	NH1418	6	5	2014	9	23	NA	11.001	-154.87	SAMN15783041	-0.681155169	-0.446394268	2.401296747	28.388	7884	164.0474415	167.4965922	0.979407637	1	NTGACNAACAGCAANTTAAGAACNGAAAANCANTTTGATTACGTNAAAATTTCNATAGCTTCTCCNCAAAGAATNATGGATTGGGGNCAGAGNACATTNCCNAATGGACAAGTNGTTGGTGAAGTTACNAAACCTGAAACTATNAANTACAGNACACTTAAACCAGAAATGGATGGATTNTTTTGNGAAAAGATTTTTGGNCCNTCTAAAGATTGGGAATGNCATTGTGGNAANTANAAAAGNGTNAGACATNGNGGNATTGTTTGTGANAGATGTGGNGTTGAAGTAACTGAAAGTAGAGTNAGAAGACATAGGATGGGNTANATAAAACTNGCTGCGCCAGTNTCNCATGTTTGGTATTTNAAAGGAATNCCTAGTTANGTTGCAATNCTTTTGGAT…
N482014_114_meta	NH1418	7	5	2014	9	23	NA	10.004	-154.52	SAMN15783043	-0.679526272	-0.169093441	2.38187221	28.526	7342	167.525186	171.3955386	0.977418592	1	NTGACNAACAGCAACTTAAGAACNGAAAANCACTTTGATTACGTNAAAATTTCAATAGCTTCTCCNCAAAGAATAATGGATTGGGGNCAGAGNACATTNCCNAATGGACAAGTNGTTGGTGAAGTTACNAAACCNGAAACTATNAANTACAGNACACTTAAACCAGAAATGGATGGATTNTTTTGTGAAAAGATTTTTGGNCCNTCNAAAGATTGGGAATGNCATTGTGGNAANTANAAAAGNGTNAGACATNGNGGNATTGTTTGNGANAGATGTGGNGTTGANGTAACTGAAAGTAGAGTNAGAAGACATAGGATGGGNTANATAAAACTNGCTGCNCCAGTTTCNCATGTTTGGTATTTNAAAGGAATNCCTAGTTANGTTGCAATNCTTTTGGAT…
N482014_130_meta	NH1418	9	5	2014	9	24	NA	7.0004	-153.13	SAMN15783045	-0.671156573	0.048921575	2.928787612	29.27	9464	226.917183	231.4961105	0.980220283	1	NTGACAAACAGCAACTTAAGAACNGAAAANCACTTTGATTACGTNAAAATTTCNATNGCNTCNCCACAAAGAATAATGGATTGGGGNCANAGNACATTNCCNAATGGACAAGTNGTTGGTGAAGTTACNAAACCTGANACTATNAANTACAGNACACTTAAACCAGAAATGGATGGATTNTTTTGNGAAAAGATTTTTGGNCCNTCTAAAGATTGGGAATGNCATTGTGGNAANTANAAAAGNGTNAGACATNGNGGNATTGTTTGTGANAGATGTGGNGTTGANGTAACTGAAAGTAGAGTNAGAAGACATAGGATGGGNTANATAAAACTNGCTGCNCCAGTTTCNCATGTTTGGTATTTNAAAGGAATNCCTAGTTANGTTGCAATNCTTTTGGAT…
N482014_162_meta	NH1418	2	5	2014	9	20	NA	18.001	-157.65	SAMN15783046	-0.64949846	0.823852084	-0.01302606	27.673	7830	168.0542852	176.5360706	0.951954378	1	NTGACAAACAGCAACTTAAGAACNGAAAATCACTTTGATTACGTNAANATTTCAATAGCTTCTCCNCAAAGAATNATGGATTGGGGNCAGAGNACATTNCCNAATGGACAAGTNGTNGGTGAAGTTACNAAACCNGAAACTATNAANTACAGNACACTTAAACCAGAAATGGATGGNTTNTTTTGNGAAAAGATTTTTGGNCCNTCTAAAGATTGGGAATGNCATTGTGGNAAGTANAAAAGNGTNAGACATNGNGGNATTGTTTGTGANAGATGTGGNGTTGANGTNACTGAAAGTAGAGTNAGAAGACATAGGATGGGNTANATAAAACTNGCTGCGCCAGTTTCNCATGTTTGGTATTTNAAAGGAATNCCTAGTTANGTTGCAATNCTTTTGGAT…
N482014_418_meta	NH1418	22	5	2014	10	2	NA	7.9994	-153.48	SAMN15783061	-0.657783418	0.880065098	1.97537848	29.052	8302	194.0148437	197.9335552	0.980201884	1	NTGACNAACAGCAACTTAAGAACNGAAAANCACTTTGATTACGTNAAAATTTCAATNGCNTCTCCNCAAAGAATNATGGATTGGGGNCAGAGNACATTNCCNAATGGACAAGTNGTNGGTGAAGTTACNAAACCNGANACTATNAANTACAGNACACTTAAACCAGAAATGGATGGATTNTTTTGNGAAAAGATTTTTGGNCCNTCTAAAGATTGGGAATGNCATTGNGGNAANTANAAAAGNGTNAGACATNGNGGNATTGTTTGTGANAGATGTGGNGTTGANGTAACTGAAAGTAGAGTNAGAAGACATAGGATGGGNTANATAAAACTNGCTGCNCCAGTNTCNCATGTTTGGTATTTNAAAGGAATNCCTAGTTANGTTGCAATNCTTTTNGAT…
N482014_434_meta	NH1418	23	5	2014	10	3	NA	9.0001	-154.17	SAMN15783062	-0.674781576	0.264937788	1.825604151	28.79	27656	597.2000953	611.9967167	0.975822384	1	NTGACAAACAGCAACTTAAGAACNGAAAATCACTTTGATTACGTCAAAATTTCAATAGCTTCTCCACAAAGAATAATGGATTGGGGNCAGAGNACATTNCCNAATGGACAAGTNGTNGGTGAAGTTACNAAACCTGAAACTATNAANTACAGNACACTTAAACCAGAAATGGATGGATTNTTTTGTGAAAAGATTTTTGGNCCNTCTAAAGATTGGGAATGNCATTGNGGNAAGTANAAAAGNGTNAGACATNGNGGNATTGTTTGTGANAGATGTGGNGTTGAAGTAACTGAAAGTAGAGTNAGAAGACATAGGATGGGNTANATAAAACTNGCTGCNCCAGTNTCNCATGTTTGGTATTTNAAAGGAATNCCTAGTTANGTTGCAATNCTTTTGGAT…
N482014_466_meta	NH1418	25	5	2014	10	5	NA	14.999	-156.26	SAMN15783063	-0.660413436	0.403588616	-0.224773167	27.348	9202	208.8531252	214.4881532	0.973728022	1	NTGACNAACAGCNACTTAAGAACNGAAAATCACTTTGATTACGTNAAAATTTCNATNGCTTCTCCACAAAGAATAATGGATTGGGGNCAGAGNACATTNCCNAATGGACAAGTNGTTGGNGAAGTTACNAAACCTGANACTATNAANTACAGNACACTTAAACCAGAAATGGATGGATTNTTTTGTGAAAAGATTTTTGGNCCNTCTAAAGATTGGGAATGNCATTGTGGNAAGTANAAAAGNGTNAGACATNGNGGNATTGTTTGTGANAGATGTGGNGTTGANGTAACTGAAAGTAGAGTNAGAAGACATAGGATGGGNTANATAAAACTNGCTGCNCCAGTTTCNCATGTTTGGTATTTNAAAGGAATNCCTAGTTANGTTGCAATNCTTTTGGAT…
N482014_482_meta	NH1418	26	5	2014	10	5	NA	16	-156.61	SAMN15783064	-0.67137095	0.556795429	0.040162175	27.582	22698	542.3961419	559.9734383	0.968610482	1	NTGACNAACAGCAACTTAAGAACNGAAAATCACTTTGATTACGTCAAAATTTCNATAGCTTCTCCACAAAGAATAATGGATTGGGGNCAGAGNACATTNCCNAATGGACAAGTNGTNGGTGAAGTTACNAAACCNGAAACTATNAATTACAGNACACTTAAACCAGAAATGGATGGATTNTTTTGTGAAAAGATTTTTGGNCCNTCTAAAGATTGGGAATGNCATTGTGGNAAGTANAAAAGNGTNAGACATNGNGGNATTGTTTGTGANAGATGTGGNGTTGANGTAACTGAAAGTAGAGTNAGAAGACATAGGATGGGNTANATAAAACTNGCTGCGCCAGTTTCNCATGTTTGGTATTTNAAAGGAATNCCTAGTTANGTTGCAATNCTTTTGGAT…
N482014_498_meta	NH1418	27	5	2014	10	6	NA	17	-157.3	SAMN15783065	-0.63047036	0.238325813	0.069156443	27.595	34292	754.6089899	774.4575939	0.974370961	1	NTGACAAACAGCAACTTAAGAACNGAAAATCACTTTGATTACGTCAAAATTTCAATAGCTTCTCCACAAAGAATAATGGATTGGGGNCAGAGNACATTNCCNAATGGACAAGTNGTTGGNGAAGTTACNAAACCTGAAACTATNAATTACAGNACACTTAAACCAGAAATGGATGGATTNTTTTGTGAAAAGATTTTTGGNCCNTCTAAAGATTGGGAATGNCATTGTGGNAANTANAAAAGNGTNAGACATNGNGGNATTGTTTGTGANAGATGTGGNGTTGANGTAACTGAAAGTAGAGTNAGAAGACATAGGATGGGNTANATAAAACTNGCTGCNCCAGTNTCNCATGTTTGGTATTTNAAAGGAATNCCTAGTTANGTTGCAATNCTTTTGGAT…
P182016_002_meta	P18	5	7	2016	11	25	4.53333333	22.00365	-109.99967	SAMN15783067	-0.673874093	-0.632465416	-0.024503351	26.3	9876	224.6488016	228.6954946	0.982305323	1	NTGACAAACAGCAACTTAAGAACNGAAAATCACTTTGATTACGTNAAAATNTCAATAGCNTCTCCNCAAAGAATAATGGATTGGGGNCANAGNACATTNCCNAATGGACAAGTNGTNGGTGAAGTTACNAAACCNGANACTATNAANTACAGNACACTTAAACCAGAAATGGATGGATTNTTTTGTGAAAANATTTTTGGNCCNTCTAAAGATTGGGAATGNCATTGTGGNAANTANAAAAGNGTNAGACATNGNGGNATTGTTTGTGANAGATGTGGNGTTGANGTNACTGAAAGTAGAGTNAGAAGACATAGGATGGGNTANATAAAACTNGCTGCNCCAGTNTCNCATGTTTGGTATTTNAAAGGAATNCCTAGTTANGTTGCAATNCTTTTNGAT…
P182016_003_meta	P18	7	7	2016	11	25	13.4166667	20.9932833	-109.99883	SAMN15783068	-0.659321456	-0.649939951	-0.205030323	27.8	9806	211.8203783	216.4070868	0.978805183	1	NTGACNAACAGCAACNTAAGAACNGAAAATCACTTTGATTACGTNAANATTTCNATAGCNTCTCCNCAAAGAATAATGGATTGGGGNCANAGNACATTNCCNAATGGACAAGTNGTNGGTGAAGTTACNAAACCNGAAACTATNAANTACAGNACNCTTAAACCAGAAATGGATGGNTTNTTTTGTGAAAANATTTTTGGNCCNTCTAAAGATTGGGAATGNCATTGTGGNAANTANAAAAGNGTNAGACATNGNGGNATTGTTTGTGANAGNTGTGGNGTTGANGTAACTGAAAGTAGAGTNAGAAGACATAGGATGGGNTANATAAAACTNGCTGCGCCAGTNTCNCATGTTTGGTATTTNAAAGGAATNCCTAGTTANGTTGCAATNCTTNTNGAT…
P182016_004_meta	P18	11	7	2016	11	26	13.5833333	19.0001833	-109.9997	SAMN15783069	-0.672303712	-0.242452031	-0.227430954	26.8	17184	404.295136	411.3068152	0.982952679	1	NTGACAAACAGCAACTTAAGAACNGAAAATCACTTTGATTACGTNAAAATTTCAATAGCNTCTCCACAAAGAATAATGGATTGGGGNCANAGNACATTNCCNAATGGACAAGTNGTNGGTGAAGTTACNAAACCNGANACTATNAANTACAGNACACTTAAACCAGAAATGGATGGNTTNTTTTGTGAAAAGATTTTTGGNCCNTCTAAAGATTGGGAATGNCATTGTGGNAAGTANAAAAGNGTNAGACATNGNGGNATTGTTTGTGANAGATGTGGNGTTGANGTAACTGAAAGTAGAGTNAGAAGACATAGGATGGGNTANATAAAACTNGCTGCNCCAGTNTCNCATGTTTGGTATTTNAAAGGAATNCCTAGTTANGTTGCAATNCTTTTGGAT…
P182016_005_meta	P18	13	7	2016	11	27	1.21666667	18.0010667	-109.99977	SAMN15783070	-0.670045817	0.093330513	-0.338694824	27.5	25770	564.0863829	571.2640116	0.987435531	1	NTGACAAACAGCAACTTAAGAACNGAAAATCACTTTGATTACGTCAAAATTTCAATAGCNTCTCCNCAAAGAATAATGGATTGGGGNCAGAGNACATTNCCNAATGGACAAGTNGTTGGTGAAGTTACNAAACCNGANACTATNAANTACAGNACACTTAAACCAGAAATGGATGGATTNTTTTGTGAAAAGATTTTTGGNCCNTCTAAAGATTGGGAATGNCATTGTGGNAANTANAAAAGNGTNAGACATNGNGGNATTGTTTGTGANAGATGTGGNGTTGANGTAACTGAAAGTAGAGTNAGAAGACATAGGATGGGNTANATAAAACTNGCTGCNCCAGTTTCNCATGTTTGGTATTTNAAAGGAATNCCTAGTTANGTTGCAATNCTTTTGGAT…
P182016_006_meta	P18	15	7	2016	11	27	13.5	17.0474333	-110.00108	SAMN15783071	-0.651624459	-0.643877061	-0.236719679	27.6	12484	290.804975	296.3767127	0.981200488	1	NTGACAAACAGCAACTTAAGAACNGAAAATCACTTTGATTACGTNAAAATTTCAATAGCTTCTCCNCAAAGAATAATGGATTGGGGNCANAGNACATTNCCNAATGGACAAGTNGTNGGTGAAGTTACNAAACCNGANACTATNAANTACAGNACACTTAAACCAGAAATGGATGGNTTNTTTTGTGAAAAGATTTTTGGNCCNTCTAAAGATTGGGAATGNCATTGTGGNAANTANAAAAGNGTNAGACATNGNGGNATTGTTTGTGANAGATGTGGNGTTGANGTAACTGAAAGTAGAGTNAGAAGACATAGGATGGGNTANATAAAACTNGCTGCNCCAGTTTCNCATGTTTGGTATTTNAAAGGAATNCCTAGTTANGTTGCNATNCTTTTGGAT…
P182016_007_meta	P18	15	7	2016	11	27	11.4666667	16.9996667	-110.00093	SAMN15783072	-0.653551268	-0.568947003	-0.272167731	29.5	18270	406.6723177	414.2687808	0.98166296	1	ATGACNAACAGCAACTTAAGAACNGAAAATCACTTTGATTACGTNAAAATTTCAATAGCNTCTCCNCAAAGAATAATGGATTGGGGNCAGAGNACATTNCCNAATGGACAAGTNGTNGGTGAAGTTACNAAACCTGANACTATNAANTACAGNACACTTAAACCAGAAATGGATGGNTTNTTTTGTGAAAAGATTTTTGGNCCNTCTAAAGATTGGGAATGNCATTGTGGNAANTANAAAAGNGTNAGACATNGNGGNATTGTTTGTGANAGATGTGGNGTTGANGTAACTGAAAGTAGAGTNAGAAGACATAGGATGGGNTANATAAAACTNGCTGCGCCAGTTTCNCATGTTTGGTATTTNAAAGGAATNCCTAGTTANGTTGCAATNCTTTTGGAT…
P182016_008_meta	P18	17	7	2016	11	28	0.5	16.0006167	-109.99965	SAMN15783073	-0.660927462	-0.421863917	0.697901119	27	12922	306.0062814	316.2471981	0.967617368	1	NTGACNAACAGCAACTTAAGAACNGAAAATCACTTTGATTACGTNAAAATTTCAATAGCNTCNCCNCAAAGAATAATGGATTGGGGNCAGAGNACATTNCCNAATGGACAAGTNGTNGGTGAAGTTACNAAACCTGAAACTATNAANTACAGNACACTTAAACCAGAAATGGATGGNTTNTTTTGTGAAAANATTTTTGGNCCNTCTAAAGATTGGGAATGNCATTGTGGNAANTANAAAAGNGTNAGACATNGNGGNATTGTTTGTGANAGATGTGGNGTTGANGTAACTGAAAGTAGAGTNAGAAGACATAGNATGGGNTANATAAAACTNGCTGCNCCAGTTTCNCATGTTTGGTATTTNAAAGGAATNCCTAGTTANGTTGCAATNCTTTTNGAT…
P182016_009_meta	P18	19	7	2016	11	28	14.1666667	14.6655	-110.00037	SAMN15783074	-0.655007113	-0.487759475	-0.010814407	29.57	16010	362.6454324	369.9067441	0.980369886	1	NTGACAAACAGCAACTTAAGAACNGAAAATCACTTTGATTACGTNAAAATTTCAATAGCNTCTCCACAAAGAATAATGGATTGGGGNCANAGNACATTNCCNAATGGACAAGTNGTNGGTGAAGTTACNAAACCTGANACTATNAANTACAGNACACTTAAACCAGAAATGGATGGNTTNTTTTGTGAAAAGATTTTTGGNCCNTCTAAAGATTGGGAATGNCATTGTGGNAANTANAAAAGNGTNAGACATNGNGGNATTGTTTGTGANAGATGTGGNGTTGANGTAACTGAAAGTAGAGTNAGAAGACATAGNATGGGNTANATAAAACTNGCTGCNCCAGTNTCNCATGTTTGGTATTTNAAAGGAATNCCTAGTTANGTTGCNATNCTTTTNGAT…
P182016_011_meta	P18	23	7	2016	11	29	18.75	12.9998667	-110.00015	SAMN15783076	-0.676173643	-0.56075413	-0.260414801	27.7	10474	239.5121298	243.8452649	0.982229981	1	NTGACAAACAGCAACTTAAGAACNGAAAATCACTTTGATTACGTNAAAATTTCAATAGCNTCTCCACAAAGAATAATGGATTGGGGNCANAGNACATTNCCNAATGGACAAGTNGTNGGTGAAGTTACNAAACCTGAAACTATNAANTACAGNACACTTAAACCAGAAATGGATGGNTTNTTTTGTGAAAANATTTTTGGNCCNTCTAAAGATTGGGAATGNCATTGTGGNAANTANAAAAGNGTNAGACATNGNGGNATTGTTTGTGANAGATGTGGNGTTGANGTAACTGAAAGTAGAGTNAGAAGACATAGNATGGGNTANATAAAACTNGCTGCNCCAGTTTCNCATGTTTGGTATTTNAAAGGAATNCCTAGTTANGTTGCAATNCTTTTGGAT…
P182016_012_meta	P18	25	7	2016	11	30	6.25	11.9999333	-109.99992	SAMN15783077	-0.647230613	-0.573035395	-0.097616899	26.2	11598	252.5732178	257.2311074	0.981892199	1	NTGACAAACAGCAACTTAAGAACNGAAAANCACTTTGATTACGTNAAAATNTCNATAGCNTCTCCNCAAAGAATAATGGATTGGGGNCANAGNACATTNCCNAATGGACAAGTNGTTGGTGAAGTTACNAAACCNGANACTATNAANTACAGNACNCTTAAACCAGAAATGGATGGNTTNTTTTGTGAAAAGATTTTTGGNCCNTCTAAAGATTGGGAATGNCATTGTGGNAANTANAAAAGNGTNAGACATNGNGGNATTGTTTGTGANAGATGTGGNGTTGANGTAACTGAAAGTAGAGTNAGAAGACATAGGATGGGNTANATAAAACTNGCTGCGCCAGTTTCNCATGTTTGGTATTTNAAAGGAATNCCNAGTTANGTTGCNATNCTTTTNGAT…
P182016_013_meta	P18	27	7	2016	11	30	20	10.9999833	-109.99998	SAMN15783078	-0.656447241	-0.33477613	0.318360123	27.4	14762	315.4616004	321.7235793	0.980536152	1	NTGACAAACAGCAACNTAAGAACNGAAAANCACTTTGATTACGTCAAAATTTCAATAGCTTCTCCNCAAAGAATAATGGATTGGGGNCAGAGNACATTNCCNAATGGACAAGTNGTTGGTGAAGTTACNAAACCTGAAACTATNAANTACAGNACACTTAAACCAGAAATGGATGGATTNTTTTGTGAAAAGATTTTTGGGCCNTCNAAAGATTGGGAATGNCATTGTGGNAANTANAAAAGNGTNAGACATNGNGGNATTGTTTGTGANAGATGTGGNGTTGANGTAACTGAAAGTAGAGTNAGAAGACATAGNATGGGNTANATAAAACTNGCTGCGCCAGTTTCNCATGTTTGGTATTTNAAAGGAATNCCTAGTTANGTTGCAATNCTTTTGGAT…
P182016_014_meta	P18	29	7	2016	12	1	6.75	9.999	-110.00002	SAMN15783079	-0.640910822	0.13127472	0.4142775	26.8	16632	396.8716316	404.1046381	0.982101154	1	NTGACNAACAGCAACNTAAGAACNGAAAATCACTTTGATTACGTNAAAATTTCAATAGCTTCTCCNCAAAGAATAATGGATTGGGGNCAGAGNACATTNCCNAATGGACAAGTNGTNGGTGAAGTTACNAAACCNGANACTATNAANTACAGNACACTTAAACCAGAAATGGATGGATTNTTTTGTGAAAAGATTTTTGGNCCNTCTAAAGATTGGGAATGNCATTGTGGNAANTANAAAAGNGTNAGACATNGNGGNATTGTTTGTGANAGATGTGGNGTTGANGTAACTGAAAGTAGAGTNAGAAGNCATAGNATGGGNTANATAAAACTNGCTGCGCCAGTTTCNCATGTTTGGTATTTNAAAGGAATNCCTAGTTANGTTGCAATNCTTTTGGAT…
P182016_015_meta	P18	31	7	2016	12	1	19.5	9	-110	SAMN15783080	-0.659506136	-0.035819795	0.116011104	26.7	18330	402.4174831	409.1499852	0.983545149	1	NTGACAAACAGCAACTTAAGAACTGAAAATCACTTTGATTACGTNAAAATTTCNATNGCNTCTCCACAAAGAATAATGGATTGGGGNCAGAGNACATTNCCNAATGGACAAGTNGTTGGTGAAGTTACNAAACCNGANACTATNAANTACAGNACACTTAAACCAGAAATGGATGGNTTNTTTTGTGAAAAGATTTTTGGNCCNTCTAAAGATTGGGAATGNCATTGTGGNAANTANAAAAGNGTNAGACATNGNGGNATTGTTTGTGANAGATGTGGNGTTGANGTAACTGAAAGTAGAGTNAGAAGACATAGGATGGGNTANATAAAACTNGCTGCNCCAGTTTCNCATGTTTGGTATTTNAAAGGAATNCCTAGTTANGTTGCAATNCTTTTGGAT…
P182016_016_meta	P18	33	7	2016	12	2	6.66666667	7.99936667	-109.9999	SAMN15783081	-0.647541967	0.532850131	0.077165278	26.4	8022	176.9500806	179.2871988	0.986964389	1	NTGACAAACAGCAACTTAAGAACNGAAAATCACTTTGATTACGTCAAAATTTCNATAGCNTCTCCNCAAAGAATAATGGATTGGGGNCANAGNACATTNCCNAATGGACAAGTNGTTGGTGAAGTTACNAAACCNGANACTATNAATTACAGNACACTTAAACCAGAAATGGATGGNTTNTTTTGTGAAAAGATTTTTGGNCCNTCTAAAGATTGGGAATGNCATTGTGGNAANTANAAAAGNGTNAGACATNGNGGNATTGTTTGTGANAGATGTGGNGTTGANGTAACTGAAAGTAGAGTNAGAAGNCATAGGATGGGNTANATAAAACTNGCTGCGCCAGTTTCNCATGTTTGGTATTTNAAAGGAATNCCTAGTTANGTTGCAATNCTTTTGGAT…
P182016_017_meta	P18	35	7	2016	12	2	19	7	-110	SAMN15783082	-0.656799845	0.452164272	0.493037352	26.1	23536	551.3534744	561.3368472	0.982215005	1	NTGACAAACAGCAACTTAAGAACNGAAAATCACTTTGATTACGTCAAAATTTCAATAGCTTCTCCACAAAGAATAATGGATTGGGGNCAGAGNACATTNCCNAATGGACAAGTNGTNGGTGAAGTTACNAAACCTGAAACTATNAANTACAGNACACTTAAACCAGAAATGGATGGATTNTTTTGTGAAAAGATTTTTGGGCCNTCTAAAGATTGGGAATGNCATTGTGGNAANTANAAAAGNGTNAGACATNGNGGNATTGTTTGTGANAGATGTGGNGTTGANGTAACTGAAAGTAGAGTNAGAAGACATAGGATGGGNTANATAAAACTNGCTGCNCCAGTTTCNCATGTTTGGTATTTNAAAGGAATNCCTAGTTANGTTGCAATNCTTTTGGAT…
P182016_044_meta	P18	106	7	2016	12	18	21.8333333	-19.000083	-103.00168	SAMN15783109	-0.680508453	-1.202662073	1.349662832	25.1	9036	209.3242752	220.0213622	0.951381598	1	NTGACAAACAGCAACTTAAGAACNGAAAANCANTTTGATTACGTNAAAATTTCNATAGCTTCTCCACAAAGAATAATGGATTGGGGNCAGAGNACANTNCCNAATGGACAANTNGTTGGNGAAGTTACNAAACCNGANACTATNAANTACAGGACACTTAAACCAGAAATGGATGGATTNTTTTGTGAAAAGATTTTTGGNCCNTCTAAAGATTGGGAATGNCATTGNGGNAAGTANAAAAGNGTNAGACATNGNGGNATTGTTTGTGANAGATGTGGNGTTGANGTAACTGAAAGTAGAGTNAGAAGACATAGGATGGGNTANATAAAACTNGCTGCNCCAGTTTCNCATGTTTGGTATNTNAAAGGAATNCCTAGTTANGTTGCNATNCTTTTGGAT…
P182016_045_meta	P18	108	7	2016	12	19	10.6666667	-20.000033	-103.00038	SAMN15783110	-0.681856136	-1.008075248	1.478538254	25.2	3240	76.28351191	81.85132553	0.9319765	unstable cluster	NTGACNNANAGCANCTTAAGAACNGAAAANCACTTTGATTACGTNAAAATTTCAATNGCTTCNCCNCAAAGAATNATGGANTGGGGNCAGAGNACANTNCCNAATGGACAAGTNGTNGGNGAAGTTACNAAACCNGANACNATNAANTACAGNACNCTTAAACCAGANATGGATGGNTTNTTTTGNGAAAANATTTTTGGNCCNTCTAAAGATTGGGAATGNCATTGNGGNAAGTANAAAAGNGTNAGACATNGNGGNATTGTTTGTGANAGATGTGGNGTTGANGTAACNGAAAGTAGAGTNAGAAGACATAGGATGGGNTANATAAAACTNGCTGCNCCAGTNTCNCATGTTTGGTATTTNAAAGGAATNCCTAGTTANGTNGCNATNCTTNTGGAT…
P182016_046_meta	P18	110	7	2016	12	19	22	-21	-103	SAMN15783111	-0.681345785	-1.211306981	2.22125926	25.7	9958	247.4726077	258.2591782	0.958233544	1	NTGACAAANAGCAACTTAAGAACNGAAAANCANTTTGATTACGTNAAAATTTCNATAGCNTCTCCNCAAAGAATNATGGANTGGGGNCAGAGNACANTNCCNAATGGACAAGTNGTNGGNGAAGTTACNAAACCNGANACTATNAATTACAGGACACTTAAACCAGAAATGGATGGATTNTTTTGTGAAAAGATTTTTGGNCCNTCNAAAGATTGGGAATGNCATTGNGGNAAGTANAAAAGNGTNAGACATNGNGGNATNGTTTGTGANAGATGTGGNGTTGANGTAACTGAAAGTAGAGTNAGAAGACATAGGATGGGNTANATAAAACTNGCTGCNCCAGTNTCNCATGTTTGGTATNTNAAAGGAATNCCTAGTTANGTTGCAATNCTTTTGGAT…
P182016_047_meta	P18	112	7	2016	12	20	10.25	-22.00005	-103.00013	SAMN15783112	-0.681963778	-1.111778891	2.06739193	26	12598	336.9016619	345.1882564	0.975993985	1	NTGACAAACAGCAACNTAAGAACNGAAAANCACTTTGATTACGTNAAAATTTCAATAGCTTCTCCNCAAAGAATAATGGATTGGGGNCAGAGNACANTNCCNAATGGACAAGTNGTNGGNGAAGTTACNAAACCNGANACTATNAATTACAGNACACTTAAACCNGAAATGGATGGATTNTTTTGTGAAAANATTTTTGGNCCNTCNAAAGATTGGGAATGNCATTGNGGNAAGTANAAAAGNGTNAGACATNGNGGNATTGTTTGTGANAGATGTGGNGTTGAAGTAACTGAAAGTAGAGTNAGAAGACATAGGATGGGNTATATAAAACTNGCTGCNCCAGTTTCCCATGTTTGGTATTTNAAAGGAATNCCTAGTTANGTTGCNATNCTTTTGGAT…
P182016_048_meta	P18	114	7	2016	12	20	21.75	-23.000083	-103.00008	SAMN15783113	-0.674441145	1.013804008	0.417227013	25.9	2502	56.09637445	61.85668498	0.906876508	unstable cluster	NTGACNAACAGCAACTTAAGAACNGAAAATCACTTTGATTACGTNAANATTTCNATAGCNTCTCCNNAANGAATNATGGATTGGGGNCANAGGACATTNCCNAATGGNCANGTNGTNGGTGAAGTTACNAAACCNGANACTATNAANTANAGNACANTTAAACCAGAAATGGATGGNTTNTTTTGNGAAAANATTTTTGGNCCNTCTAAAGATTGGGAATGNCATTGTGGNAAGTANAAAAGNGTNAGACATNGNGGNATTGTTTGTGANAGATGTGGNGTTGANGTNACTGANAGTAGAGTNAGAAGACATAGGATGGGNTANATNAAACTNGCTGCNCCAGTNTCNCATGTTTGGTATTTNAAAGGAATNCCTAGTTANGTTGCNATNCTTTTGGAT…
P182016_049_meta	P18	NA	7	2016	12	21	22.4166667	-23.961683	-103.00007	SAMN15783114	-0.676096375	1.231764886	-0.04594471	24.89	5808	128.0961806	140.4752715	0.911877082	1	NTGACNAACAGCAACTTAAGAACNGAAAATCACTTTGATTACGTCAAAATTTCNATNGCNTCNCCNCAAAGAATNATGGATTGGGGNCANAGGACNTTNCCNAATGGACAAGTNGTTGGTGAAGTTACNAAACCNGANACTATNAATTACAGNACACTTAAACCAGAAATGGATGGATTNTTTTGTGAAAAGATTTTTGGGCCNTCTAAAGATTGGGAATGNCATTGTGGNAAGTANAAAAGNGTNAGACATNGNGGNATTGTTTGTGANAGATGTGGNGTTGANGTAACTGAAAGTAGAGTNAGAAGACATAGGATGGGCTANATAAAACTNGCTGCGCCAGTNTCCCATGTTTGGTATTTNAAAGGAATNCCTAGTTANGTTGCAATNCTTTTGGAT…
P182016_051_meta	P18	116	7	2016	12	31	9.91666667	-23.9	-103.00002	SAMN15783116	-0.674308051	1.191668685	0.268746218	24	2274	48.34462375	52.41287818	0.922380633	unstable cluster	NNNNNNNNNNNNNNNTTAAGAACTGAAAATCACTTNGATTACGTNAAAATTTCNATAGCNTCTCCACAAAGAATAATGGATTGGGGNCANAGNACNTTNCCNAATGGACANGTNGTTGGTGAAGTTACNAAACCNGANACTATNAATTACAGNACNCTTAAACCAGANATGGATGGNTTNTTTTGNGAAAANATTTTTGGNCCNTCTAAAGATTGGGAATGNCATTGTGGNAANTANAAANGNGTNAGACATNGNGGNATTGTTTGTGANAGATGTGGNGTTGANGTNACTGAAAGTNGAGTNAGAAGNCATAGNATGGGNTANATAAAACTNGCTGCNCCAGTNTCNCATGTTTGGTATTTNAAAGGAATNCCNAGNTANGTNGCNATNCTTTTNGAT…
P182016_052_meta	P18	118	7	2017	1	1	13.2833333	-25.001183	-101.5006	SAMN15783117	-0.679977	1.423678592	-0.243451525	24.57	6320	142.2433163	154.9430382	0.918036189	1	NTGACAAACAGCAACTTAAGAACNGAAAATCACTTTGATTACGTCAAAATTTCNATAGCTTCTCCNCAAAGAATAATGGATTGGGGNCAGAGGACATTNCCNAATGGACANGTAGTTGGTGAAGTTACNAAACCNGAAACTATNAATTACAGNACACTTAAACCAGAAATGGATGGATTNTTTTGTGAAAAGATTTTTGGGCCNTCTAAAGATTGGGAATGNCATTGTGGNAAGTANAAAAGNGTNAGACATNGNGGNATAGTTTGTGAGAGATGTGGGGTTGANGTAACTGAAAGTAGAGTNAGAAGACATAGNATGGGCTANATAAAACTNGCTGCGCCAGTNTCCCATGTTTGGTATTTNAAAGGAATNCCTAGTTANGTTGCAATNCTTTTGGAT…
SRR5720219	HOT	Station ALOHA	5	2004	10	10	NA	22.75	-158	SRR5720219	-0.168662873	0.149539643	-0.657897832	NA	12992	315.8764207	323.8659743	0.975330679	1	ATGACAAACAGCAANTTAAGAACNGAAAANCACTTTGATTACGTNAAAATTTCNATAGCNTCTCCNCAAAGAATNATGGATTGGGGNCANAGNACATTNCCNAATGGACAAGTNGTNGGTGAAGTTACNAAACCTGANACTATNAANTACAGNACACTTAAACCAGAAATGGATGGNTTNTTTTGTGAAAANATTTTTGGNCCNTCTAAAGATTGGGAATGNCATTGTGGNAANTANAAAAGNGTNAGACATNGNGGNATTGTTTGTGANAGATGTGGNGTTGANGTAACTGAAAGTAGAGTNAGAAGACATAGNATGGGNTANATAAAACTNGCTGCNCCAGTNTCNCATGTTTGGTATTTNAAAGGAATNCCTAGTTANGTTGCAATNCTTTTGGAT…
SRR5720222	HOT	Station ALOHA	5	2004	9	28	NA	22.75	-158	SRR5720222	-0.429173058	0.221405605	-0.617133956	NA	18554	438.2519824	448.2153355	0.977771057	1	ATGACNAACAGCAACNTAAGAACTGAAAANCACTTTGATTACGTCAAAATTTCAATAGCNTCTCCNCAAAGAATAATGGATTGGGGNCAGAGNACATTNCCNAATGGACAAGTNGTTGGTGAAGTTACNAAACCNGANACTATNAANTACAGNACACTTAAACCAGAAATGGATGGATTNTTTTGTGAAAAGATTTTTGGNCCNTCTAAAGATTGGGAATGNCATTGTGGNAAGTANAAAAGNGTNAGACATNGNGGNATTGTTTGTGANAGATGTGGNGTTGANGTAACTGAAAGTAGAGTNAGAAGACATAGGATGGGNTANATAAAACTNGCTGCGCCAGTTTCNCATGTTTGGTATTTNAAAGGAATNCCTAGTTANGTTGCNATNCTTTTGGAT…
SRR5720227	HOT	Station ALOHA	5	2004	8	15	NA	22.75	-158	SRR5720227	-0.500986174	0.209636966	-0.477495649	NA	11258	276.2550781	282.9655671	0.976285139	1	NTGACAAACAGCAACNTAAGAACNGAAAANCACTTTGATTACGTCAANATTTCAATAGCNTCNCCACAAAGAATAATGGATTGGGGNCAGAGNACATTNCCNAATGGACAAGTNGTNGGTGAAGTTACNAAACCNGANACTATNAATTACAGNACACTTAAACCAGAAATGGATGGATTNTTTTGTGAAAAGATTTTTGGGCCNTCTAAAGATTGGGAATGNCATTGTGGNAANTANAAAAGNGTNAGACATNGNGGNATTGTTTGTGANAGATGTGGNGTTGANGTAACTGAAAGTAGAGTNAGAAGACATAGGATGGGNTANATAAAACTNGCTGCNCCAGTNTCNCATGTTTGGTATTTNAAAGGAATNCCTAGTTANGTTGCAATNCTTTTGGAT…
SRR5720241	HOT	Station ALOHA	5	2004	11	10	NA	22.75	-158	SRR5720241	-0.43739907	-0.19547685	-0.661815078	NA	24858	584.6646458	599.8450558	0.974692781	1	ATGACAAACAGCAACTTAAGAACNGAAAATCACTTTGATTACGTNAAAATTTCAATAGCNTCTCCNCAAAGAATAATGGATTGGGGNCANAGNACATTNCCNAATGGACAAGTNGTNGGTGAAGTTACNAAACCNGANACTATNAANTACAGNACACTTAAACCAGAAATGGATGGATTNTTTTGTGAAAAGATTTTTGGNCCNTCTAAAGATTGGGAATGNCATTGTGGNAANTANAAAAGNGTNAGACATNGNGGNATTGTTTGTGANAGATGTGGNGTTGANGTAACTGAAAGTAGAGTNAGAAGACATAGGATGGGNTANATAAAACTNGCTGCGCCAGTNTCNCATGTTTGGTATTTNAAAGGAATNCCTAGTTANGTTGCAATNCTTTTGGAT…
SRR5720246	HOT	Station ALOHA	5	2004	12	14	NA	22.75	-158	SRR5720246	-0.53006042	-0.091807659	-0.515620718	NA	21248	499.1717229	516.455774	0.966533337	1	ATGACAAACAGCAANTTAAGAACNGAAAATCACTTTGATTACGTNAAAATTTCNATAGCNTCTCCACAAAGAATAATGGATTGGGGNCAGAGNACATTNCCNAATGGACAAGTNGTNGGTGAAGTTACNAAACCNGANACTATNAANTACAGNACACTTAAACCAGAAATGGATGGATTNTTTTGTGAAAAGATTTTTGGNCCNTCTAAAGATTGGGAATGNCATTGTGGNAANTANAAAAGNGTNAGACATNGNGGNATTGTTTGTGANAGATGTGGNGTTGANGTAACTGAAAGTAGAGTNAGAAGACATAGNATGGGNTANATAAAACTNGCTGCGCCAGTNTCNCATGTTTGGTATTTNAAAGGAATNCCTAGTTANGTTGCAATNCTTTTGGAT…
SRR5720247	HOT	Station ALOHA	5	2003	1	17	NA	22.75	-158	SRR5720247	-0.490220887	-0.287791955	-0.640289783	NA	14606	332.939862	352.1184712	0.945533646	1	ATGACNAACAGCAACNTAAGAACNGAAAATCACTTTGATTACGTNAAAATTTCNATNGCNTCTCCNCAAAGAATNATGGATTGGGGNCAGAGNACATTNCCNAATGGACAAGTNGTNGGNGAAGTTACNAAACCNGAAACTATNAANTACAGNACACTTAAACCAGAAATGGATGGNTTNTTTTGTGAAAAGATTTTTGGNCCNTCTAAAGATTGGGAATGNCATTGTGGNAANTANAAAAGNGTNAGACATNGNGGNATTGTTTGTGANAGATGTGGNGTTGANGTAACTGAAAGTAGAGTNAGAAGACATAGGATGGGNTANATAAAACTNGCTGCNCCAGTTTCNCATGTTTGGTATTTNAAAGGAATNCCTAGTTANGTTGCAATNCTTTTNGAT…
SRR5720251	BATS	BATS	1	2004	9	14	NA	31.66	-64.16	SRR5720251	1.411907046	0.133188285	-0.604965175	NA	2872	65.42024809	68.61095924	0.953495605	HLII-P	NNNNNNAACAGCAACTTAAGAACTGAAAATCACTTTGATTACGTCAAAATNTCNATAGCTTCNCCNCAAAGAATAATGGATTGGGGNCAGAGNACATTNCCNAATGGACAAGTNGTTGGNGAAGTTACNAAACCTGAAACNATNAATTACAGNACACTTAAACCAGAAATGGATGGNTTNTTTTGTGAAAANATTTTTGGNCCATCTAAAGATTGGGAATGNCATTGTGGNAANTANAAAAGNGTNAGACATNGNGGNATTGTTTGTGANAGATGTGGNGTTGANGTAACTGAAAGNAGAGTNAGAAGNCATAGNATGGGNTANATAAAACTNGCTGCGCCAGTNTCCCATGTTTGGTANTTNAANGGAATNCCTAGTTANGTTGCAATNCTTTTNGAT…
SRR5720262	BATS	BATS	1	2003	12	2	NA	31.66	-64.16	SRR5720262	1.494095094	-0.4843242	-0.559009153	NA	3940	83.13155226	90.60343416	0.917532023	HLII-P	NNNNNNANCAGNAACTTAANAACNGAAAANCANTTTGANTANGTNAAAATTTNNATAGCTTCNCCNCANNGAATAATGGATTGGGGNCAGAGNACNTTNCCNAATGGACAAGTNGTTGGTGAAGTNACNAAACCTGAAACNATNAATTACAGNACNCTTAAACCAGAAATGGATGGNTTNTTTTGTGAAAANATTTTTGGNCCNTCTAAAGATTGGGAATGNCATTGTGGNAANTANAAAAGNGTNAGACATNGNGGNATNGTTTGTGANAGATGTGGNGTTGANGTAACTGAAAGTAGAGTNAGAAGACATAGGATGGGNTANATAAAACTNGCTGCGCCAGTNTCCCATGTTTGGTANTTNAAAGGNATNCCTAGTTANGTTGCAATNCTTTTGGAT…
SRR5720266	HOT	Station ALOHA	5	2003	5	20	NA	22.75	-158	SRR5720266	-0.508344001	0.242870615	-0.502899711	NA	18144	478.4146945	490.8803655	0.974605481	1	ATGACAAACAGCAACNTAAGAACNGAAAATCACTTTGATTACGTNAAAATTTCAATAGCTTCTCCACAAAGAATAATGGATTGGGGNCAGAGNACATTNCCNAATGGACAAGTNGTNGGTGAAGTTACNAAACCTGAAACTATNAANTACAGNACACTTAAACCAGAAATGGATGGATTNTTTTGTGAAAAGATTTTTGGNCCNTCTAAAGATTGGGAATGNCATTGNGGNAANTANAAAAGNGTNAGACATNGNGGNATTGTTTGTGANAGATGTGGNGTTGANGTAACTGAAAGTAGAGTNAGAAGACATAGGATGGGNTANATAAAACTNGCTGCGCCAGTTTCNCATGTTTGGTATTTNAAAGGAATNCCTAGTTANGTTGCAATNCTTTTGGAT…
SRR5720268	HOT	Station ALOHA	5	2003	3	28	NA	22.75	-158	SRR5720268	-0.50628671	-0.188601192	-0.647677551	NA	11700	268.2943496	278.2290569	0.964293063	1	ATGACNAACAGCAACNTAAGAACNGAAAATCACTTTGATTACGTNAAAATTTCAATAGCNTCTCCACAAAGAATAATGGATTGGGGNCANAGNACATTNCCNAATGGACAAGTNGTNGGTGAAGTTACNAAACCNGANACTATNAANTACAGNACACTTAAACCAGAAATGGATGGNTTNTTTTGTGAAAANATTTTTGGNCCNTCNAAAGATTGGGAATGNCATTGTGGNAANTANAAAAGNGTNAGNCATNGNGGNATTGTTTGTGANAGATGTGGNGTTGANGTAACTGAAAGTAGAGTNAGAAGACATAGNATGGGNTANATAAAACTNGCTGCNCCAGTTTCNCATGTTTGGTATTTNAAAGGNATNCCTAGTTANGTTGCAATNCTTNTGGAT…
SRR5720269	HOT	Station ALOHA	5	2003	2	25	NA	22.75	-158	SRR5720269	-0.514856973	-0.291433115	-0.621953874	NA	12542	324.1397097	336.7999957	0.962410077	1	ATGACNAACAGCAACNTAAGAACNGAAAATCACTTTGATTACGTNAANATTTCNATAGCNTCNCCNCAAAGAATNATGGATTGGGGNCANAGNACATTNCCNAATGGACAAGTNGTNGGNGAAGTTACNAAACCNGAAACTATNAANTACAGNACNCTTAAACCAGAAATGGATGGATTNTTTTGTGAAAANATTTTTGGNCCNTCTAAAGATTGGGAATGNCATTGTGGNAANTANAAAAGNGTNAGACATNGNGGNATTGTTTGTGANAGATGTGGNGTTGANGTAACTGAAAGTAGAGTNAGAAGACATAGNATGGGNTANATAAAACTNGCTGCNCCAGTTTCNCATGTTTGGTATTTNAAAGGAATNCCTAGTTANGTTGCAATNCTTTTNGAT…
SRR5720271	HOT	Station ALOHA	5	2003	4	23	NA	22.75	-158	SRR5720271	-0.566691	0.098107959	-0.507820204	NA	12356	321.6082939	331.5836387	0.969916052	1	ATGACAAACAGCAACTTAAGAACNGAAAATCACTTTGATTACGTNAAAATTTCAATAGCNTCTCCNCAAAGAATAATGGATTGGGGNCAGAGNACATTNCCNAATGGACAAGTNGTNGGTGAAGTTACNAAACCTGAAACTATNAANTACAGNACACTTAAACCAGAAATGGATGGNTTNTTTTGTGAAAAGATTTTTGGNCCNTCTAAAGATTGGGAATGNCATTGTGGNAANTANAAAAGNGTNAGACATNGNGGNATTGTTTGTGANAGATGTGGNGTTGANGTAACTGAAAGTAGAGTNAGAAGACATAGGATGGGNTANATAAAACTNGCTGCNCCAGTNTCNCATGTTTGGTATTTNAAAGGAATNCCTAGTTANGTTGCAATNCTTTTGGAT…
SRR5720276	BATS	BATS	1	2003	11	4	NA	31.66	-64.16	SRR5720276	1.507993869	0.097889594	-0.672333287	NA	11038	255.1798612	265.2269761	0.962118805	HLII-P	ATGACNAACAGCAACTTAAGAACTGAAAATCACTTTGATTACGTCAAAATTTCNATAGCTTCTCCNCANAGAATAATGGATTGGGGNCAGAGNACATTNCCNAATGGACAAGTNGTTGGTGAAGTTACNAAACCTGAAACTATNAATTACAGNACACTTAAACCAGAAATGGATGGATTNTTTTGTGAAAAGATTTTTGGNCCATCTAAAGATTGGGAATGNCATTGTGGNAANTANAAAAGNGTNAGACATNGNGGNATTGTTTGTGANAGATGTGGNGTTGANGTAACTGAAAGTAGAGTNAGAAGACATAGGATGGGNTANATAAAACTNGCTGCGCCAGTNTCCCATGTTTGGTANTTGAAAGGNATNCCTAGTTANGTTGCAATNCTTTTGGAT…
SRR5720278	BATS	BATS	1	2004	11	12	NA	31.66	-64.16	SRR5720278	1.398004241	-0.133167384	-0.585372327	NA	8666	186.4170313	200.5310743	0.929616679	HLII-P	NTGACAAACAGCAACNTAAGAACNGAAAANCACTTTGATTACGTCAAAATTTCNATAGCTTCTCCNCAAAGAATAATGGATTGGGGNCAGAGNACATTNCCNAATGGACAAGTNGTTGGNGAAGTTACNAAACCTGAAACTATNAATTACAGNACACTTAAACCAGAAATGGATGGATTNTTTTGTGAAAAGATTTTTGGNCCNTCTAAAGATTGGGAATGNCATTGTGGNAAGTANAAAAGNGTNAGACATNGNGGNATTGTTTGTGANAGATGTGGNGTTGANGTAACTGAAAGTAGAGTNAGAAGACATAGGATGGGNTANATAAAACTNGCTGCGCCAGTNTCCCATGTTTGGTANTTNAAAGGNATNCCTAGTTANGTTGCAATNCTTTTGGAT…
SRR5720288	HOT	Station ALOHA	5	2003	8	20	NA	22.75	-158	SRR5720288	-0.560348675	0.217884903	-0.516156176	NA	6512	165.5521062	169.9257085	0.97426168	1	NNNNCAAACANCAANTTAAGAACNGAAAANCACTTTGATTACGTNAAAATTTCNATAGCNTCTCCNCAAAGAATAATGGATTGGGGNCANAGNACATTNCCNAATGGACAAGTNGTNGGTGAAGTTACNAAACCNGAAACTATNAANTACAGNACNCTTAAACCAGAAATGGATGGATTNTTTTGTGAAAAGATTTTTGGNCCNTCNAAAGATTGGGAATGNCATTGTGGNAANTANAAAAGNGTNAGACATNGNGGNATTGTTTGTGANAGATGTGGNGTTGANGTAACTGAAAGTAGAGTNAGAAGACATAGGATGGGNTANATAAAACTNGCTGCGCCAGTNTCCCATGTTTGGTATTTNAAAGGAATNCCTAGTTANGTTGCAATNCTTTTGGAT…
SRR5720298	HOT	Station ALOHA	5	2004	6	15	NA	22.75	-158	SRR5720298	-0.560445158	0.082834253	-0.498001969	NA	15016	373.0180842	382.5268671	0.975142183	1	ATGACAAACAGCAACTTAAGAACTGAAAANCACTTTGATTACGTNAAAATTTCNATAGCNTCTCCACAAAGAATAATGGATTGGGGNCAGAGNACATTNCCNAATGGACAAGTNGTTGGTGAAGTTACNAAACCNGAAACTATNAANTACAGNACACTTAAACCAGAAATGGATGGATTNTTTTGTGAAAAGATTTTTGGNCCNTCTAAAGATTGGGAATGNCATTGTGGNAANTANAAAAGNGTNAGACATNGNGGNATTGTTTGTGANAGATGTGGNGTTGANGTAACTGAAAGTAGAGTNAGAAGACATAGGATGGGNTANATAAAACTNGCTGCNCCAGTTTCNCATGTTTGGTATTTNAAAGGAATNCCTAGTTANGTTGCAATNCTTTTGGAT…
SRR5720299	HOT	Station ALOHA	5	2004	2	24	NA	22.75	-158	SRR5720299	-0.540570548	-0.010609893	-0.494188067	NA	10632	254.5831602	261.9134653	0.972012492	1	NTGACAAACAGCAACTTANGAACNGAAAANCACTTTGATTACGTNAAAATTTCNATAGCNTCTCCACAAAGAATAATGGATTGGGGNCANAGNACATTNCCNAATGGACAAGTNGTTGGTGAAGTTACNAAACCNGAAACTATNAANTACAGNACACTTAAACCAGAAATGGATGGATTNTTTTGTGAAAANATTTTTGGNCCNTCTAAAGATTGGGAATGNCATTGTGGNAANTANAAAAGNGTNAGACATNGNGGNATTGTTTGTGANAGATGTGGNGTTGANGTAACTGAAAGTAGAGTNAGAAGACATAGNATGGGNTANATAAAACTNGCTGCNCCAGTTTCNCATGTTTGGTATTTNAAAGGAATNCCTAGTTANGTTGCAATNCTTTTGGAT…
SRR5720302	HOT	Station ALOHA	25	2004	4	20	NA	22.75	-158	SRR5720302	-0.490773961	-0.125609938	-0.634045909	NA	41002	969.3830868	997.9129194	0.971410499	1	ATGACAAACAGCAACTTAAGAACNGAAAATCACTTTGATTACGTNAAAATTTCAATAGCTTCTCCNCAAAGAATAATGGATTGGGGNCAGAGNACATTNCCNAATGGACAAGTNGTNGGTGAAGTTACNAAACCNGANACTATNAANTACAGNACACTTAAACCAGAAATGGATGGATTNTTTTGTGAAAAGATTTTTGGNCCNTCTAAAGATTGGGAATGNCATTGNGGNAANTANAAAAGNGTNAGACATNGNGGNATTGTTTGTGANAGATGTGGNGTTGANGTAACTGAAAGTAGAGTNAGAAGACATAGNATGGGNTANATAAAACTNGCTGCGCCAGTTTCNCATGTTTGGTATTTNAAAGGAATNCCTAGTTANGTTGCAATNCTTTTGGAT…
SRR5720305	HOT	Station ALOHA	5	2004	5	18	NA	22.75	-158	SRR5720305	-0.564736269	0.098478585	-0.509641707	NA	30826	716.7573566	734.5232749	0.975812995	1	ATGACAAACAGCAACTTAAGAACNGAAAATCACTTTGATTACGTNAAAATTTCAATAGCNTCTCCACAAAGAATAATGGATTGGGGNCANAGNACATTNCCNAATGGACAAGTNGTTGGTGAAGTTACNAAACCTGAAACTATNAANTACAGNACACTTAAACCAGAAATGGATGGNTTNTTTTGTGAAAAGATTTTTGGNCCNTCTAAAGATTGGGAATGNCATTGTGGNAANTANAAAAGNGTNAGACATNGNGGNATTGTTTGTGANAGATGTGGNGTTGANGTAACTGAAAGTAGAGTNAGAAGACATAGGATGGGNTANATAAAACTNGCTGCNCCAGTNTCNCATGTTTGGTATTTNAAAGGAATNCCTAGTTANGTTGCAATNCTTTTGGAT…
SRR5720307	BATS	BATS	1	2004	10	13	NA	31.66	-64.16	SRR5720307	1.464635771	0.179893619	-0.612884029	NA	3838	93.8619265	99.27121704	0.945509981	HLII-P	NTGACAAACAGCAACNTANGAACTGNANANCACTTTGATTACGTNAAAATNTNNATAGCTTCNCCNCANAGAATAATGGATTGGGGTCANAGNACATTNCCNAATGGACAAGTNGTTGGNGAAGTTACNAAACCTGAAACNATNAANTACAGNACACTTAAACCAGAAATGGATGGATTNTTTTGNGAAAANATTTTTGGNCCATCTAAAGATTGGGAATGNCATTGTGGNAANTANAAAAGNGTNAGACATNGNGGNATNGTTTGTGANAGATGTGGNGTTGANGTNACTGAAAGTAGAGTNAGAAGACATAGGATGGGNTANATAAAACTNGCTGCNCCAGTTTCCCATGTTTGGTANTTGAAAGGNATNCCNAGTTANGTTGCAATNCTTTTGGAT…
SRR5720314	HOT	Station ALOHA	5	2003	12	20	NA	22.75	-158	SRR5720314	-0.447981948	-0.26897562	-0.668732495	NA	10074	242.3067105	251.9446885	0.961745659	1	ATGACNAACAGCAACNTAAGAACNGAAAATCACTTTGATTACGTNAAAATTTCNATAGCNTCTCCNCAAAGAATAATGGATTGGGGNCANAGNACATTNCCNAATGGACAAGTNGTNGGTGAAGTTACNAAACCNGAAACTATNAANTACAGNACACTTAAACCAGAAATGGATGGATTNTTTTGTGAAAAGATTTTTGGNCCNTCTAAAGATTGGGAATGNCATTGNGGNAANTANAAAAGNGTNAGACATNGNGGNATTGTTTGTGANAGATGTGGNGTTGANGTAACTGAAAGTAGAGTNAGAAGACATAGNATGGGNTANATAAAACTNGCTGCNCCAGTTTCNCATGTTTGGTATTTNAAAGGAATNCCTAGTTANGTTGCAATNCTTTTNGAT…
SRR5720317	HOT	Station ALOHA	10	2003	10	14	NA	22.75	-158	SRR5720317	-0.504926725	-0.067739176	-0.559821515	NA	15280	353.5104597	363.8800401	0.97150275	1	ATGACAAACAGCAACNTAAGAACNGAAAATCACTTTGATTACGTNAAAATTTCAATAGCNTCTCCACAAAGAATAATGGATTGGGGNCAGAGNACATTNCCNAATGGACAAGTNGTNGGTGAAGTTACNAAACCTGAAACTATNAATTACAGNACACTTAAACCAGAAATGGATGGATTNTTTTGTGAAAAGATTTTTGGNCCNTCTAAAGATTGGGAATGNCATTGTGGNAANTANAAAAGNGTNAGACATNGNGGNATTGTTTGTGANAGATGTGGNGTTGANGTAACTGAAAGTAGAGTNAGAAGACATAGGATGGGCTANATAAAACTNGCTGCNCCAGTTTCNCATGTTTGGTATTTNAAAGGAATNCCTAGTTANGTTGCAATNCTTTTGGAT…
SRR5720329	HOT	Station ALOHA	5	2004	1	21	NA	22.75	-158	SRR5720329	-0.42754473	-0.379261293	-0.655389648	NA	20888	427.5096921	444.4780354	0.961824113	1	ATGACNAACAGCAACNTAAGAACNGAAAATCACTTTGATTACGTNAAAATTTCAATAGCNTCTCCACAAAGAATAATGGATTGGGGNCANAGNACATTNCCNAATGGACAAGTNGTNGGTGAAGTTACNAAACCNGANACTATNAANTACAGNACNCTTAAACCAGAAATGGATGGNTTNTTTTGTGAAAAGATTTTTGGNCCNTCTAAAGATTGGGAATGNCATTGNGGNAANTANAAAAGNGTNAGACATNGNGGNATTGTTTGTGANAGATGTGGNGTTGANGTAACTGAAAGTAGAGTNAGAAGACATAGGATGGGNTANATAAAACTNGCTGCNCCAGTTTCNCATGTTTGGTATTTNAAAGGAATNCCTAGTTANGTTGCAATNCTTTTGGAT…
SRR5720330	HOT	Station ALOHA	10	2004	3	19	NA	22.75	-158	SRR5720330	-0.420117368	-0.161069695	-0.650088714	NA	18760	418.74489	436.3477386	0.959658669	1	ATGACAAANAGCAANNTAAGAACNGAAAATCACTTTGATTACGTNAANATTTCNATAGCNTCTCCACAAAGAATAATGGATTGGGGNCANAGNACATTNCCNAATGGACAAGTNGTNGGNGAAGTTACNAAACCTGAAACTATNAANTACAGNACACTTAAACCAGAAATGGATGGNTTNTTTTGTGAAAAGATTTTTGGNCCNTCTAAAGATTGGGAATGNCATTGTGGNAANTANAAAAGNGTNAGACATNGNGGNATTGTTTGTGANAGATGTGGNGTTGANGTAACTGAAAGTAGAGTNAGAAGACATAGNATGGGNTANATAAAACTNGCTGCGCCAGTNTCNCATGTTTGGTATTTNAAAGGAATNCCNAGTTANGTNGCAATNCTTNTNGAT…
SRR5720332	BATS	BATS	1	2003	10	7	NA	31.66	-64.16	SRR5720332	1.489856959	0.251921378	-0.607229612	NA	6796	153.7225084	158.8761864	0.967561671	HLII-P	ATGACAAACAGCAACTTAAGAACTGAAAANCACTTTGATTACGTCAAAATTTCNATAGCTTCNCCNCAAAGAATAATGGATTGGGGTCAGAGNACATTNCCNAATGGACAAGTNGTTGGNGAAGTTACNAAACCTGAAACNATNAATTACAGGACACTTAAACCAGAAATGGATGGATTNTTTTGTGAAAAGATTTTTGGNCCATCTAAAGATTGGGAATGNCATTGTGGNAANTANAAAAGNGTNAGACATNGNGGNATTGTTTGTGANAGATGTGGNGTTGANGTAACTGAAAGTAGAGTNAGAAGACATAGGATGGGNTANATAAAACTNGCTGCGCCAGTNTCCCATGTTTGGTANTTNAAAGGAATNCCTAGTTANGTNGCAATNCTTTTGGAT…
SRR5720342	BATS	BATS	1	2004	12	8	NA	31.66	-64.16	SRR5720342	1.647103499	-0.364070664	-0.613802491	NA	9598	203.2536735	218.6552033	0.929562482	HLII-P	NTGACNAACAGCAACTTAAGAACTGAAAATCACTTTGATTACGTCAAAATTTCNATAGCTTCNCCNCAAAGAATAATGGATTGGGGNCAGAGNACATTNCCNAATGGACAAGTNGTTGGTGAAGTTACNAAACCTGAAACTATNAATTACAGGACACTTAAACCAGAAATGGATGGATTNTTTTGTGAAAANATTTTTGGGCCATCTAAAGATTGGGAATGNCATTGTGGNAANTANAAAAGNGTNAGACATNGNGGNATTGTTTGTGANAGATGTGGNGTTGANGTAACTGAAAGTAGAGTNAGAAGACATAGGATGGGNTANATAAAACTNGCTGCGCCAGTNTCCCATGTTTGGTANTTNAAAGGAATNCCTAGTTANGTTGCAATNCTTTTGGAT…
SRR5787995	GP13	2	15.5	2011	5	15	1:28:38	-30.0019	154.004	SRR5787995	0.146901673	0.988137953	-0.607153163	23.49	9580	205.5010045	222.3690878	0.924143758	1	ATGACAAACAGCAACNTAAGAACNGAAAANCACTTTGATTACGTNAAAATTTCNATAGCNTCTCCNCAAAGAATAATGGATTGGGGNCANAGNACATTNCCNAATGGACAAGTNGTNGGTGAAGTTACNAAACCTGAAACTATNAANTACAGGACNCTTAAACCAGAAATGGATGGATTNTTTTGTGAAAAGATTTTTGGNCCNTCTAAAGATTGGGAATGNCATTGTGGNAANTANAAAAGNGTNAGACATNGNGGNATTGTTTGTGANAGATGTGGNGTTGANGTAACTGAAAGTAGAGTNAGAAGACATAGGATGGGNTANATAAAACTNGCTGCNCCAGTTTCNCATGTTTGGTATTTNAAAGGAATNCCTAGTTANGTTGCAATNCTTTTGGAT…
SRR5788001	GP13	1	15	2011	5	14	10:37:58	-29.9982	153.50101	SRR5788001	0.369222645	0.918760143	-0.576499061	23.28	8652	176.7175722	188.8026066	0.935991168	1	ATGACNAANAGCAACNTAAGAACNGAAAATCACTTTGANTACGTNAAAATNTCAATAGCNTCTCCACAAAGAATNATGGATTGGGGNCANAGNACATTNCCNAATGGACAAGTNGTNGGTGAAGTTACNAAACCNGANACTATNAANTACAGNACACTTAAACCNGAAATGGATGGATTNTTTTGTGAAAAGATTTTTGGNCCNTCTAAAGATTGGGAATGNCATTGTGGNAANTANAAAAGNGTNAGACATNGNGGNATTGTTTGTGANAGATGTGGNGTTGANGTAACTGAAAGTAGAGTNAGAAGACATAGNATGGGNTANATAAAACTNGCTGCNCCAGTTTCNCATGTTTGGTATTTNAAAGGAATNCCTAGTTANGTTGCNATNCTTTTGGAT…
SRR5788015	GA02	14	10	2011	3	22	1:00:00	-12.8957	-29.2335	SRR5788015	-0.609855194	0.876608009	-0.485605153	28.108	14134	355.6577258	363.430636	0.978612397	1	ATGACAAACAGCAACTTAAGAACNGAAAATCACTTTGATTACGTCAAAATTTCNATAGCNTCTCCACAAAGAATAATGGATTGGGGNCAGAGNACATTNCCNAATGGACAAGTNGTTGGTGAAGTTACNAAACCNGANACTATNAATTACAGGACACTTAAACCNGAAATGGATGGNTTNTTTTGTGAAAAGATTTTTGGGCCNTCTAAAGATTGGGAATGNCATTGTGGNAANTANAAAAGNGTNAGACATNGNGGNATTGTTTGTGANAGATGTGGNGTTGANGTAACTGAAAGTAGAGTNAGAAGACATAGGATGGGNTANATAAAACTNGCTGCGCCAGTTTCCCATGTTTGGTATTTNAAAGGAATNCCTAGTTANGTTGCAATNCTTTTGGAT…
SRR5788019	GA02	12	9	2011	3	18	14:16:00	-22.4732	-32.7487	SRR5788019	0.409132275	1.03086015	-0.639884801	26.381	24052	515.3084858	530.8114104	0.970793912	1	ATGACNAACAGCAACTTAAGAACTGAAAATCACTTTGATTACGTCAAAATTTCAATAGCTTCTCCACAAAGAATAATGGATTGGGGNCANAGGACATTNCCNAATGGACAAGTNGTTGGTGAAGTTACNAAACCTGANACTATNAANTACAGNACACTTAAACCAGAAATGGATGGATTNTTTTGTGAAAAGATTTTTGGGCCNTCTAAAGATTGGGAATGNCATTGTGGNAANTANAAAAGNGTNAGACATNGNGGNATTGTTTGTGANAGATGTGGNGTTGANGTAACTGAAAGTAGAGTNAGAAGACATAGGATGGGNTANATAAAACTNGCTGCGCCAGTTTCNCATGTTTGGTATTTNAAAGGAATNCCTAGTTANGTTGCAATNCTTTTGGAT…
SRR5788022	GA02	11	10	2011	3	17	0:34:00	-26.0867	-34.2585	SRR5788022	0.485043534	0.931017292	-0.691450865	25.91	20158	470.3482044	481.6150539	0.97660611	1	ATGACAAACAGCAACTTAAGAACNGAAAATCACTTTGATTACGTNAAAATTTCAATAGCNTCTCCACAAAGAATAATGGATTGGGGNCANAGNACATTNCCNAATGGACAAGTNGTTGGTGAAGTTACNAAACCNGANACTATNAATTACAGGACACTTAAACCNGAAATGGATGGATTNTTTTGTGAAAAGATTTTTGGGCCNTCTAAAGATTGGGAATGNCATTGTGGNAANTANAAAAGNGTNAGACATNGNGGNATTGTTTGTGANAGATGTGGNGTTGANGTAACTGAAAGTAGAGTNAGAAGACATAGNATGGGNTANATAAAACTNGCTGCNCCAGTTTCNCATGTTTGGTATTTNAAAGGAATNCCTAGTTANGTTGCAATNCTTTTNGAT…
SRR5788116	GA02	27	12	2010	6	19	21:44:00	22.3411	-63.5833	SRR5788116	1.479691064	-0.011818672	-0.584164741	28.394	12616	250.5072442	258.1319611	0.970461942	HLII-P	ATGACNAACAGCAACTTAAGAACTGAAAATCACTTTGATTACGTCAAAATTTCNATAGCNTCNCCNCAAAGAATAATGGATTGGGGNCAGAGNACATTNCCNAATGGACAAGTNGTTGGTGAAGTTACNAAACCTGAAACTATNAATTACAGGACACTTAAACCAGAAATGGATGGATTNTTTTGTGAAAANATTTTTGGGCCATCTAAAGATTGGGAATGNCATTGTGGNAANTANAAAAGNGTNAGACATNGNGGCATTGTTTGTGANAGATGTGGNGTTGAAGTAACTGAAAGTAGAGTNAGAAGACATAGGATGGGNTANATAAAACTNGCTGCGCCAGTTTCCCATGTTTGGTANTTGAAAGGNATNCCTAGTTANGTTGCAATNCTTTTGGAT…
SRR5788154	GP13	7	15.5	2011	5	17	19:55:38	-29.9999	159	SRR5788154	-0.002835625	1.15062928	-0.571751995	22.027	12410	241.8713538	267.6534457	0.903673604	1	ATGACAAACAGCAACTTAAGAACNGAAAATCACTTTGATTACGTNAAAATTTCNATNGCNTCTCCACAAAGAATAATGGATTGGGGNCANAGNACATTNCCNAATGGACAAGTNGTNGGTGAAGTTACNAAACCNGAAACTATNAANTACAGNACACTTAAACCAGAAATGGATGGATTNTTTTGTGAAAANATTTTTGGNCCNTCNAAAGATTGGGAATGNCATTGTGGNAANTANAAAAGNGTNAGACATNGNGGNATTGTTTGTGANAGATGTGGNGTTGANGTAACTGAAAGTAGAGTNAGAAGACATAGGATGGGNTANATAAAACTNGCTGCNCCAGTTTCNCATGTTTGGTATTTNAAAGGAATNCCTAGTTANGTTGCAATNCTTTTGGAT…
SRR5788181	GA02	17	10	2011	3	25	21:08:00	-2.6505	-28.9172	SRR5788181	1.695845967	-0.36771444	-0.151936725	28.778	17760	288.1545903	295.7928856	0.97417688	1	ATGACAAACAGCAACTTAAGAACNGAAAANCACTTTGATTACGTNAAAATTTCAATAGCNTCTCCNCAAAGAATAATGGATTGGGGNCANAGNACATTNCCNAATGGACAAGTNGTNGGNGAAGTTACNAAACCNGANACTATNAANTACAGNACACTTAAACCAGAAATGGATGGATTNTTTTGTGAAAAGATTTTTGGNCCNTCTAAAGATTGGGAATGNCATTGTGGNAAGTANAAAAGNGTNAGACATNGNGGNATTGTTTGTGANAGATGTGGNGTTGANGTAACTGAAAGTAGAGTNAGAAGACATAGGATGGGNTANATAAAACTNGCTGCNCCAGTTTCNCATGTTTGGTATTTNAAAGGAATNCCTAGTTANGTTGCNATNCTTTTGGAT…
SRR5788182	GA02	16	10	2011	3	24	12:54:00	-5.6667	-28.4572	SRR5788182	0.566751996	0.583273022	-0.093344452	28.884	20004	498.0501288	509.1593346	0.978181278	1	ATGACNAACAGCAANNTAAGAACNGAAAATCACTTTGATTACGTNAAAATTTCAATAGCNTCTCCACAAAGAATAATGGATTGGGGNCANAGNACATTNCCNAATGGACAAGTNGTNGGTGAAGTTACNAAACCTGAAACTATNAATTACAGNACACTTAAACCAGAAATGGATGGATTNTTTTGTGAAAAGATTTTTGGNCCNTCTAAAGATTGGGAATGNCATTGTGGNAANTANAAAAGNGTNAGACATNGNGGNATTGTTTGTGANAGATGTGGNGTTGANGTAACTGAAAGTAGAGTNAGAAGACATAGGATGGGNTANATAAAACTNGCTGCNCCAGTNTCNCATGTTTGGTATTTNAAAGGAATNCCTAGTTANGTTGCAATNCTTTTGGAT…
SRR5788187	GA02	15	10	2011	3	23	11:11:00	-9.1608	-28.0012	SRR5788187	-0.380177767	0.681977136	-0.416705953	28.78	11804	276.3240783	282.2170208	0.97911911	1	ATGACAAACAGCAANNTAAGAACNGAAAATCACTTTGATTACGTNAAAATTTCAATAGCTTCTCCACAAAGAATAATGGATTGGGGNCAGAGNACATTNCCNAATGGACAAGTNGTTGGTGAAGTTACNAAACCTGAAACTATNAATTACAGNACACTTAAACCAGAAATGGATGGATTNTTTTGTGAAAAGATTTTTGGGCCNTCTAAAGATTGGGAATGNCATTGTGGNAANTANAAAAGNGTNAGACATNGNGGNATTGTTTGTGANAGATGTGGNGTTGANGTAACTGAAAGTAGAGTNAGAAGACATAGGATGGGNTANATAAAACTNGCTGCNCCAGTTTCNCATGTTTGGTATTTNAAAGGAATNCCTAGTTANGTTGCAATNCTTTTGGAT…
SRR5788354	GA02	18	9	2011	3	27	13:11:00	-0.1915	-32.8745	SRR5788354	0.542867201	0.408858953	0.000661543	28.609	10758	270.7362378	277.8281544	0.97447373	1	ATGACAAACAGCAACNTAAGAACNGAAAANCANTTTGATTACGTNAAAATTTCNATNGCNTCTCCNCAAAGAATAATGGATTGGGGNCAGAGNACATTNCCNAATGGACAAGTNGTNGGTGAAGTTACNAAACCTGAAACTATNAANTACAGNACNCTTAAACCAGAAATGGATGGNTTNTTTTGTGAAAAGATTTTTGGNCCNTCTAAAGATTGGGAATGNCATTGTGGNAANTANAAAAGNGTNAGACATNGNGGNATTGTTTGTGANAGATGNGGNGTTGANGTAACTGAAAGTAGAGTNAGAAGACATAGNATGGGNTANATAAAACTNGCTGCNCCAGTTTCNCATGTTTGGTATTTNAAAGGAATNCCTAGTTANGTTGCNATNCTTTTNGAT…
SRR5788361	GP13	4	15.4	2011	5	16	17:59:17	-30.0006	155.98599	SRR5788361	0.223480818	1.269252973	-0.632920363	21.934	9890	217.8632318	236.2028609	0.922356448	1	NTGACAAACAGCAACNTAAGAACNGAAAANCANTTTGATTACGTNAAAATTTCNATNGCNTCTCCNCANAGAATAATGGATTGGGGNCANAGNACATTNCCNAATGGACAAGTNGTNGGTGAAGTTACNAAACCNGAAACTATNAANTACAGNACACTTAAACCAGAAATGGATGGNTTNTTTTGTGAAAANATTTTTGGNCCNTCTAAAGATTGGGAATGNCATTGTGGNAANTANAAAAGNGTNAGACATNGNGGNATTGTTTGTGANAGATGTGGNGTTGANGTAACTGAAAGTAGAGTNAGAAGACATAGNATGGGNTANATAAAACTNGCTGCNCCAGTTTCNCATGTTTGGTATTTNAAAGGAATNCCTAGTTANGTTGCAATNCTTTTGGAT…
SRR5788384	GA02	10	11	2011	3	15	23:40:00	-29.0538	-35.8078	SRR5788384	0.313654752	0.027915918	-0.685418467	24.1	19830	422.4059775	461.4349998	0.915418158	HLII-P	ATGACAAACAGCAACTTAAGAACNGAAAATCACTTTGATTACGTCAAAATTTCNATAGCTTCTCCACANAGAATAATGGATTGGGGNCAGAGNACATTNCCNAATGGACAAGTAGTTGGTGAAGTTACNAAACCNGANACTATNAATTACAGGACACTTAAACCNGAAATGGATGGATTNTTTTGTGAAAAGATTTTTGGNCCATCTAAAGATTGGGAATGNCATTGTGGNAAGTANAAAAGNGTNAGACATNGNGGCATTGTTTGTGANAGATGTGGNGTTGAAGTAACTGAAAGTAGAGTNAGAAGACATAGGATGGGNTANATAAAACTNGCTGCNCCAGTTTCCCATGTTTGGTATTTNAAAGGAATNCCTAGTTANGTTGCAATNCTTTTGGAT…
SRR6507277	HOT	Station ALOHA	5	2009	8	19	NA	22.75	-158	SRR6507277	-0.540260166	0.567214367	-0.522779157	NA	20682	513.1125828	531.0391912	0.9662424	1	NTGACAAACAGCAACNTAAGAACTGAAAATCACTTTGATTACGTNAAAATTTCAATAGCTTCTCCACAAAGAATAATGGATTGGGGNCAGAGNACATTNCCNAATGGACAAGTNGTTGGNGAAGTTACNAAACCNGAAACTATNAANTACAGNACACTTAAACCAGAAATGGATGGATTNTTTTGTGAAAAGATTTTTGGNCCNTCTAAAGATTGGGAATGNCATTGTGGNAANTANAAAAGNGTNAGACATNGNGGNATTGTTTGTGANAGATGTGGNGTTGANGTAACTGAAAGTAGAGTNAGAAGACATAGGATGGGNTANATAAAACTNGCTGCGCCAGTNTCNCATGTTTGGTATTTNAAAGGAATNCCTAGTTANGTTGCAATNCTTTTGGAT…
SRR6507279	BATS	BATS	10	2009	7	14	NA	31.66	-64.16	SRR6507279	1.506675718	0.082658691	-0.619662115	NA	22896	463.5647566	481.6164504	0.962518527	HLII-P	ATGACNAACAGCAACTTAAGAACTGAAAATCACTTTGATTACGTCAAAATTTCNATAGCTTCTCCNCAAAGAATAATGGATTGGGGTCAGAGNACATTNCCNAATGGACAAGTNGTTGGTGAAGTTACNAAACCTGAAACTATNAATTACAGGACACTTAAACCAGAAATGGATGGATTNTTTTGTGAAAAGATTTTTGGGCCATCTAAAGATTGGGAATGNCATTGTGGNAANTANAAAAGNGTNAGACATNGNGGNATTGTTTGTGANAGATGTGGNGTTGANGTAACTGAAAGTAGAGTNAGAAGACATAGGATGGGNTANATAAAACTNGCTGCGCCAGTNTCCCATGTTTGGTANTTNAAAGGAATNCCTAGTTANGTTGCAATNCTTTTGGAT…
